# Supplementary material for: BIGFAM - variance components analysis from relatives without genotype
Source: Nat Commun. 2025 Jul 1;16:5476. doi: 10.1038/s41467-025-60502-0 (PMC12217023; doi:10.1038/s41467-025-60502-0)
Supplement: Supplementary file 4 — Source Data [file 41467_2025_60502_MOESM4_ESM.xlsx]

## Sheet: Figure 2a
Figure 2a
Figure S1c
	error	pheno	slope	intercept	significant	G	S	w	true_significant	match_result
	0.005	G_362-S_168-w_1178-e_5	0.534346	-0.998932	slow	0.362	0.168	1.178	slow	TRUE
	0.005	G_595-S_67-w_1152-e_5	0.76813	-0.697685	slow	0.595	0.067	1.152	slow	TRUE
	0.005	G_765-S_92-w_1746-e_5	0.962175	-0.111999	similar	0.765	0.092	1.746	slow	FALSE
	0.005	G_595-S_50-w_1746-e_5	0.967046	-0.555561	similar	0.595	0.05	1.746	slow	FALSE
	0.005	G_209-S_67-w_1343-e_5	0.72437	-1.81899	slow	0.209	0.067	1.343	slow	TRUE
	0.005	G_765-S_194-w_1236-e_5	0.689129	-0.114669	slow	0.765	0.194	1.236	slow	TRUE
	0.005	G_765-S_65-w_1586-e_5	0.939848	-0.221614	slow	0.765	0.065	1.586	slow	TRUE
	0.005	G_706-S_50-w_1452-e_5	0.919986	-0.3939	slow	0.706	0.05	1.452	slow	TRUE
	0.005	G_595-S_92-w_1178-e_5	0.731795	-0.644279	slow	0.595	0.092	1.178	slow	TRUE
	0.005	G_520-S_109-w_1452-e_5	0.830033	-0.605241	slow	0.52	0.109	1.452	slow	TRUE
	0.005	G_362-S_44-w_1178-e_5	0.779196	-1.37994	slow	0.362	0.044	1.178	slow	TRUE
	0.005	G_362-S_13-w_1746-e_5	0.977876	-1.37711	similar	0.362	0.013	1.746	slow	FALSE
	0.005	G_209-S_50-w_1152-e_5	0.634728	-2.07523	slow	0.209	0.05	1.152	slow	TRUE
	0.005	G_706-S_44-w_1746-e_5	0.974936	-0.362263	similar	0.706	0.044	1.746	slow	FALSE
	0.005	G_706-S_67-w_1343-e_5	0.873824	-0.381687	slow	0.706	0.067	1.343	slow	TRUE
	0.005	G_765-S_194-w_1647-e_5	0.895798	0.103559	slow	0.765	0.194	1.647	slow	TRUE
	0.005	G_209-S_168-w_1586-e_5	0.779123	-1.09337	slow	0.209	0.168	1.586	slow	TRUE
	0.005	G_520-S_92-w_1152-e_5	0.699598	-0.819766	slow	0.52	0.092	1.152	slow	TRUE
	0.005	G_765-S_65-w_1236-e_5	0.852111	-0.309908	slow	0.765	0.065	1.236	slow	TRUE
	0.005	G_612-S_13-w_1647-e_5	0.980111	-0.660075	similar	0.612	0.013	1.647	slow	FALSE
	0.005	G_612-S_168-w_1343-e_5	0.74273	-0.34068	slow	0.612	0.168	1.343	slow	TRUE
	0.005	G_595-S_67-w_1746-e_5	0.953023	-0.500147	similar	0.595	0.067	1.746	slow	FALSE
	0.005	G_519-S_109-w_1746-e_5	0.937815	-0.498401	slow	0.519	0.109	1.746	slow	TRUE
	0.005	G_706-S_65-w_1343-e_5	0.878775	-0.379108	slow	0.706	0.065	1.343	slow	TRUE
	0.005	G_595-S_50-w_1152-e_5	0.820461	-0.713338	slow	0.595	0.05	1.152	slow	TRUE
	0.005	G_520-S_168-w_1586-e_5	0.850177	-0.373792	slow	0.52	0.168	1.586	slow	TRUE
	0.005	G_209-S_194-w_1647-e_5	0.798178	-0.944572	slow	0.209	0.194	1.647	slow	TRUE
	0.005	G_140-S_194-w_1452-e_5	0.644032	-1.27429	slow	0.14	0.194	1.452	slow	TRUE
	0.005	G_706-S_109-w_1746-e_5	0.950116	-0.155253	similar	0.706	0.109	1.746	slow	FALSE
	0.005	G_362-S_50-w_1236-e_5	0.79233	-1.32783	slow	0.362	0.05	1.236	slow	TRUE
	0.005	G_595-S_168-w_1178-e_5	0.628326	-0.489918	slow	0.595	0.168	1.178	slow	TRUE
	0.005	G_612-S_67-w_1236-e_5	0.816468	-0.61055	slow	0.612	0.067	1.236	slow	TRUE
	0.005	G_612-S_168-w_1746-e_5	0.926311	-0.152077	slow	0.612	0.168	1.746	slow	TRUE
	0.005	G_765-S_168-w_1586-e_5	0.882905	0.0177219	slow	0.765	0.168	1.586	slow	TRUE
	0.005	G_140-S_67-w_1178-e_5	0.540809	-2.3324	slow	0.14	0.067	1.178	slow	TRUE
	0.005	G_209-S_44-w_1178-e_5	0.680635	-2.09012	slow	0.209	0.044	1.178	slow	TRUE
	0.005	G_520-S_65-w_1452-e_5	0.885042	-0.730331	slow	0.52	0.065	1.452	slow	TRUE
	0.005	G_362-S_50-w_1746-e_5	0.948078	-1.15914	similar	0.362	0.05	1.746	slow	FALSE
	0.005	G_706-S_92-w_1647-e_5	0.93029	-0.241761	slow	0.706	0.092	1.647	slow	TRUE
	0.005	G_362-S_50-w_1452-e_5	0.866414	-1.25732	slow	0.362	0.05	1.452	slow	TRUE
	0.005	G_362-S_109-w_1746-e_5	0.917301	-0.871442	slow	0.362	0.109	1.746	slow	TRUE
	0.005	G_519-S_109-w_1586-e_5	0.886374	-0.558483	slow	0.519	0.109	1.586	slow	TRUE
	0.005	G_519-S_67-w_1452-e_5	0.875815	-0.731838	slow	0.519	0.067	1.452	slow	TRUE
	0.005	G_520-S_194-w_1746-e_5	0.908812	-0.234494	slow	0.52	0.194	1.746	slow	TRUE
	0.005	G_520-S_109-w_1152-e_5	0.656918	-0.793758	slow	0.52	0.109	1.152	slow	TRUE
	0.005	G_209-S_92-w_1452-e_5	0.744169	-1.60934	slow	0.209	0.092	1.452	slow	TRUE
	0.005	G_362-S_92-w_1178-e_5	0.655088	-1.22871	slow	0.362	0.092	1.178	slow	TRUE
	0.005	G_140-S_13-w_1746-e_5	0.956936	-2.64891	similar	0.14	0.013	1.746	slow	FALSE
	0.005	G_612-S_44-w_1647-e_5	0.957241	-0.556964	similar	0.612	0.044	1.647	slow	FALSE
	0.005	G_765-S_50-w_1647-e_5	0.957644	-0.246716	similar	0.765	0.05	1.647	slow	FALSE
	0.005	G_362-S_168-w_1647-e_5	0.85431	-0.662022	slow	0.362	0.168	1.647	slow	TRUE
	0.005	G_595-S_44-w_1586-e_5	0.954675	-0.591331	similar	0.595	0.044	1.586	slow	FALSE
	0.005	G_209-S_92-w_1178-e_5	0.548885	-1.82456	slow	0.209	0.092	1.178	slow	TRUE
	0.005	G_765-S_109-w_1746-e_5	0.955125	-0.0708353	similar	0.765	0.109	1.746	slow	FALSE
	0.005	G_612-S_65-w_1746-e_5	0.954006	-0.480389	similar	0.612	0.065	1.746	slow	FALSE
	0.005	G_520-S_13-w_1647-e_5	0.988477	-0.875661	similar	0.52	0.013	1.647	slow	FALSE
	0.005	G_706-S_168-w_1647-e_5	0.897803	-0.0450734	slow	0.706	0.168	1.647	slow	TRUE
	0.005	G_595-S_65-w_1586-e_5	0.915899	-0.554846	slow	0.595	0.065	1.586	slow	TRUE
	0.005	G_765-S_168-w_1746-e_5	0.934251	0.0730253	slow	0.765	0.168	1.746	slow	TRUE
	0.005	G_765-S_44-w_1152-e_5	0.86672	-0.365768	slow	0.765	0.044	1.152	slow	TRUE
	0.005	G_140-S_92-w_1343-e_5	0.614915	-2.00859	slow	0.14	0.092	1.343	slow	TRUE
	0.005	G_520-S_67-w_1343-e_5	0.842795	-0.780114	slow	0.52	0.067	1.343	slow	TRUE
	0.005	G_209-S_50-w_1452-e_5	0.821849	-1.87282	slow	0.209	0.05	1.452	slow	TRUE
	0.005	G_595-S_67-w_1586-e_5	0.930049	-0.519648	slow	0.595	0.067	1.586	slow	TRUE
	0.005	G_519-S_168-w_1746-e_5	0.918932	-0.312461	slow	0.519	0.168	1.746	slow	TRUE
	0.005	G_612-S_50-w_1452-e_5	0.920948	-0.576354	similar	0.612	0.05	1.452	slow	FALSE
	0.005	G_520-S_67-w_1647-e_5	0.932275	-0.673345	similar	0.52	0.067	1.647	slow	FALSE
	0.005	G_765-S_67-w_1152-e_5	0.809836	-0.349921	slow	0.765	0.067	1.152	slow	TRUE
	0.005	G_362-S_194-w_1746-e_5	0.897234	-0.520245	slow	0.362	0.194	1.746	slow	TRUE
	0.005	G_765-S_65-w_1152-e_5	0.813205	-0.358517	slow	0.765	0.065	1.152	slow	TRUE
	0.005	G_140-S_44-w_1746-e_5	0.887235	-2.23137	similar	0.14	0.044	1.746	slow	FALSE
	0.005	G_595-S_92-w_1586-e_5	0.904547	-0.456473	slow	0.595	0.092	1.586	slow	TRUE
	0.005	G_519-S_92-w_1746-e_5	0.93561	-0.579929	similar	0.519	0.092	1.746	slow	FALSE
	0.005	G_362-S_194-w_1236-e_5	0.559118	-0.868383	slow	0.362	0.194	1.236	slow	TRUE
	0.005	G_209-S_13-w_1746-e_5	0.986924	-2.09724	similar	0.209	0.013	1.746	slow	FALSE
	0.005	G_519-S_13-w_1178-e_5	0.935043	-0.947697	similar	0.519	0.013	1.178	slow	FALSE
	0.005	G_706-S_67-w_1236-e_5	0.835667	-0.42651	slow	0.706	0.067	1.236	slow	TRUE
	0.005	G_765-S_194-w_1178-e_5	0.647837	-0.160863	slow	0.765	0.194	1.178	slow	TRUE
	0.005	G_595-S_194-w_1647-e_5	0.878537	-0.140075	slow	0.595	0.194	1.647	slow	TRUE
	0.005	G_519-S_194-w_1178-e_5	0.576331	-0.575345	slow	0.519	0.194	1.178	slow	TRUE
	0.005	G_140-S_109-w_1586-e_5	0.782102	-1.68426	slow	0.14	0.109	1.586	slow	TRUE
	0.005	G_765-S_67-w_1647-e_5	0.946597	-0.205838	similar	0.765	0.067	1.647	slow	FALSE
	0.005	G_595-S_109-w_1452-e_5	0.846436	-0.448429	slow	0.595	0.109	1.452	slow	TRUE
	0.005	G_209-S_50-w_1746-e_5	0.919322	-1.77083	similar	0.209	0.05	1.746	slow	FALSE
	0.005	G_706-S_50-w_1178-e_5	0.847938	-0.470765	slow	0.706	0.05	1.178	slow	TRUE
	0.005	G_706-S_168-w_1236-e_5	0.700394	-0.251185	slow	0.706	0.168	1.236	slow	TRUE
	0.005	G_706-S_67-w_1452-e_5	0.906521	-0.346783	slow	0.706	0.067	1.452	slow	TRUE
	0.005	G_595-S_65-w_1452-e_5	0.894479	-0.569486	slow	0.595	0.065	1.452	slow	TRUE
	0.005	G_706-S_50-w_1343-e_5	0.904565	-0.41322	slow	0.706	0.05	1.343	slow	TRUE
	0.005	G_362-S_44-w_1236-e_5	0.803587	-1.36268	slow	0.362	0.044	1.236	slow	TRUE
	0.005	G_520-S_44-w_1178-e_5	0.817469	-0.905619	slow	0.52	0.044	1.178	slow	TRUE
	0.005	G_706-S_13-w_1586-e_5	0.989009	-0.450417	similar	0.706	0.013	1.586	slow	FALSE
	0.005	G_520-S_194-w_1647-e_5	0.863777	-0.275802	slow	0.52	0.194	1.647	slow	TRUE
	0.005	G_765-S_168-w_1452-e_5	0.826326	-0.0391005	slow	0.765	0.168	1.452	slow	TRUE
	0.005	G_362-S_13-w_1236-e_5	0.916808	-1.44034	similar	0.362	0.013	1.236	slow	FALSE
	0.005	G_765-S_50-w_1452-e_5	0.929307	-0.281721	slow	0.765	0.05	1.452	slow	TRUE
	0.005	G_595-S_65-w_1178-e_5	0.784812	-0.689757	slow	0.595	0.065	1.178	slow	TRUE
	0.005	G_362-S_44-w_1343-e_5	0.836629	-1.31243	slow	0.362	0.044	1.343	slow	TRUE
	0.005	G_595-S_65-w_1152-e_5	0.777785	-0.698116	slow	0.595	0.065	1.152	slow	TRUE
	0.005	G_595-S_109-w_1647-e_5	0.911178	-0.389544	slow	0.595	0.109	1.647	slow	TRUE
	0.005	G_595-S_194-w_1859-e_5	0.956309	-0.0640605	similar	0.595	0.194	1.859	similar	TRUE
	0.005	G_519-S_65-w_1859-e_5	0.974973	-0.648655	similar	0.519	0.065	1.859	similar	TRUE
	0.005	G_209-S_67-w_1872-e_5	0.97168	-1.5743	similar	0.209	0.067	1.872	similar	TRUE
	0.005	G_520-S_92-w_2199-e_5	1.03433	-0.472833	similar	0.52	0.092	2.199	similar	TRUE
	0.005	G_209-S_109-w_1872-e_5	0.94633	-1.27327	similar	0.209	0.109	1.872	similar	TRUE
	0.005	G_362-S_92-w_1859-e_5	0.962902	-0.902991	similar	0.362	0.092	1.859	similar	TRUE
	0.005	G_595-S_168-w_2199-e_5	1.04532	-0.0556097	similar	0.595	0.168	2.199	similar	TRUE
	0.005	G_612-S_92-w_2199-e_5	1.02844	-0.300803	similar	0.612	0.092	2.199	similar	TRUE
	0.005	G_612-S_44-w_1859-e_5	0.985331	-0.526112	similar	0.612	0.044	1.859	similar	TRUE
	0.005	G_519-S_194-w_1859-e_5	0.943582	-0.203686	similar	0.519	0.194	1.859	similar	TRUE
	0.005	G_612-S_168-w_1872-e_5	0.961811	-0.11587	similar	0.612	0.168	1.872	similar	TRUE
	0.005	G_765-S_92-w_1872-e_5	0.984974	-0.0910464	similar	0.765	0.092	1.872	similar	TRUE
	0.005	G_612-S_13-w_1859-e_5	0.994041	-0.652544	similar	0.612	0.013	1.859	similar	TRUE
	0.005	G_140-S_44-w_2199-e_5	1.04177	-2.09781	similar	0.14	0.044	2.199	similar	TRUE
	0.005	G_765-S_168-w_1859-e_5	0.968846	0.111683	similar	0.765	0.168	1.859	similar	TRUE
	0.005	G_612-S_67-w_2199-e_5	1.01632	-0.405092	similar	0.612	0.067	2.199	similar	TRUE
	0.005	G_362-S_109-w_2199-e_5	1.0478	-0.733758	similar	0.362	0.109	2.199	similar	TRUE
	0.005	G_595-S_168-w_1859-e_5	0.963443	-0.138405	similar	0.595	0.168	1.859	similar	TRUE
	0.005	G_362-S_194-w_2199-e_5	1.06422	-0.348652	similar	0.362	0.194	2.199	similar	TRUE
	0.005	G_706-S_13-w_1859-e_5	1.00142	-0.441248	similar	0.706	0.013	1.859	similar	TRUE
	0.005	G_706-S_44-w_2199-e_5	1.01256	-0.314787	similar	0.706	0.044	2.199	similar	TRUE
	0.005	G_765-S_109-w_1872-e_5	0.971337	-0.0509753	similar	0.765	0.109	1.872	similar	TRUE
	0.005	G_140-S_194-w_1872-e_5	0.931528	-0.988111	similar	0.14	0.194	1.872	similar	TRUE
	0.005	G_520-S_168-w_1859-e_5	0.962063	-0.259928	similar	0.52	0.168	1.859	similar	TRUE
	0.005	G_209-S_194-w_1872-e_5	0.939568	-0.801242	similar	0.209	0.194	1.872	similar	TRUE
	0.005	G_140-S_109-w_2199-e_5	1.0789	-1.39705	similar	0.14	0.109	2.199	similar	TRUE
	0.005	G_706-S_50-w_1859-e_5	0.985522	-0.320694	similar	0.706	0.05	1.859	similar	TRUE
	0.005	G_520-S_67-w_2199-e_5	1.0261	-0.590234	similar	0.52	0.067	2.199	similar	TRUE
	0.005	G_612-S_67-w_1859-e_5	0.975121	-0.445595	similar	0.612	0.067	1.859	similar	TRUE
	0.005	G_595-S_50-w_1872-e_5	0.988049	-0.537006	similar	0.595	0.05	1.872	similar	TRUE
	0.005	G_765-S_109-w_1859-e_5	0.974191	-0.0450646	similar	0.765	0.109	1.859	similar	TRUE
	0.005	G_706-S_13-w_2199-e_5	1.00399	-0.442317	similar	0.706	0.013	2.199	similar	TRUE
	0.005	G_519-S_168-w_1872-e_5	0.963887	-0.264665	similar	0.519	0.168	1.872	similar	TRUE
	0.005	G_209-S_50-w_2199-e_5	1.04301	-1.64143	similar	0.209	0.05	2.199	similar	TRUE
	0.005	G_706-S_92-w_2199-e_5	1.01971	-0.145254	similar	0.706	0.092	2.199	similar	TRUE
	0.005	G_765-S_65-w_2199-e_5	1.02457	-0.135125	similar	0.765	0.065	2.199	similar	TRUE
	0.005	G_519-S_13-w_1872-e_5	0.990235	-0.877232	similar	0.519	0.013	1.872	similar	TRUE
	0.005	G_612-S_65-w_1872-e_5	0.97599	-0.4582	similar	0.612	0.065	1.872	similar	TRUE
	0.005	G_520-S_13-w_2199-e_5	0.998714	-0.862896	similar	0.52	0.013	2.199	similar	TRUE
	0.005	G_209-S_168-w_1859-e_5	0.930893	-0.950234	similar	0.209	0.168	1.859	similar	TRUE
	0.005	G_706-S_50-w_1872-e_5	0.984937	-0.326699	similar	0.706	0.05	1.872	similar	TRUE
	0.005	G_765-S_168-w_2199-e_5	1.03944	0.180827	similar	0.765	0.168	2.199	similar	TRUE
	0.005	G_519-S_194-w_1872-e_5	0.961066	-0.176549	similar	0.519	0.194	1.872	similar	TRUE
	0.005	G_209-S_65-w_1859-e_5	0.954072	-1.6018	similar	0.209	0.065	1.859	similar	TRUE
	0.005	G_209-S_168-w_2199-e_5	1.08256	-0.781988	similar	0.209	0.168	2.199	similar	TRUE
	0.005	G_519-S_13-w_2199-e_5	1.00842	-0.857692	similar	0.519	0.013	2.199	similar	TRUE
	0.005	G_209-S_67-w_2199-e_5	1.04448	-1.50089	similar	0.209	0.067	2.199	similar	TRUE
	0.005	G_706-S_194-w_1859-e_5	0.956631	0.0889063	similar	0.706	0.194	1.859	similar	TRUE
	0.005	G_519-S_44-w_2199-e_5	1.02021	-0.697182	similar	0.519	0.044	2.199	similar	TRUE
	0.005	G_519-S_13-w_1859-e_5	0.989839	-0.884992	similar	0.519	0.013	1.859	similar	TRUE
	0.005	G_706-S_194-w_2453-e_5	1.09093	0.222713	fast	0.706	0.194	2.453	fast	TRUE
	0.005	G_595-S_109-w_4737-e_5	1.18342	-0.128992	fast	0.595	0.109	4.737	fast	TRUE
	0.005	G_362-S_44-w_2636-e_5	1.07027	-1.08213	similar	0.362	0.044	2.636	fast	FALSE
	0.005	G_595-S_109-w_2636-e_5	1.0881	-0.212126	fast	0.595	0.109	2.636	fast	TRUE
	0.005	G_520-S_13-w_2850-e_5	1.02013	-0.844054	similar	0.52	0.013	2.85	fast	FALSE
	0.005	G_362-S_44-w_3608-e_5	1.10795	-1.03695	similar	0.362	0.044	3.608	fast	FALSE
	0.005	G_595-S_168-w_4737-e_5	1.26105	0.139372	fast	0.595	0.168	4.737	fast	TRUE
	0.005	G_362-S_65-w_2636-e_5	1.10787	-0.899318	similar	0.362	0.065	2.636	fast	FALSE
	0.005	G_209-S_92-w_2636-e_5	1.16869	-1.17343	similar	0.209	0.092	2.636	fast	FALSE
	0.005	G_362-S_109-w_4021-e_5	1.24097	-0.560973	fast	0.362	0.109	4.021	fast	TRUE
	0.005	G_362-S_168-w_2850-e_5	1.20464	-0.319701	fast	0.362	0.168	2.85	fast	TRUE
	0.005	G_706-S_92-w_3685-e_5	1.11184	-0.06271	fast	0.706	0.092	3.685	fast	TRUE
	0.005	G_520-S_13-w_3685-e_5	1.02099	-0.849046	similar	0.52	0.013	3.685	fast	FALSE
	0.005	G_612-S_92-w_3685-e_5	1.11921	-0.217934	fast	0.612	0.092	3.685	fast	TRUE
	0.005	G_209-S_13-w_3536-e_5	1.07696	-1.99818	similar	0.209	0.013	3.536	fast	FALSE
	0.005	G_595-S_50-w_2850-e_5	1.05046	-0.474059	similar	0.595	0.05	2.85	fast	FALSE
	0.005	G_706-S_194-w_3685-e_5	1.20736	0.324842	fast	0.706	0.194	3.685	fast	TRUE
	0.005	G_362-S_65-w_3536-e_5	1.1484	-0.878805	fast	0.362	0.065	3.536	fast	TRUE
	0.005	G_519-S_44-w_3536-e_5	1.07525	-0.648675	similar	0.519	0.044	3.536	fast	FALSE
	0.005	G_362-S_13-w_4021-e_5	1.03117	-1.33818	similar	0.362	0.013	4.021	fast	FALSE
	0.005	G_765-S_65-w_3003-e_5	1.05983	-0.10453	similar	0.765	0.065	3.003	fast	FALSE
	0.005	G_519-S_67-w_2636-e_5	1.07909	-0.54042	similar	0.519	0.067	2.636	fast	FALSE
	0.005	G_765-S_13-w_3608-e_5	1.01515	-0.329342	similar	0.765	0.013	3.608	fast	FALSE
	0.005	G_612-S_13-w_3003-e_5	1.01544	-0.623675	similar	0.612	0.013	3.003	fast	FALSE
	0.005	G_519-S_109-w_4737-e_5	1.20634	-0.251741	fast	0.519	0.109	4.737	fast	TRUE
	0.005	G_765-S_50-w_2850-e_5	1.0444	-0.158575	similar	0.765	0.05	2.85	fast	FALSE
	0.005	G_140-S_67-w_2453-e_5	1.11752	-1.7406	similar	0.14	0.067	2.453	fast	FALSE
	0.005	G_612-S_109-w_3003-e_5	1.11803	-0.152939	fast	0.612	0.109	3.003	fast	TRUE
	0.005	G_706-S_13-w_3003-e_5	1.01812	-0.435919	similar	0.706	0.013	3.003	fast	FALSE
	0.005	G_595-S_67-w_4021-e_5	1.11154	-0.352057	fast	0.595	0.067	4.021	fast	TRUE
	0.005	G_595-S_13-w_3536-e_5	1.02855	-0.654609	similar	0.595	0.013	3.536	fast	FALSE
	0.005	G_765-S_65-w_4737-e_5	1.09926	-0.0623599	fast	0.765	0.065	4.737	fast	TRUE
	0.005	G_706-S_194-w_2636-e_5	1.11724	0.243764	fast	0.706	0.194	2.636	fast	TRUE
	0.005	G_519-S_194-w_3608-e_5	1.25748	0.09972	fast	0.519	0.194	3.608	fast	TRUE
	0.005	G_209-S_92-w_2850-e_5	1.18682	-1.17517	fast	0.209	0.092	2.85	fast	TRUE
	0.005	G_706-S_168-w_3685-e_5	1.18776	0.230741	fast	0.706	0.168	3.685	fast	TRUE
	0.005	G_612-S_50-w_2636-e_5	1.05075	-0.441675	similar	0.612	0.05	2.636	fast	FALSE
	0.005	G_765-S_92-w_2850-e_5	1.06941	-0.0145837	fast	0.765	0.092	2.85	fast	TRUE
	0.005	G_140-S_44-w_3608-e_5	1.21643	-1.93577	similar	0.14	0.044	3.608	fast	FALSE
	0.005	G_595-S_65-w_2636-e_5	1.05275	-0.408612	similar	0.595	0.065	2.636	fast	FALSE
	0.005	G_706-S_109-w_4737-e_5	1.15765	0.0278055	fast	0.706	0.109	4.737	fast	TRUE
	0.005	G_520-S_13-w_4021-e_5	1.02727	-0.845032	similar	0.52	0.013	4.021	fast	FALSE
	0.005	G_209-S_194-w_3685-e_5	1.42679	-0.344767	fast	0.209	0.194	3.685	fast	TRUE
	0.005	G_765-S_44-w_3536-e_5	1.0591	-0.171261	similar	0.765	0.044	3.536	fast	FALSE
	0.005	G_520-S_44-w_3608-e_5	1.07581	-0.637604	similar	0.52	0.044	3.608	fast	FALSE
	0.005	G_140-S_168-w_4021-e_5	1.54387	-0.553075	fast	0.14	0.168	4.021	fast	TRUE
	0.005	G_520-S_65-w_3685-e_5	1.10677	-0.52136	fast	0.52	0.065	3.685	fast	TRUE
	0.005	G_362-S_13-w_4737-e_5	1.04541	-1.32215	similar	0.362	0.013	4.737	fast	FALSE
	0.005	G_140-S_67-w_3003-e_5	1.20973	-1.64746	fast	0.14	0.067	3.003	fast	TRUE
	0.005	G_595-S_92-w_3003-e_5	1.09601	-0.272392	fast	0.595	0.092	3.003	fast	TRUE
	0.005	G_595-S_65-w_3685-e_5	1.10357	-0.361752	fast	0.595	0.065	3.685	fast	TRUE
	0.005	G_362-S_50-w_4737-e_5	1.14311	-0.992672	fast	0.362	0.05	4.737	fast	TRUE
	0.005	G_765-S_92-w_3608-e_5	1.10135	0.00727188	fast	0.765	0.092	3.608	fast	TRUE
	0.005	G_612-S_50-w_3536-e_5	1.07569	-0.419504	similar	0.612	0.05	3.536	fast	FALSE
	0.005	G_140-S_65-w_2453-e_5	1.10769	-1.7697	similar	0.14	0.065	2.453	fast	FALSE
	0.005	G_362-S_65-w_3608-e_5	1.14041	-0.908724	fast	0.362	0.065	3.608	fast	TRUE
	0.005	G_209-S_44-w_3003-e_5	1.13487	-1.60124	similar	0.209	0.044	3.003	fast	FALSE
	0.005	G_209-S_168-w_4737-e_5	1.50895	-0.413125	fast	0.209	0.168	4.737	fast	TRUE
	0.005	G_362-S_194-w_3003-e_5	1.24026	-0.182938	fast	0.362	0.194	3.003	fast	TRUE
	0.005	G_519-S_67-w_4737-e_5	1.12762	-0.498425	fast	0.519	0.067	4.737	fast	TRUE
	0.005	G_706-S_67-w_2453-e_5	1.03088	-0.22672	similar	0.706	0.067	2.453	fast	FALSE
	0.005	G_765-S_194-w_3608-e_5	1.19231	0.386064	fast	0.765	0.194	3.608	fast	TRUE
	0.005	G_519-S_194-w_2636-e_5	1.15215	0.00487998	fast	0.519	0.194	2.636	fast	TRUE
	0.005	G_140-S_13-w_2850-e_5	1.04951	-2.54956	similar	0.14	0.013	2.85	fast	FALSE
	0.005	G_362-S_168-w_2636-e_5	1.16408	-0.35643	fast	0.362	0.168	2.636	fast	TRUE
	0.005	G_519-S_168-w_2453-e_5	1.10272	-0.125934	fast	0.519	0.168	2.453	fast	TRUE
	0.005	G_706-S_109-w_2850-e_5	1.08833	-0.0269179	fast	0.706	0.109	2.85	fast	TRUE
	0.005	G_612-S_92-w_4737-e_5	1.15758	-0.189545	fast	0.612	0.092	4.737	fast	TRUE
	0.005	G_209-S_67-w_2636-e_5	1.14349	-1.3846	similar	0.209	0.067	2.636	fast	FALSE
	0.005	G_612-S_65-w_2453-e_5	1.04278	-0.382633	similar	0.612	0.065	2.453	fast	FALSE
	0.005	G_519-S_194-w_2850-e_5	1.17435	0.0237229	fast	0.519	0.194	2.85	fast	TRUE
	0.005	G_612-S_65-w_2636-e_5	1.05384	-0.369449	similar	0.612	0.065	2.636	fast	FALSE
	0.005	G_706-S_13-w_3685-e_5	1.02726	-0.421316	similar	0.706	0.013	3.685	fast	FALSE
	0.005	G_140-S_65-w_4737-e_5	1.33556	-1.57975	fast	0.14	0.065	4.737	fast	TRUE
	0.005	G_140-S_44-w_2850-e_5	1.1598	-1.94927	similar	0.14	0.044	2.85	fast	FALSE
	0.005	G_520-S_65-w_4737-e_5	1.12427	-0.515782	fast	0.52	0.065	4.737	fast	TRUE
	0.005	G_612-S_194-w_2850-e_5	1.15567	0.145435	fast	0.612	0.194	2.85	fast	TRUE
	0.005	G_595-S_168-w_2850-e_5	1.13029	0.0237269	fast	0.595	0.168	2.85	fast	TRUE
	0.005	G_519-S_13-w_4737-e_5	1.02709	-0.846781	similar	0.519	0.013	4.737	fast	FALSE
	0.005	G_362-S_67-w_2636-e_5	1.08815	-0.912139	similar	0.362	0.067	2.636	fast	FALSE
	0.005	G_140-S_109-w_3608-e_5	1.38804	-1.10623	fast	0.14	0.109	3.608	fast	TRUE
	0.005	G_519-S_65-w_2636-e_5	1.07489	-0.535564	similar	0.519	0.065	2.636	fast	FALSE
	0.005	G_519-S_50-w_3608-e_5	1.09534	-0.597964	fast	0.519	0.05	3.608	fast	TRUE
	0.005	G_209-S_92-w_4021-e_5	1.32846	-1.04165	fast	0.209	0.092	4.021	fast	TRUE
	0.005	G_140-S_168-w_2850-e_5	1.30749	-0.769953	fast	0.14	0.168	2.85	fast	TRUE
	0.005	G_140-S_50-w_3003-e_5	1.18739	-1.85383	similar	0.14	0.05	3.003	fast	FALSE
	0.005	G_519-S_194-w_4737-e_5	1.31339	0.138377	fast	0.519	0.194	4.737	fast	TRUE
	0.005	G_706-S_109-w_3608-e_5	1.13155	0.0129155	fast	0.706	0.109	3.608	fast	TRUE
	0.005	G_362-S_194-w_4737-e_5	1.40574	-0.040853	fast	0.362	0.194	4.737	fast	TRUE
	0.005	G_595-S_65-w_3536-e_5	1.09803	-0.368613	fast	0.595	0.065	3.536	fast	TRUE
	0.005	G_612-S_44-w_3608-e_5	1.06834	-0.44696	similar	0.612	0.044	3.608	fast	FALSE
	0.005	G_520-S_109-w_3003-e_5	1.12426	-0.316086	fast	0.52	0.109	3.003	fast	TRUE
	0.005	G_595-S_50-w_4021-e_5	1.09475	-0.435642	fast	0.595	0.05	4.021	fast	TRUE
	0.005	G_209-S_13-w_3685-e_5	1.09035	-2.00471	similar	0.209	0.013	3.685	fast	FALSE
	0.005	G_519-S_50-w_2453-e_5	1.03132	-0.670619	similar	0.519	0.05	2.453	fast	FALSE
	0.005	G_519-S_92-w_3536-e_5	1.14714	-0.36802	fast	0.519	0.092	3.536	fast	TRUE
	0.005	G_706-S_194-w_2850-e_5	1.14919	0.268439	fast	0.706	0.194	2.85	fast	TRUE
	0.005	G_520-S_109-w_4021-e_5	1.1713	-0.290401	fast	0.52	0.109	4.021	fast	TRUE
	0.005	G_520-S_168-w_4737-e_5	1.275	0.0178495	fast	0.52	0.168	4.737	fast	TRUE
	0.005	G_612-S_109-w_3685-e_5	1.14862	-0.122611	fast	0.612	0.109	3.685	fast	TRUE
	0.005	G_362-S_67-w_456-e_5	-0.282344	-2.39506	slow	0.362	0.067	0.456	increasing	FALSE
	0.005	G_362-S_92-w_559-e_5	-0.156117	-2.11409	slow	0.362	0.092	0.559	increasing	FALSE
	0.005	G_595-S_44-w_297-e_5	-0.381375	-2.11803	slow	0.595	0.044	0.297	increasing	FALSE
	0.005	G_362-S_50-w_614-e_5	0.188503	-2.00105	slow	0.362	0.05	0.614	increasing	FALSE
	0.005	G_140-S_44-w_297-e_5	-1.09036	-4.33536	slow	0.14	0.044	0.297	increasing	FALSE
	0.005	G_595-S_44-w_519-e_5	0.253876	-1.3907	slow	0.595	0.044	0.519	increasing	FALSE
	0.005	G_362-S_194-w_519-e_5	-0.514419	-1.99573	slow	0.362	0.194	0.519	increasing	FALSE
	0.005	G_595-S_67-w_404-e_5	-0.210949	-1.79988	slow	0.595	0.067	0.404	increasing	FALSE
	0.005	G_612-S_13-w_519-e_5	0.653453	-1.04713	slow	0.612	0.013	0.519	increasing	FALSE
	0.005	G_706-S_109-w_339-e_5	-0.584607	-1.85699	slow	0.706	0.109	0.339	increasing	FALSE
	0.005	G_362-S_67-w_339-e_5	-0.671045	-2.81859	slow	0.362	0.067	0.339	increasing	FALSE
	0.005	G_209-S_67-w_339-e_5	-0.916277	-3.57623	slow	0.209	0.067	0.339	increasing	FALSE
	0.005	G_519-S_50-w_456-e_5	0.00949852	-1.80332	slow	0.519	0.05	0.456	increasing	FALSE
	0.005	G_765-S_50-w_614-e_5	0.461773	-0.817709	slow	0.765	0.05	0.614	increasing	FALSE
	0.005	G_595-S_13-w_559-e_5	0.698534	-1.02659	slow	0.595	0.013	0.559	increasing	FALSE
	0.005	G_765-S_109-w_519-e_5	-0.0125806	-1.13507	slow	0.765	0.109	0.519	increasing	FALSE
	0.005	G_140-S_168-w_559-e_5	-0.606935	-2.71246	slow	0.14	0.168	0.559	increasing	FALSE
	0.005	G_706-S_65-w_404-e_5	-0.109508	-1.50133	slow	0.706	0.065	0.404	increasing	FALSE
	0.005	G_520-S_109-w_404-e_5	-0.49484	-2.05347	slow	0.52	0.109	0.404	increasing	FALSE
	0.005	G_706-S_44-w_297-e_5	-0.287645	-1.80473	slow	0.706	0.044	0.297	increasing	FALSE
	0.005	G_519-S_194-w_614-e_5	-0.177934	-1.38675	slow	0.519	0.194	0.614	increasing	FALSE
	0.005	G_362-S_50-w_232-e_5	-1.04136	-3.36613	slow	0.362	0.05	0.232	increasing	FALSE
	0.005	G_520-S_65-w_519-e_5	0.0398241	-1.67487	slow	0.52	0.065	0.519	increasing	FALSE
	0.005	G_706-S_168-w_519-e_5	-0.226022	-1.26002	slow	0.706	0.168	0.519	increasing	FALSE
	0.005	G_519-S_50-w_404-e_5	-0.132678	-1.96256	slow	0.519	0.05	0.404	increasing	FALSE
	0.005	G_519-S_44-w_456-e_5	0.0592385	-1.78422	slow	0.519	0.044	0.456	increasing	FALSE
	0.005	G_209-S_194-w_628-e_5	-0.396885	-2.17759	slow	0.209	0.194	0.628	increasing	FALSE
	0.005	G_362-S_13-w_456-e_5	0.394006	-2.05718	slow	0.362	0.013	0.456	increasing	FALSE
	0.005	G_140-S_13-w_749-e_5	0.516386	-3.05788	slow	0.14	0.013	0.749	increasing	FALSE
	0.005	G_595-S_92-w_297-e_5	-0.756925	-2.29017	slow	0.595	0.092	0.297	increasing	FALSE
	0.005	G_520-S_194-w_404-e_5	-0.728413	-1.9645	slow	0.52	0.194	0.404	increasing	FALSE
	0.005	G_362-S_44-w_628-e_5	0.248853	-1.97907	slow	0.362	0.044	0.628	increasing	FALSE
	0.005	G_706-S_67-w_559-e_5	0.23461	-1.10484	slow	0.706	0.067	0.559	increasing	FALSE
	0.005	G_595-S_168-w_232-e_5	-1.38361	-2.64235	slow	0.595	0.168	0.232	increasing	FALSE
	0.005	G_209-S_109-w_559-e_5	-0.408284	-2.69789	slow	0.209	0.109	0.559	increasing	FALSE
	0.005	G_362-S_13-w_559-e_5	0.559881	-1.86386	slow	0.362	0.013	0.559	increasing	FALSE
	0.005	G_140-S_50-w_456-e_5	-0.548071	-3.68848	slow	0.14	0.05	0.456	increasing	FALSE
	0.005	G_362-S_65-w_456-e_5	-0.270437	-2.40268	slow	0.362	0.065	0.456	increasing	FALSE
	0.005	G_519-S_194-w_749-e_5	0.0712681	-1.11509	slow	0.519	0.194	0.749	increasing	FALSE
	0.005	G_595-S_44-w_232-e_5	-0.698557	-2.48143	slow	0.595	0.044	0.232	increasing	FALSE
	0.005	G_520-S_168-w_614-e_5	-0.123042	-1.41368	slow	0.52	0.168	0.614	increasing	FALSE
	0.005	G_520-S_13-w_614-e_5	0.718981	-1.18394	slow	0.52	0.013	0.614	increasing	FALSE
	0.005	G_595-S_13-w_404-e_5	0.482136	-1.2956	slow	0.595	0.013	0.404	increasing	FALSE
	0.005	G_140-S_65-w_749-e_5	0.0103457	-2.91481	slow	0.14	0.065	0.749	increasing	FALSE
	0.005	G_209-S_194-w_749-e_5	-0.160022	-1.93645	slow	0.209	0.194	0.749	increasing	FALSE
	0.005	G_706-S_194-w_232-e_5	-1.37526	-2.40797	slow	0.706	0.194	0.232	increasing	FALSE
	0.005	G_765-S_50-w_559-e_5	0.379194	-0.909805	slow	0.765	0.05	0.559	increasing	FALSE
	0.005	G_140-S_109-w_749-e_5	-0.119423	-2.62739	slow	0.14	0.109	0.749	increasing	FALSE
	0.005	G_706-S_168-w_232-e_5	-1.30775	-2.42208	slow	0.706	0.168	0.232	increasing	FALSE
	0.005	G_765-S_168-w_628-e_5	0.0407572	-0.890976	slow	0.765	0.168	0.628	increasing	FALSE
	0.01	G_209-S_65-w_1586-e_10	0.823739	-1.74074	similar	0.209	0.065	1.586	slow	FALSE
	0.01	G_362-S_50-w_1647-e_10	0.945409	-1.15523	similar	0.362	0.05	1.647	slow	FALSE
	0.01	G_612-S_65-w_1452-e_10	0.895637	-0.537805	similar	0.612	0.065	1.452	slow	FALSE
	0.01	G_612-S_194-w_1647-e_10	0.873102	-0.123378	slow	0.612	0.194	1.647	slow	TRUE
	0.01	G_612-S_67-w_1343-e_10	0.858912	-0.566094	similar	0.612	0.067	1.343	slow	FALSE
	0.01	G_765-S_194-w_1452-e_10	0.811455	0.0121018	slow	0.765	0.194	1.452	slow	TRUE
	0.01	G_765-S_168-w_1586-e_10	0.885327	0.0356355	slow	0.765	0.168	1.586	slow	TRUE
	0.01	G_595-S_50-w_1746-e_10	0.965581	-0.542181	similar	0.595	0.05	1.746	slow	FALSE
	0.01	G_209-S_168-w_1647-e_10	0.819295	-1.0519	slow	0.209	0.168	1.647	slow	TRUE
	0.01	G_706-S_92-w_1343-e_10	0.837196	-0.339292	slow	0.706	0.092	1.343	slow	TRUE
	0.01	G_595-S_194-w_1343-e_10	0.725632	-0.306468	slow	0.595	0.194	1.343	slow	TRUE
	0.01	G_209-S_168-w_1452-e_10	0.66745	-1.21747	slow	0.209	0.168	1.452	slow	TRUE
	0.01	G_765-S_44-w_1236-e_10	0.891659	-0.334164	similar	0.765	0.044	1.236	slow	FALSE
	0.01	G_140-S_44-w_1746-e_10	0.966224	-2.12344	similar	0.14	0.044	1.746	slow	FALSE
	0.01	G_520-S_194-w_1152-e_10	0.558787	-0.591709	slow	0.52	0.194	1.152	slow	TRUE
	0.01	G_519-S_65-w_1452-e_10	0.900116	-0.730086	similar	0.519	0.065	1.452	slow	FALSE
	0.01	G_520-S_92-w_1343-e_10	0.812548	-0.683002	slow	0.52	0.092	1.343	slow	TRUE
	0.01	G_140-S_65-w_1152-e_10	0.520974	-2.38396	slow	0.14	0.065	1.152	slow	TRUE
	0.01	G_765-S_194-w_1236-e_10	0.684853	-0.126614	slow	0.765	0.194	1.236	slow	TRUE
	0.01	G_765-S_194-w_1152-e_10	0.624756	-0.184367	slow	0.765	0.194	1.152	slow	TRUE
	0.01	G_520-S_109-w_1178-e_10	0.682224	-0.761621	slow	0.52	0.109	1.178	slow	TRUE
	0.01	G_612-S_168-w_1647-e_10	0.886623	-0.191663	slow	0.612	0.168	1.647	slow	TRUE
	0.01	G_765-S_13-w_1746-e_10	0.979224	-0.351141	similar	0.765	0.013	1.746	slow	FALSE
	0.01	G_519-S_67-w_1452-e_10	0.866692	-0.761953	similar	0.519	0.067	1.452	slow	FALSE
	0.01	G_209-S_168-w_1152-e_10	0.423387	-1.47014	slow	0.209	0.168	1.152	slow	TRUE
	0.01	G_362-S_44-w_1152-e_10	0.758067	-1.4199	slow	0.362	0.044	1.152	slow	TRUE
	0.01	G_519-S_92-w_1152-e_10	0.698667	-0.814131	slow	0.519	0.092	1.152	slow	TRUE
	0.01	G_519-S_44-w_1343-e_10	0.879611	-0.857264	similar	0.519	0.044	1.343	slow	FALSE
	0.01	G_362-S_13-w_1178-e_10	0.887356	-1.49918	similar	0.362	0.013	1.178	slow	FALSE
	0.01	G_520-S_109-w_1746-e_10	0.928753	-0.503839	similar	0.52	0.109	1.746	slow	FALSE
	0.01	G_706-S_13-w_1152-e_10	0.94405	-0.504108	similar	0.706	0.013	1.152	slow	FALSE
	0.01	G_362-S_92-w_1343-e_10	0.76064	-1.12246	slow	0.362	0.092	1.343	slow	TRUE
	0.01	G_612-S_168-w_1586-e_10	0.861358	-0.237367	slow	0.612	0.168	1.586	slow	TRUE
	0.01	G_140-S_50-w_1586-e_10	0.829981	-2.22237	similar	0.14	0.05	1.586	slow	FALSE
	0.01	G_140-S_67-w_1178-e_10	0.508805	-2.39901	slow	0.14	0.067	1.178	slow	TRUE
	0.01	G_595-S_13-w_1586-e_10	0.987873	-0.69793	similar	0.595	0.013	1.586	slow	FALSE
	0.01	G_765-S_92-w_1178-e_10	0.781227	-0.300533	slow	0.765	0.092	1.178	slow	TRUE
	0.01	G_209-S_13-w_1343-e_10	0.882251	-2.22061	similar	0.209	0.013	1.343	slow	FALSE
	0.01	G_140-S_194-w_1178-e_10	0.36294	-1.56919	slow	0.14	0.194	1.178	slow	TRUE
	0.01	G_519-S_50-w_1452-e_10	0.893716	-0.794536	similar	0.519	0.05	1.452	slow	FALSE
	0.01	G_140-S_13-w_1178-e_10	0.74947	-2.79692	similar	0.14	0.013	1.178	slow	FALSE
	0.01	G_362-S_168-w_1343-e_10	0.676263	-0.851993	slow	0.362	0.168	1.343	slow	TRUE
	0.01	G_765-S_168-w_1746-e_10	0.928631	0.0682088	similar	0.765	0.168	1.746	slow	FALSE
	0.01	G_209-S_65-w_1152-e_10	0.600693	-1.98034	slow	0.209	0.065	1.152	slow	TRUE
	0.01	G_209-S_44-w_1586-e_10	0.860202	-1.88058	similar	0.209	0.044	1.586	slow	FALSE
	0.01	G_706-S_109-w_1152-e_10	0.711547	-0.408317	slow	0.706	0.109	1.152	slow	TRUE
	0.01	G_520-S_65-w_1236-e_10	0.791192	-0.849204	slow	0.52	0.065	1.236	slow	TRUE
	0.01	G_612-S_67-w_1746-e_10	0.954949	-0.481489	similar	0.612	0.067	1.746	slow	FALSE
	0.01	G_209-S_44-w_1452-e_10	0.802617	-1.92781	similar	0.209	0.044	1.452	slow	FALSE
	0.01	G_140-S_44-w_1586-e_10	0.848758	-2.25996	similar	0.14	0.044	1.586	slow	FALSE
	0.01	G_612-S_92-w_1452-e_10	0.871113	-0.46655	similar	0.612	0.092	1.452	slow	FALSE
	0.01	G_612-S_65-w_1647-e_10	0.940851	-0.490439	similar	0.612	0.065	1.647	slow	FALSE
	0.01	G_706-S_67-w_1236-e_10	0.834601	-0.419062	slow	0.706	0.067	1.236	slow	TRUE
	0.01	G_140-S_65-w_1343-e_10	0.645829	-2.24658	slow	0.14	0.065	1.343	slow	TRUE
	0.01	G_362-S_13-w_1236-e_10	0.921642	-1.45175	similar	0.362	0.013	1.236	slow	FALSE
	0.01	G_612-S_194-w_1586-e_10	0.84976	-0.149773	slow	0.612	0.194	1.586	slow	TRUE
	0.01	G_209-S_92-w_1178-e_10	0.546084	-1.83765	slow	0.209	0.092	1.178	slow	TRUE
	0.01	G_520-S_168-w_1152-e_10	0.591582	-0.649296	slow	0.52	0.168	1.152	slow	TRUE
	0.01	G_612-S_168-w_1178-e_10	0.636057	-0.445641	slow	0.612	0.168	1.178	slow	TRUE
	0.01	G_595-S_168-w_1647-e_10	0.884415	-0.212365	similar	0.595	0.168	1.647	slow	FALSE
	0.01	G_520-S_50-w_1152-e_10	0.799402	-0.901788	slow	0.52	0.05	1.152	slow	TRUE
	0.01	G_140-S_168-w_1343-e_10	0.562274	-1.50298	slow	0.14	0.168	1.343	slow	TRUE
	0.01	G_362-S_109-w_1343-e_10	0.731064	-1.07601	slow	0.362	0.109	1.343	slow	TRUE
	0.01	G_595-S_194-w_1152-e_10	0.567739	-0.476864	slow	0.595	0.194	1.152	slow	TRUE
	0.01	G_519-S_50-w_1152-e_10	0.786138	-0.936224	slow	0.519	0.05	1.152	slow	TRUE
	0.01	G_362-S_50-w_1236-e_10	0.788166	-1.31595	similar	0.362	0.05	1.236	slow	FALSE
	0.01	G_612-S_109-w_1452-e_10	0.841825	-0.421865	slow	0.612	0.109	1.452	slow	TRUE
	0.01	G_519-S_109-w_1178-e_10	0.681773	-0.769135	slow	0.519	0.109	1.178	slow	TRUE
	0.01	G_519-S_92-w_1452-e_10	0.86498	-0.645963	similar	0.519	0.092	1.452	slow	FALSE
	0.01	G_519-S_44-w_1452-e_10	0.917728	-0.78995	similar	0.519	0.044	1.452	slow	FALSE
	0.01	G_209-S_109-w_1746-e_10	0.907018	-1.32293	similar	0.209	0.109	1.746	slow	FALSE
	0.01	G_765-S_92-w_1746-e_10	0.966702	-0.103568	similar	0.765	0.092	1.746	slow	FALSE
	0.01	G_362-S_44-w_1178-e_10	0.795543	-1.35605	similar	0.362	0.044	1.178	slow	FALSE
	0.01	G_209-S_44-w_1152-e_10	0.68032	-2.08257	slow	0.209	0.044	1.152	slow	TRUE
	0.01	G_362-S_65-w_1236-e_10	0.735958	-1.27119	slow	0.362	0.065	1.236	slow	TRUE
	0.01	G_706-S_194-w_1236-e_10	0.668432	-0.208144	slow	0.706	0.194	1.236	slow	TRUE
	0.01	G_362-S_67-w_1647-e_10	0.903493	-1.11517	similar	0.362	0.067	1.647	slow	FALSE
	0.01	G_362-S_13-w_1586-e_10	0.965186	-1.40556	similar	0.362	0.013	1.586	slow	FALSE
	0.01	G_519-S_109-w_1746-e_10	0.939881	-0.50266	similar	0.519	0.109	1.746	slow	FALSE
	0.01	G_519-S_65-w_1343-e_10	0.838086	-0.793547	slow	0.519	0.065	1.343	slow	TRUE
	0.01	G_520-S_44-w_1343-e_10	0.875292	-0.828786	similar	0.52	0.044	1.343	slow	FALSE
	0.01	G_595-S_44-w_1236-e_10	0.860199	-0.693081	similar	0.595	0.044	1.236	slow	FALSE
	0.01	G_209-S_13-w_1746-e_10	0.983338	-2.06426	similar	0.209	0.013	1.746	slow	FALSE
	0.01	G_519-S_168-w_1178-e_10	0.599977	-0.649833	slow	0.519	0.168	1.178	slow	TRUE
	0.01	G_519-S_50-w_1586-e_10	0.937881	-0.771369	similar	0.519	0.05	1.586	slow	FALSE
	0.01	G_140-S_109-w_1746-e_10	0.890613	-1.56465	similar	0.14	0.109	1.746	slow	FALSE
	0.01	G_706-S_44-w_1452-e_10	0.933967	-0.396204	similar	0.706	0.044	1.452	slow	FALSE
	0.01	G_765-S_65-w_1452-e_10	0.894085	-0.259743	similar	0.765	0.065	1.452	slow	FALSE
	0.01	G_595-S_50-w_1452-e_10	0.905493	-0.614465	similar	0.595	0.05	1.452	slow	FALSE
	0.01	G_595-S_109-w_1647-e_10	0.912371	-0.390506	similar	0.595	0.109	1.647	slow	FALSE
	0.01	G_519-S_194-w_1152-e_10	0.548812	-0.608779	slow	0.519	0.194	1.152	slow	TRUE
	0.01	G_706-S_44-w_1586-e_10	0.953502	-0.361666	similar	0.706	0.044	1.586	slow	FALSE
	0.01	G_612-S_109-w_1152-e_10	0.690223	-0.592665	slow	0.612	0.109	1.152	slow	TRUE
	0.01	G_520-S_44-w_1647-e_10	0.955208	-0.746155	similar	0.52	0.044	1.647	slow	FALSE
	0.01	G_519-S_50-w_1236-e_10	0.828752	-0.870478	slow	0.519	0.05	1.236	slow	TRUE
	0.01	G_706-S_168-w_1236-e_10	0.694294	-0.265012	slow	0.706	0.168	1.236	slow	TRUE
	0.01	G_520-S_67-w_1236-e_10	0.798957	-0.83265	slow	0.52	0.067	1.236	slow	TRUE
	0.01	G_595-S_109-w_1236-e_10	0.729256	-0.568949	slow	0.595	0.109	1.236	slow	TRUE
	0.01	G_595-S_13-w_1343-e_10	0.97364	-0.708852	similar	0.595	0.013	1.343	slow	FALSE
	0.01	G_209-S_65-w_1343-e_10	0.707652	-1.89702	slow	0.209	0.065	1.343	slow	TRUE
	0.01	G_612-S_44-w_1872-e_10	0.993708	-0.519657	similar	0.612	0.044	1.872	similar	TRUE
	0.01	G_520-S_65-w_2199-e_10	1.03644	-0.586474	similar	0.52	0.065	2.199	similar	TRUE
	0.01	G_595-S_109-w_1859-e_10	0.975734	-0.308654	similar	0.595	0.109	1.859	similar	TRUE
	0.01	G_595-S_92-w_1859-e_10	0.974853	-0.392445	similar	0.595	0.092	1.859	similar	TRUE
	0.01	G_612-S_44-w_1859-e_10	1.00566	-0.490275	similar	0.612	0.044	1.859	similar	TRUE
	0.01	G_612-S_44-w_2199-e_10	1.00502	-0.507523	similar	0.612	0.044	2.199	similar	TRUE
	0.01	G_595-S_50-w_2199-e_10	1.02368	-0.497623	similar	0.595	0.05	2.199	similar	TRUE
	0.01	G_706-S_44-w_1872-e_10	1.00625	-0.304253	similar	0.706	0.044	1.872	similar	TRUE
	0.01	G_765-S_65-w_1872-e_10	0.984173	-0.162004	similar	0.765	0.065	1.872	similar	TRUE
	0.01	G_362-S_65-w_2199-e_10	1.04271	-0.994578	similar	0.362	0.065	2.199	similar	TRUE
	0.01	G_140-S_109-w_1859-e_10	0.925534	-1.56	similar	0.14	0.109	1.859	similar	TRUE
	0.01	G_362-S_194-w_1872-e_10	0.936968	-0.492965	similar	0.362	0.194	1.872	similar	TRUE
	0.01	G_765-S_92-w_1872-e_10	0.971935	-0.102614	similar	0.765	0.092	1.872	similar	TRUE
	0.01	G_519-S_50-w_1859-e_10	0.983222	-0.70532	similar	0.519	0.05	1.859	similar	TRUE
	0.01	G_140-S_92-w_2199-e_10	1.04259	-1.58101	similar	0.14	0.092	2.199	similar	TRUE
	0.01	G_140-S_92-w_1872-e_10	0.911145	-1.69585	similar	0.14	0.092	1.872	similar	TRUE
	0.01	G_595-S_109-w_2199-e_10	1.02846	-0.264582	similar	0.595	0.109	2.199	similar	TRUE
	0.01	G_209-S_168-w_1872-e_10	0.93709	-0.929917	similar	0.209	0.168	1.872	similar	TRUE
	0.01	G_765-S_44-w_2199-e_10	0.992651	-0.24434	similar	0.765	0.044	2.199	similar	TRUE
	0.01	G_765-S_92-w_1859-e_10	0.977621	-0.0941832	similar	0.765	0.092	1.859	similar	TRUE
	0.01	G_595-S_194-w_2199-e_10	1.04776	0.0326422	similar	0.595	0.194	2.199	similar	TRUE
	0.01	G_209-S_44-w_2199-e_10	1.03645	-1.73016	similar	0.209	0.044	2.199	similar	TRUE
	0.01	G_519-S_67-w_2199-e_10	1.01282	-0.610351	similar	0.519	0.067	2.199	similar	TRUE
	0.01	G_612-S_92-w_1859-e_10	0.966401	-0.355936	similar	0.612	0.092	1.859	similar	TRUE
	0.01	G_362-S_44-w_2199-e_10	1.01575	-1.1378	similar	0.362	0.044	2.199	similar	TRUE
	0.01	G_519-S_109-w_1872-e_10	0.966138	-0.476312	similar	0.519	0.109	1.872	similar	TRUE
	0.01	G_209-S_194-w_1859-e_10	0.930605	-0.811229	similar	0.209	0.194	1.859	similar	TRUE
	0.01	G_612-S_109-w_1859-e_10	0.973285	-0.275652	similar	0.612	0.109	1.859	similar	TRUE
	0.01	G_140-S_168-w_1859-e_10	0.955751	-1.11164	similar	0.14	0.168	1.859	similar	TRUE
	0.01	G_595-S_92-w_2199-e_10	1.0541	-0.293913	similar	0.595	0.092	2.199	similar	TRUE
	0.01	G_706-S_92-w_2199-e_10	1.02698	-0.14546	similar	0.706	0.092	2.199	similar	TRUE
	0.01	G_140-S_194-w_1859-e_10	0.918923	-1.00445	similar	0.14	0.194	1.859	similar	TRUE
	0.01	G_209-S_44-w_1872-e_10	1.00164	-1.74738	similar	0.209	0.044	1.872	similar	TRUE
	0.01	G_362-S_65-w_1859-e_10	0.97945	-1.03283	similar	0.362	0.065	1.859	similar	TRUE
	0.01	G_520-S_92-w_2199-e_10	1.04013	-0.454404	similar	0.52	0.092	2.199	similar	TRUE
	0.01	G_765-S_109-w_1859-e_10	0.983878	-0.0358304	similar	0.765	0.109	1.859	similar	TRUE
	0.01	G_612-S_168-w_2199-e_10	1.05409	-0.0236212	similar	0.612	0.168	2.199	similar	TRUE
	0.01	G_595-S_67-w_1859-e_10	0.976604	-0.459206	similar	0.595	0.067	1.859	similar	TRUE
	0.01	G_706-S_194-w_1872-e_10	0.963059	0.0837651	similar	0.706	0.194	1.872	similar	TRUE
	0.01	G_520-S_50-w_2199-e_10	1.02031	-0.667966	similar	0.52	0.05	2.199	similar	TRUE
	0.01	G_612-S_168-w_1872-e_10	0.967086	-0.125796	similar	0.612	0.168	1.872	similar	TRUE
	0.01	G_209-S_194-w_1872-e_10	0.937489	-0.80627	similar	0.209	0.194	1.872	similar	TRUE
	0.01	G_140-S_44-w_1872-e_10	0.955685	-2.18098	similar	0.14	0.044	1.872	similar	TRUE
	0.01	G_612-S_67-w_1859-e_10	0.968355	-0.436872	similar	0.612	0.067	1.859	similar	TRUE
	0.01	G_520-S_168-w_1872-e_10	0.956928	-0.256058	similar	0.52	0.168	1.872	similar	TRUE
	0.01	G_520-S_50-w_1859-e_10	0.99281	-0.68406	similar	0.52	0.05	1.859	similar	TRUE
	0.01	G_765-S_109-w_2199-e_10	1.02222	-0.0066027	similar	0.765	0.109	2.199	similar	TRUE
	0.01	G_519-S_44-w_1859-e_10	0.980178	-0.727508	similar	0.519	0.044	1.859	similar	TRUE
	0.01	G_595-S_67-w_1872-e_10	0.964902	-0.48673	similar	0.595	0.067	1.872	similar	TRUE
	0.01	G_209-S_65-w_1859-e_10	0.959185	-1.55651	similar	0.209	0.065	1.859	similar	TRUE
	0.01	G_520-S_44-w_4737-e_10	1.09967	-0.616754	similar	0.52	0.044	4.737	fast	FALSE
	0.01	G_519-S_168-w_2850-e_10	1.16331	-0.0645097	fast	0.519	0.168	2.85	fast	TRUE
	0.01	G_209-S_168-w_3608-e_10	1.40798	-0.469149	fast	0.209	0.168	3.608	fast	TRUE
	0.01	G_140-S_109-w_3003-e_10	1.29563	-1.21323	similar	0.14	0.109	3.003	fast	FALSE
	0.01	G_520-S_13-w_3536-e_10	1.03247	-0.838512	similar	0.52	0.013	3.536	fast	FALSE
	0.01	G_595-S_194-w_2850-e_10	1.17747	0.146656	fast	0.595	0.194	2.85	fast	TRUE
	0.01	G_362-S_194-w_3685-e_10	1.32013	-0.118933	fast	0.362	0.194	3.685	fast	TRUE
	0.01	G_140-S_13-w_2850-e_10	1.11801	-2.45069	similar	0.14	0.013	2.85	fast	FALSE
	0.01	G_612-S_50-w_2636-e_10	1.02878	-0.446126	similar	0.612	0.05	2.636	fast	FALSE
	0.01	G_519-S_109-w_2453-e_10	1.06676	-0.369848	similar	0.519	0.109	2.453	fast	FALSE
	0.01	G_362-S_168-w_4737-e_10	1.36348	-0.172201	fast	0.362	0.168	4.737	fast	TRUE
	0.01	G_595-S_50-w_2636-e_10	1.04006	-0.478473	similar	0.595	0.05	2.636	fast	FALSE
	0.01	G_595-S_44-w_3003-e_10	1.06205	-0.478309	similar	0.595	0.044	3.003	fast	FALSE
	0.01	G_612-S_67-w_4021-e_10	1.09055	-0.33718	similar	0.612	0.067	4.021	fast	FALSE
	0.01	G_765-S_44-w_3685-e_10	1.04674	-0.191035	similar	0.765	0.044	3.685	fast	FALSE
	0.01	G_362-S_168-w_3685-e_10	1.31755	-0.215453	fast	0.362	0.168	3.685	fast	TRUE
	0.01	G_140-S_13-w_4737-e_10	1.10667	-2.49174	similar	0.14	0.013	4.737	fast	FALSE
	0.01	G_765-S_92-w_2850-e_10	1.08067	-0.0025583	similar	0.765	0.092	2.85	fast	FALSE
	0.01	G_519-S_92-w_3608-e_10	1.14732	-0.395914	similar	0.519	0.092	3.608	fast	FALSE
	0.01	G_765-S_168-w_2453-e_10	1.06645	0.19793	similar	0.765	0.168	2.453	fast	FALSE
	0.01	G_520-S_65-w_2453-e_10	1.03436	-0.605739	similar	0.52	0.065	2.453	fast	FALSE
	0.01	G_520-S_50-w_3536-e_10	1.06929	-0.599371	similar	0.52	0.05	3.536	fast	FALSE
	0.01	G_209-S_13-w_3003-e_10	1.09034	-2.00288	similar	0.209	0.013	3.003	fast	FALSE
	0.01	G_612-S_65-w_4737-e_10	1.12972	-0.296513	similar	0.612	0.065	4.737	fast	FALSE
	0.01	G_595-S_13-w_4737-e_10	1.04393	-0.649421	similar	0.595	0.013	4.737	fast	FALSE
	0.01	G_612-S_168-w_4737-e_10	1.24909	0.163427	fast	0.612	0.168	4.737	fast	TRUE
	0.01	G_519-S_168-w_3685-e_10	1.24227	0.0150458	fast	0.519	0.168	3.685	fast	TRUE
	0.01	G_706-S_194-w_3536-e_10	1.2073	0.327406	fast	0.706	0.194	3.536	fast	TRUE
	0.01	G_595-S_65-w_4021-e_10	1.09293	-0.383527	similar	0.595	0.065	4.021	fast	FALSE
	0.01	G_140-S_194-w_3685-e_10	1.48642	-0.428208	fast	0.14	0.194	3.685	fast	TRUE
	0.01	G_520-S_13-w_2453-e_10	1.02069	-0.866098	similar	0.52	0.013	2.453	fast	FALSE
	0.01	G_362-S_65-w_2850-e_10	1.18101	-0.833853	similar	0.362	0.065	2.85	fast	FALSE
	0.01	G_612-S_109-w_4021-e_10	1.1638	-0.11526	similar	0.612	0.109	4.021	fast	FALSE
	0.01	G_706-S_109-w_2850-e_10	1.08802	-0.0330915	similar	0.706	0.109	2.85	fast	FALSE
	0.01	G_706-S_44-w_3003-e_10	1.02953	-0.30597	similar	0.706	0.044	3.003	fast	FALSE
	0.01	G_140-S_194-w_2636-e_10	1.26336	-0.650319	fast	0.14	0.194	2.636	fast	TRUE
	0.01	G_519-S_44-w_3685-e_10	1.09759	-0.624008	similar	0.519	0.044	3.685	fast	FALSE
	0.01	G_209-S_44-w_3685-e_10	1.1889	-1.56562	similar	0.209	0.044	3.685	fast	FALSE
	0.01	G_519-S_92-w_4737-e_10	1.18026	-0.339302	fast	0.519	0.092	4.737	fast	TRUE
	0.01	G_519-S_168-w_2636-e_10	1.14339	-0.0889806	similar	0.519	0.168	2.636	fast	FALSE
	0.01	G_520-S_50-w_4737-e_10	1.09423	-0.620434	similar	0.52	0.05	4.737	fast	FALSE
	0.01	G_520-S_13-w_2850-e_10	1.015	-0.82847	similar	0.52	0.013	2.85	fast	FALSE
	0.01	G_519-S_168-w_2453-e_10	1.10951	-0.111986	similar	0.519	0.168	2.453	fast	FALSE
	0.01	G_520-S_194-w_2453-e_10	1.11322	-0.0256241	similar	0.52	0.194	2.453	fast	FALSE
	0.01	G_362-S_194-w_4021-e_10	1.31721	-0.142348	fast	0.362	0.194	4.021	fast	TRUE
	0.01	G_765-S_109-w_4021-e_10	1.1365	0.0943762	fast	0.765	0.109	4.021	fast	TRUE
	0.01	G_140-S_168-w_4021-e_10	1.52005	-0.559649	fast	0.14	0.168	4.021	fast	TRUE
	0.01	G_765-S_168-w_3685-e_10	1.17315	0.298023	fast	0.765	0.168	3.685	fast	TRUE
	0.01	G_595-S_168-w_3685-e_10	1.21902	0.0989264	fast	0.595	0.168	3.685	fast	TRUE
	0.01	G_140-S_109-w_2636-e_10	1.21823	-1.27197	similar	0.14	0.109	2.636	fast	FALSE
	0.01	G_595-S_44-w_2636-e_10	1.05707	-0.479426	similar	0.595	0.044	2.636	fast	FALSE
	0.01	G_362-S_13-w_3003-e_10	0.969204	-1.36646	similar	0.362	0.013	3.003	fast	FALSE
	0.01	G_209-S_92-w_3608-e_10	1.30359	-1.06708	similar	0.209	0.092	3.608	fast	FALSE
	0.01	G_706-S_65-w_2453-e_10	1.02314	-0.253778	similar	0.706	0.065	2.453	fast	FALSE
	0.01	G_209-S_194-w_4021-e_10	1.49187	-0.26559	fast	0.209	0.194	4.021	fast	TRUE
	0.01	G_209-S_109-w_3003-e_10	1.22468	-1.01649	fast	0.209	0.109	3.003	fast	TRUE
	0.01	G_706-S_168-w_2453-e_10	1.07563	0.138132	similar	0.706	0.168	2.453	fast	FALSE
	0.01	G_520-S_194-w_4737-e_10	1.29733	0.118012	fast	0.52	0.194	4.737	fast	TRUE
	0.01	G_765-S_13-w_2850-e_10	1.00972	-0.329853	similar	0.765	0.013	2.85	fast	FALSE
	0.01	G_519-S_67-w_3608-e_10	1.0891	-0.555773	similar	0.519	0.067	3.608	fast	FALSE
	0.01	G_706-S_168-w_3003-e_10	1.15228	0.196749	fast	0.706	0.168	3.003	fast	TRUE
	0.01	G_362-S_168-w_3608-e_10	1.29248	-0.240108	fast	0.362	0.168	3.608	fast	TRUE
	0.01	G_595-S_109-w_3685-e_10	1.15756	-0.158593	similar	0.595	0.109	3.685	fast	FALSE
	0.01	G_140-S_44-w_4021-e_10	1.20894	-1.97437	similar	0.14	0.044	4.021	fast	FALSE
	0.01	G_595-S_13-w_3003-e_10	1.0192	-0.654317	similar	0.595	0.013	3.003	fast	FALSE
	0.01	G_765-S_194-w_4737-e_10	1.22207	0.399809	fast	0.765	0.194	4.737	fast	TRUE
	0.01	G_140-S_50-w_4737-e_10	1.24135	-1.8814	similar	0.14	0.05	4.737	fast	FALSE
	0.01	G_519-S_13-w_2850-e_10	1.00879	-0.877992	similar	0.519	0.013	2.85	fast	FALSE
	0.01	G_595-S_109-w_4021-e_10	1.1699	-0.117329	similar	0.595	0.109	4.021	fast	FALSE
	0.01	G_706-S_168-w_3608-e_10	1.16634	0.217764	fast	0.706	0.168	3.608	fast	TRUE
	0.01	G_362-S_109-w_4021-e_10	1.22958	-0.595769	fast	0.362	0.109	4.021	fast	TRUE
	0.01	G_595-S_50-w_3003-e_10	1.06609	-0.481818	similar	0.595	0.05	3.003	fast	FALSE
	0.01	G_520-S_44-w_2850-e_10	1.08515	-0.626317	similar	0.52	0.044	2.85	fast	FALSE
	0.01	G_209-S_65-w_4737-e_10	1.33569	-1.18783	similar	0.209	0.065	4.737	fast	FALSE
	0.01	G_520-S_168-w_4737-e_10	1.27648	0.0289155	fast	0.52	0.168	4.737	fast	TRUE
	0.01	G_209-S_67-w_2850-e_10	1.16105	-1.35273	similar	0.209	0.067	2.85	fast	FALSE
	0.01	G_765-S_109-w_3536-e_10	1.13606	0.10971	fast	0.765	0.109	3.536	fast	TRUE
	0.01	G_209-S_168-w_2636-e_10	1.19938	-0.666389	similar	0.209	0.168	2.636	fast	FALSE
	0.01	G_706-S_50-w_2636-e_10	1.04675	-0.257271	similar	0.706	0.05	2.636	fast	FALSE
	0.01	G_595-S_109-w_3003-e_10	1.11987	-0.187459	fast	0.595	0.109	3.003	fast	TRUE
	0.01	G_519-S_67-w_4021-e_10	1.1223	-0.497002	similar	0.519	0.067	4.021	fast	FALSE
	0.01	G_612-S_194-w_2850-e_10	1.16027	0.157419	fast	0.612	0.194	2.85	fast	TRUE
	0.01	G_362-S_92-w_2850-e_10	1.12209	-0.739526	similar	0.362	0.092	2.85	fast	FALSE
	0.01	G_519-S_13-w_4737-e_10	1.00691	-0.875407	similar	0.519	0.013	4.737	fast	FALSE
	0.01	G_209-S_13-w_2850-e_10	1.01746	-2.08616	similar	0.209	0.013	2.85	fast	FALSE
	0.01	G_209-S_168-w_4737-e_10	1.52663	-0.373695	fast	0.209	0.168	4.737	fast	TRUE
	0.01	G_362-S_67-w_4021-e_10	1.1397	-0.893569	similar	0.362	0.067	4.021	fast	FALSE
	0.01	G_520-S_194-w_3536-e_10	1.26232	0.114053	fast	0.52	0.194	3.536	fast	TRUE
	0.01	G_595-S_194-w_3003-e_10	1.18208	0.146544	fast	0.595	0.194	3.003	fast	TRUE
	0.01	G_520-S_67-w_3536-e_10	1.10831	-0.516476	similar	0.52	0.067	3.536	fast	FALSE
	0.01	G_209-S_13-w_4021-e_10	1.03854	-2.12775	similar	0.209	0.013	4.021	fast	FALSE
	0.01	G_209-S_67-w_3685-e_10	1.30705	-1.21097	similar	0.209	0.067	3.685	fast	FALSE
	0.01	G_595-S_13-w_2850-e_10	1.00031	-0.677978	similar	0.595	0.013	2.85	fast	FALSE
	0.01	G_519-S_50-w_4737-e_10	1.10062	-0.592209	similar	0.519	0.05	4.737	fast	FALSE
	0.01	G_520-S_109-w_4737-e_10	1.18462	-0.274624	similar	0.52	0.109	4.737	fast	FALSE
	0.01	G_519-S_65-w_3536-e_10	1.11439	-0.539189	similar	0.519	0.065	3.536	fast	FALSE
	0.01	G_519-S_92-w_3536-e_10	1.13068	-0.390294	similar	0.519	0.092	3.536	fast	FALSE
	0.01	G_362-S_194-w_2453-e_10	1.15047	-0.258778	similar	0.362	0.194	2.453	fast	FALSE
	0.01	G_519-S_44-w_3003-e_10	1.05854	-0.683226	similar	0.519	0.044	3.003	fast	FALSE
	0.01	G_520-S_50-w_3685-e_10	1.08476	-0.612465	similar	0.52	0.05	3.685	fast	FALSE
	0.01	G_595-S_109-w_297-e_10	-0.845665	-2.30851	slow	0.595	0.109	0.297	increasing	FALSE
	0.01	G_140-S_13-w_456-e_10	0.0143754	-3.65247	slow	0.14	0.013	0.456	increasing	FALSE
	0.01	G_520-S_92-w_749-e_10	0.311191	-1.23824	slow	0.52	0.092	0.749	increasing	FALSE
	0.01	G_706-S_44-w_519-e_10	0.31551	-1.1089	slow	0.706	0.044	0.519	increasing	FALSE
	0.01	G_765-S_168-w_232-e_10	-1.27079	-2.31263	slow	0.765	0.168	0.232	increasing	FALSE
	0.01	G_140-S_13-w_628-e_10	0.36541	-3.29189	slow	0.14	0.013	0.628	increasing	FALSE
	0.01	G_140-S_67-w_749-e_10	-0.020386	-2.92539	slow	0.14	0.067	0.749	increasing	FALSE
	0.01	G_706-S_194-w_614-e_10	-0.0678585	-1.01767	slow	0.706	0.194	0.614	increasing	FALSE
	0.01	G_519-S_92-w_232-e_10	-1.16895	-2.87762	slow	0.519	0.092	0.232	increasing	FALSE
	0.01	G_706-S_92-w_232-e_10	-1.00549	-2.39431	slow	0.706	0.092	0.232	increasing	FALSE
	0.01	G_612-S_109-w_749-e_10	0.301578	-1.02235	slow	0.612	0.109	0.749	increasing	FALSE
	0.01	G_362-S_92-w_297-e_10	-0.993422	-3.01093	slow	0.362	0.092	0.297	increasing	FALSE
	0.01	G_140-S_44-w_232-e_10	-1.4423	-4.72426	slow	0.14	0.044	0.232	increasing	FALSE
	0.01	G_362-S_194-w_339-e_10	-1.10463	-2.61805	slow	0.362	0.194	0.339	increasing	FALSE
	0.01	G_612-S_92-w_559-e_10	0.0510446	-1.36494	slow	0.612	0.092	0.559	increasing	FALSE
	0.01	G_595-S_65-w_628-e_10	0.300842	-1.24031	slow	0.595	0.065	0.628	increasing	FALSE
	0.01	G_595-S_92-w_456-e_10	-0.202426	-1.67908	slow	0.595	0.092	0.456	increasing	FALSE
	0.01	G_520-S_194-w_559-e_10	-0.2937	-1.50818	slow	0.52	0.194	0.559	increasing	FALSE
	0.01	G_520-S_65-w_749-e_10	0.421496	-1.25376	slow	0.52	0.065	0.749	increasing	FALSE
	0.01	G_209-S_50-w_297-e_10	-0.97523	-3.8287	slow	0.209	0.05	0.297	increasing	FALSE
	0.01	G_140-S_13-w_614-e_10	0.358626	-3.29424	slow	0.14	0.013	0.614	increasing	FALSE
	0.01	G_595-S_168-w_628-e_10	-0.0534433	-1.23114	slow	0.595	0.168	0.628	increasing	FALSE
	0.01	G_519-S_13-w_456-e_10	0.535821	-1.41603	slow	0.519	0.013	0.456	increasing	FALSE
	0.01	G_706-S_65-w_519-e_10	0.172124	-1.18753	slow	0.706	0.065	0.519	increasing	FALSE
	0.01	G_612-S_92-w_339-e_10	-0.569086	-2.06276	slow	0.612	0.092	0.339	increasing	FALSE
	0.01	G_520-S_44-w_614-e_10	0.369553	-1.41535	slow	0.52	0.044	0.614	increasing	FALSE
	0.01	G_595-S_44-w_232-e_10	-0.69877	-2.47806	slow	0.595	0.044	0.232	increasing	FALSE
	0.01	G_520-S_194-w_519-e_10	-0.395352	-1.60963	slow	0.52	0.194	0.519	increasing	FALSE
	0.01	G_209-S_44-w_628-e_10	0.0388717	-2.77819	slow	0.209	0.044	0.628	increasing	FALSE
	0.01	G_519-S_50-w_559-e_10	0.231382	-1.55149	slow	0.519	0.05	0.559	increasing	FALSE
	0.01	G_140-S_168-w_559-e_10	-0.602827	-2.69287	slow	0.14	0.168	0.559	increasing	FALSE
	0.01	G_519-S_50-w_232-e_10	-0.846604	-2.7734	slow	0.519	0.05	0.232	increasing	FALSE
	0.01	G_519-S_65-w_749-e_10	0.421338	-1.25818	slow	0.519	0.065	0.749	increasing	FALSE
	0.01	G_595-S_65-w_404-e_10	-0.191409	-1.795	slow	0.595	0.065	0.404	increasing	FALSE
	0.01	G_209-S_194-w_297-e_10	-1.4455	-3.25457	slow	0.209	0.194	0.297	increasing	FALSE
	0.01	G_765-S_50-w_614-e_10	0.454467	-0.826782	slow	0.765	0.05	0.614	increasing	FALSE
	0.01	G_519-S_13-w_749-e_10	0.803042	-1.09311	slow	0.519	0.013	0.749	increasing	FALSE
	0.01	G_140-S_65-w_559-e_10	-0.369488	-3.30944	slow	0.14	0.065	0.559	increasing	FALSE
	0.01	G_209-S_44-w_297-e_10	-0.912912	-3.80643	slow	0.209	0.044	0.297	increasing	FALSE
	0.01	G_362-S_65-w_628-e_10	0.116055	-1.9861	slow	0.362	0.065	0.628	increasing	FALSE
	0.01	G_612-S_92-w_297-e_10	-0.742746	-2.24263	slow	0.612	0.092	0.297	increasing	FALSE
	0.01	G_362-S_44-w_519-e_10	0.0478615	-2.20248	slow	0.362	0.044	0.519	increasing	FALSE
	0.01	G_362-S_67-w_519-e_10	-0.130131	-2.23503	slow	0.362	0.067	0.519	increasing	FALSE
	0.01	G_140-S_44-w_559-e_10	-0.24287	-3.43883	slow	0.14	0.044	0.559	increasing	FALSE
	0.01	G_765-S_168-w_559-e_10	-0.0996544	-1.04663	slow	0.765	0.168	0.559	increasing	FALSE
	0.01	G_612-S_92-w_749-e_10	0.366055	-1.0139	slow	0.612	0.092	0.749	increasing	FALSE
	0.01	G_765-S_67-w_339-e_10	-0.302033	-1.60951	slow	0.765	0.067	0.339	increasing	FALSE
	0.01	G_209-S_13-w_519-e_10	0.295962	-2.88105	slow	0.209	0.013	0.519	increasing	FALSE
	0.01	G_519-S_67-w_519-e_10	0.0241492	-1.69025	slow	0.519	0.067	0.519	increasing	FALSE
	0.01	G_362-S_67-w_297-e_10	-0.851599	-3.0253	slow	0.362	0.067	0.297	increasing	FALSE
	0.05	G_765-S_194-w_1236-e_50	0.671825	-0.119096	similar	0.765	0.194	1.236	slow	FALSE
	0.05	G_519-S_65-w_1647-e_50	0.899526	-0.834222	similar	0.519	0.065	1.647	slow	FALSE
	0.05	G_209-S_13-w_1452-e_50	0.665746	-2.53184	similar	0.209	0.013	1.452	slow	FALSE
	0.05	G_706-S_67-w_1452-e_50	0.856198	-0.495458	similar	0.706	0.067	1.452	slow	FALSE
	0.05	G_520-S_50-w_1236-e_50	0.882279	-0.77891	similar	0.52	0.05	1.236	slow	FALSE
	0.05	G_765-S_67-w_1586-e_50	0.974914	-0.206256	similar	0.765	0.067	1.586	slow	FALSE
	0.05	G_140-S_92-w_1152-e_50	0.376581	-2.36174	similar	0.14	0.092	1.152	slow	FALSE
	0.05	G_520-S_50-w_1343-e_50	0.897469	-0.775427	similar	0.52	0.05	1.343	slow	FALSE
	0.05	G_595-S_168-w_1746-e_50	0.935253	-0.189167	similar	0.595	0.168	1.746	slow	FALSE
	0.05	G_612-S_44-w_1178-e_50	0.821246	-0.70309	similar	0.612	0.044	1.178	slow	FALSE
	0.05	G_595-S_194-w_1178-e_50	0.625366	-0.392893	similar	0.595	0.194	1.178	slow	FALSE
	0.05	G_209-S_168-w_1746-e_50	0.917654	-0.893652	similar	0.209	0.168	1.746	slow	FALSE
	0.05	G_595-S_109-w_1746-e_50	0.956463	-0.355406	similar	0.595	0.109	1.746	slow	FALSE
	0.05	G_612-S_109-w_1178-e_50	0.663359	-0.6362	similar	0.612	0.109	1.178	slow	FALSE
	0.05	G_595-S_194-w_1746-e_50	0.883732	-0.198915	similar	0.595	0.194	1.746	slow	FALSE
	0.05	G_612-S_109-w_1236-e_50	0.697059	-0.579493	similar	0.612	0.109	1.236	slow	FALSE
	0.05	G_706-S_65-w_1452-e_50	0.882183	-0.39423	similar	0.706	0.065	1.452	slow	FALSE
	0.05	G_140-S_92-w_1452-e_50	0.669521	-2.01255	similar	0.14	0.092	1.452	slow	FALSE
	0.05	G_612-S_109-w_1343-e_50	0.753545	-0.522016	similar	0.612	0.109	1.343	slow	FALSE
	0.05	G_209-S_194-w_1152-e_50	0.392322	-1.38661	similar	0.209	0.194	1.152	slow	FALSE
	0.05	G_765-S_44-w_1236-e_50	0.830445	-0.402184	similar	0.765	0.044	1.236	slow	FALSE
	0.05	G_706-S_168-w_1343-e_50	0.800137	-0.179295	similar	0.706	0.168	1.343	slow	FALSE
	0.05	G_362-S_168-w_1647-e_50	0.821001	-0.753488	similar	0.362	0.168	1.647	slow	FALSE
	0.05	G_209-S_13-w_1746-e_50	0.834986	-2.37817	similar	0.209	0.013	1.746	slow	FALSE
	0.05	G_140-S_168-w_1343-e_50	0.550932	-1.54517	similar	0.14	0.168	1.343	slow	FALSE
	0.05	G_706-S_50-w_1647-e_50	0.955989	-0.358126	similar	0.706	0.05	1.647	slow	FALSE
	0.05	G_765-S_168-w_1236-e_50	0.704076	-0.149559	similar	0.765	0.168	1.236	slow	FALSE
	0.05	G_706-S_92-w_1152-e_50	0.695149	-0.479796	similar	0.706	0.092	1.152	slow	FALSE
	0.05	G_519-S_13-w_1586-e_50	1.01799	-1.02041	similar	0.519	0.013	1.586	slow	FALSE
	0.05	G_612-S_92-w_1647-e_50	0.928487	-0.446881	similar	0.612	0.092	1.647	slow	FALSE
	0.05	G_595-S_92-w_1343-e_50	0.794924	-0.598178	similar	0.595	0.092	1.343	slow	FALSE
	0.05	G_595-S_44-w_1343-e_50	0.936016	-0.593811	similar	0.595	0.044	1.343	slow	FALSE
	0.05	G_765-S_13-w_1178-e_50	0.927184	-0.38693	similar	0.765	0.013	1.178	slow	FALSE
	0.05	G_519-S_67-w_1236-e_50	0.823009	-0.758271	similar	0.519	0.067	1.236	slow	FALSE
	0.05	G_520-S_194-w_1586-e_50	0.823316	-0.345385	similar	0.52	0.194	1.586	slow	FALSE
	0.05	G_612-S_168-w_1452-e_50	0.819318	-0.282889	similar	0.612	0.168	1.452	slow	FALSE
	0.05	G_595-S_65-w_1236-e_50	0.788163	-0.689346	similar	0.595	0.065	1.236	slow	FALSE
	0.05	G_765-S_65-w_1152-e_50	0.788786	-0.396	similar	0.765	0.065	1.152	slow	FALSE
	0.05	G_612-S_168-w_1152-e_50	0.588968	-0.454033	slow	0.612	0.168	1.152	slow	TRUE
	0.05	G_209-S_13-w_1647-e_50	0.655255	-2.56968	similar	0.209	0.013	1.647	slow	FALSE
	0.05	G_362-S_50-w_1236-e_50	0.848178	-1.35346	similar	0.362	0.05	1.236	slow	FALSE
	0.05	G_765-S_13-w_1152-e_50	0.98753	-0.318172	similar	0.765	0.013	1.152	slow	FALSE
	0.05	G_706-S_44-w_1746-e_50	1.06115	-0.246456	similar	0.706	0.044	1.746	slow	FALSE
	0.05	G_209-S_109-w_1236-e_50	0.686858	-1.47593	similar	0.209	0.109	1.236	slow	FALSE
	0.05	G_765-S_67-w_1178-e_50	0.795938	-0.39985	similar	0.765	0.067	1.178	slow	FALSE
	0.05	G_520-S_44-w_1152-e_50	0.899696	-0.803186	similar	0.52	0.044	1.152	slow	FALSE
	0.05	G_209-S_44-w_1452-e_50	0.744393	-1.99303	similar	0.209	0.044	1.452	slow	FALSE
	0.05	G_765-S_194-w_1452-e_50	0.80262	0.00495531	similar	0.765	0.194	1.452	slow	FALSE
	0.05	G_765-S_50-w_1746-e_50	0.902182	-0.280478	similar	0.765	0.05	1.746	slow	FALSE
	0.05	G_612-S_194-w_1746-e_50	0.903927	-0.082814	similar	0.612	0.194	1.746	slow	FALSE
	0.05	G_595-S_168-w_1178-e_50	0.608133	-0.496016	slow	0.595	0.168	1.178	slow	TRUE
	0.05	G_362-S_67-w_1746-e_50	0.907399	-1.12749	similar	0.362	0.067	1.746	slow	FALSE
	0.05	G_595-S_13-w_1178-e_50	0.877663	-0.838824	similar	0.595	0.013	1.178	slow	FALSE
	0.05	G_612-S_92-w_1343-e_50	0.827379	-0.532143	similar	0.612	0.092	1.343	slow	FALSE
	0.05	G_612-S_67-w_1452-e_50	0.893337	-0.518851	similar	0.612	0.067	1.452	slow	FALSE
	0.05	G_209-S_44-w_1178-e_50	0.703515	-2.07241	similar	0.209	0.044	1.178	slow	FALSE
	0.05	G_520-S_65-w_1746-e_50	0.8967	-0.691962	similar	0.52	0.065	1.746	slow	FALSE
	0.05	G_209-S_67-w_1647-e_50	0.913017	-1.62181	similar	0.209	0.067	1.647	slow	FALSE
	0.05	G_519-S_65-w_1586-e_50	0.942818	-0.681144	similar	0.519	0.065	1.586	slow	FALSE
	0.05	G_595-S_13-w_1452-e_50	1.02786	-0.577411	similar	0.595	0.013	1.452	slow	FALSE
	0.05	G_140-S_168-w_1647-e_50	0.766793	-1.22218	similar	0.14	0.168	1.647	slow	FALSE
	0.05	G_140-S_67-w_1452-e_50	0.846782	-1.86831	similar	0.14	0.067	1.452	slow	FALSE
	0.05	G_765-S_168-w_1647-e_50	0.878568	-0.00229678	similar	0.765	0.168	1.647	slow	FALSE
	0.05	G_595-S_44-w_1746-e_50	0.923974	-0.652574	similar	0.595	0.044	1.746	slow	FALSE
	0.05	G_612-S_13-w_1152-e_50	1.04243	-0.566137	similar	0.612	0.013	1.152	slow	FALSE
	0.05	G_765-S_65-w_1647-e_50	0.961617	-0.210703	similar	0.765	0.065	1.647	slow	FALSE
	0.05	G_519-S_168-w_1746-e_50	0.917409	-0.343424	similar	0.519	0.168	1.746	slow	FALSE
	0.05	G_520-S_109-w_1343-e_50	0.870524	-0.537622	similar	0.52	0.109	1.343	slow	FALSE
	0.05	G_595-S_50-w_1152-e_50	0.812863	-0.752843	similar	0.595	0.05	1.152	slow	FALSE
	0.05	G_595-S_67-w_1152-e_50	0.825533	-0.698027	similar	0.595	0.067	1.152	slow	FALSE
	0.05	G_595-S_65-w_1586-e_50	0.899416	-0.594432	similar	0.595	0.065	1.586	slow	FALSE
	0.05	G_520-S_67-w_1178-e_50	0.743709	-0.850248	similar	0.52	0.067	1.178	slow	FALSE
	0.05	G_519-S_67-w_1746-e_50	0.914665	-0.641242	similar	0.519	0.067	1.746	slow	FALSE
	0.05	G_765-S_44-w_1586-e_50	0.969254	-0.218033	similar	0.765	0.044	1.586	slow	FALSE
	0.05	G_519-S_109-w_1452-e_50	0.841312	-0.608346	similar	0.519	0.109	1.452	slow	FALSE
	0.05	G_209-S_65-w_1586-e_50	0.809573	-1.79046	similar	0.209	0.065	1.586	slow	FALSE
	0.05	G_706-S_13-w_1647-e_50	0.921212	-0.589782	similar	0.706	0.013	1.647	slow	FALSE
	0.05	G_209-S_44-w_1236-e_50	0.737535	-1.93722	similar	0.209	0.044	1.236	slow	FALSE
	0.05	G_612-S_109-w_1586-e_50	0.871315	-0.440691	similar	0.612	0.109	1.586	slow	FALSE
	0.05	G_362-S_168-w_1746-e_50	0.895034	-0.648239	similar	0.362	0.168	1.746	slow	FALSE
	0.05	G_765-S_109-w_1343-e_50	0.83734	-0.137523	similar	0.765	0.109	1.343	slow	FALSE
	0.05	G_595-S_50-w_1746-e_50	0.881443	-0.685336	similar	0.595	0.05	1.746	slow	FALSE
	0.05	G_140-S_109-w_1152-e_50	0.297104	-2.24194	similar	0.14	0.109	1.152	slow	FALSE
	0.05	G_362-S_67-w_1178-e_50	0.812954	-1.20363	similar	0.362	0.067	1.178	slow	FALSE
	0.05	G_519-S_50-w_1343-e_50	0.843018	-0.834466	similar	0.519	0.05	1.343	slow	FALSE
	0.05	G_612-S_44-w_1746-e_50	1.05303	-0.445681	similar	0.612	0.044	1.746	slow	FALSE
	0.05	G_595-S_13-w_1586-e_50	0.969163	-0.765477	similar	0.595	0.013	1.586	slow	FALSE
	0.05	G_520-S_67-w_1746-e_50	0.940299	-0.644694	similar	0.52	0.067	1.746	slow	FALSE
	0.05	G_140-S_65-w_1236-e_50	0.549759	-2.44366	similar	0.14	0.065	1.236	slow	FALSE
	0.05	G_519-S_65-w_1152-e_50	0.746408	-0.871275	similar	0.519	0.065	1.152	slow	FALSE
	0.05	G_595-S_194-w_1452-e_50	0.786296	-0.197131	similar	0.595	0.194	1.452	slow	FALSE
	0.05	G_765-S_50-w_1236-e_50	0.842182	-0.398924	similar	0.765	0.05	1.236	slow	FALSE
	0.05	G_362-S_92-w_1746-e_50	1.02448	-0.784576	similar	0.362	0.092	1.746	slow	FALSE
	0.05	G_520-S_194-w_1343-e_50	0.725517	-0.381685	similar	0.52	0.194	1.343	slow	FALSE
	0.05	G_519-S_168-w_1152-e_50	0.538718	-0.699139	similar	0.519	0.168	1.152	slow	FALSE
	0.05	G_519-S_13-w_1647-e_50	0.89371	-0.925369	similar	0.519	0.013	1.647	slow	FALSE
	0.05	G_612-S_168-w_1343-e_50	0.698722	-0.396188	similar	0.612	0.168	1.343	slow	FALSE
	0.05	G_362-S_168-w_1343-e_50	0.668631	-0.893283	similar	0.362	0.168	1.343	slow	FALSE
	0.05	G_595-S_65-w_1647-e_50	0.922186	-0.52522	similar	0.595	0.065	1.647	slow	FALSE
	0.05	G_612-S_67-w_1178-e_50	0.742062	-0.682252	similar	0.612	0.067	1.178	slow	FALSE
	0.05	G_765-S_194-w_1859-e_50	0.916846	0.114588	similar	0.765	0.194	1.859	similar	TRUE
	0.05	G_362-S_109-w_1859-e_50	0.956246	-0.840418	similar	0.362	0.109	1.859	similar	TRUE
	0.05	G_706-S_109-w_1872-e_50	0.906825	-0.24519	similar	0.706	0.109	1.872	similar	TRUE
	0.05	G_765-S_44-w_1859-e_50	1.02411	-0.20469	similar	0.765	0.044	1.859	similar	TRUE
	0.05	G_519-S_194-w_1872-e_50	1.01798	-0.0814141	similar	0.519	0.194	1.872	similar	TRUE
	0.05	G_362-S_13-w_1859-e_50	0.897152	-1.50601	similar	0.362	0.013	1.859	similar	TRUE
	0.05	G_706-S_65-w_2199-e_50	0.961719	-0.319906	similar	0.706	0.065	2.199	similar	TRUE
	0.05	G_612-S_50-w_2199-e_50	0.997893	-0.56383	similar	0.612	0.05	2.199	similar	TRUE
	0.05	G_362-S_67-w_2199-e_50	1.00387	-0.948232	similar	0.362	0.067	2.199	similar	TRUE
	0.05	G_519-S_92-w_2199-e_50	1.00968	-0.57816	similar	0.519	0.092	2.199	similar	TRUE
	0.05	G_706-S_67-w_1859-e_50	0.988828	-0.298784	similar	0.706	0.067	1.859	similar	TRUE
	0.05	G_362-S_50-w_1859-e_50	0.984113	-1.15514	similar	0.362	0.05	1.859	similar	TRUE
	0.05	G_519-S_92-w_1859-e_50	0.959847	-0.554375	similar	0.519	0.092	1.859	similar	TRUE
	0.05	G_765-S_92-w_2199-e_50	1.05147	-0.0471145	similar	0.765	0.092	2.199	similar	TRUE
	0.05	G_765-S_109-w_2199-e_50	0.990535	-0.0393591	similar	0.765	0.109	2.199	similar	TRUE
	0.05	G_595-S_67-w_2199-e_50	0.922799	-0.556502	similar	0.595	0.067	2.199	similar	TRUE
	0.05	G_595-S_168-w_1872-e_50	1.0286	-0.0374843	similar	0.595	0.168	1.872	similar	TRUE
	0.05	G_520-S_194-w_1872-e_50	0.959414	-0.150482	similar	0.52	0.194	1.872	similar	TRUE
	0.05	G_595-S_92-w_2199-e_50	0.981036	-0.364348	similar	0.595	0.092	2.199	similar	TRUE
	0.05	G_520-S_50-w_1859-e_50	0.945776	-0.748468	similar	0.52	0.05	1.859	similar	TRUE
	0.05	G_140-S_65-w_1872-e_50	0.778363	-2.30449	similar	0.14	0.065	1.872	similar	TRUE
	0.05	G_519-S_13-w_2199-e_50	0.874678	-1.05441	similar	0.519	0.013	2.199	similar	TRUE
	0.05	G_519-S_168-w_1859-e_50	0.959826	-0.294262	similar	0.519	0.168	1.859	similar	TRUE
	0.05	G_520-S_92-w_1859-e_50	1.02164	-0.4823	similar	0.52	0.092	1.859	similar	TRUE
	0.05	G_140-S_194-w_1872-e_50	0.88283	-0.94753	similar	0.14	0.194	1.872	similar	TRUE
	0.05	G_612-S_65-w_1872-e_50	0.96454	-0.394726	similar	0.612	0.065	1.872	similar	TRUE
	0.05	G_519-S_44-w_1872-e_50	0.93479	-0.763965	similar	0.519	0.044	1.872	similar	TRUE
	0.05	G_140-S_50-w_2199-e_50	0.724503	-2.24451	similar	0.14	0.05	2.199	similar	TRUE
	0.05	G_520-S_92-w_1872-e_50	0.988142	-0.538655	similar	0.52	0.092	1.872	similar	TRUE
	0.05	G_706-S_13-w_2199-e_50	0.954061	-0.534619	similar	0.706	0.013	2.199	similar	TRUE
	0.05	G_140-S_109-w_1859-e_50	0.863618	-1.57671	similar	0.14	0.109	1.859	similar	TRUE
	0.05	G_209-S_50-w_1872-e_50	0.831793	-2.02065	similar	0.209	0.05	1.872	similar	TRUE
	0.05	G_140-S_44-w_1872-e_50	0.837267	-2.36949	similar	0.14	0.044	1.872	similar	TRUE
	0.05	G_612-S_194-w_1859-e_50	0.944265	-0.0267892	similar	0.612	0.194	1.859	similar	TRUE
	0.05	G_595-S_109-w_1859-e_50	1.01939	-0.230086	similar	0.595	0.109	1.859	similar	TRUE
	0.05	G_519-S_67-w_1859-e_50	0.941919	-0.682612	similar	0.519	0.067	1.859	similar	TRUE
	0.05	G_706-S_44-w_1872-e_50	0.948391	-0.414033	similar	0.706	0.044	1.872	similar	TRUE
	0.05	G_520-S_67-w_1859-e_50	0.984722	-0.629166	similar	0.52	0.067	1.859	similar	TRUE
	0.05	G_209-S_92-w_2199-e_50	0.933438	-1.42678	similar	0.209	0.092	2.199	similar	TRUE
	0.05	G_519-S_109-w_1859-e_50	1.0713	-0.382321	similar	0.519	0.109	1.859	similar	TRUE
	0.05	G_612-S_50-w_1859-e_50	0.964916	-0.514243	similar	0.612	0.05	1.859	similar	TRUE
	0.05	G_612-S_13-w_2199-e_50	1.00728	-0.684201	similar	0.612	0.013	2.199	similar	TRUE
	0.05	G_140-S_168-w_2199-e_50	1.18092	-0.921261	similar	0.14	0.168	2.199	similar	TRUE
	0.05	G_706-S_67-w_2199-e_50	0.95824	-0.352425	similar	0.706	0.067	2.199	similar	TRUE
	0.05	G_765-S_50-w_1859-e_50	0.93647	-0.325934	similar	0.765	0.05	1.859	similar	TRUE
	0.05	G_706-S_65-w_1872-e_50	1.01797	-0.240518	similar	0.706	0.065	1.872	similar	TRUE
	0.05	G_209-S_44-w_1859-e_50	0.948989	-1.91631	similar	0.209	0.044	1.859	similar	TRUE
	0.05	G_520-S_168-w_1872-e_50	0.978149	-0.257398	similar	0.52	0.168	1.872	similar	TRUE
	0.05	G_520-S_65-w_1859-e_50	0.894999	-0.735736	similar	0.52	0.065	1.859	similar	TRUE
	0.05	G_595-S_194-w_2199-e_50	1.01737	-0.0340503	similar	0.595	0.194	2.199	similar	TRUE
	0.05	G_519-S_50-w_3685-e_50	1.1485	-0.386249	similar	0.519	0.05	3.685	fast	FALSE
	0.05	G_519-S_67-w_3003-e_50	1.09627	-0.596297	similar	0.519	0.067	3.003	fast	FALSE
	0.05	G_140-S_194-w_2453-e_50	1.22345	-0.648833	similar	0.14	0.194	2.453	fast	FALSE
	0.05	G_706-S_67-w_4737-e_50	1.11118	-0.148997	similar	0.706	0.067	4.737	fast	FALSE
	0.05	G_595-S_13-w_2636-e_50	0.972977	-0.771979	similar	0.595	0.013	2.636	fast	FALSE
	0.05	G_362-S_109-w_4737-e_50	1.18929	-0.712115	similar	0.362	0.109	4.737	fast	FALSE
	0.05	G_595-S_65-w_3608-e_50	1.18657	-0.302786	similar	0.595	0.065	3.608	fast	FALSE
	0.05	G_362-S_67-w_3685-e_50	1.00486	-1.11522	similar	0.362	0.067	3.685	fast	FALSE
	0.05	G_595-S_67-w_2453-e_50	1.01446	-0.386055	similar	0.595	0.067	2.453	fast	FALSE
	0.05	G_519-S_109-w_2636-e_50	1.02031	-0.393708	similar	0.519	0.109	2.636	fast	FALSE
	0.05	G_520-S_92-w_2636-e_50	0.947882	-0.618798	similar	0.52	0.092	2.636	fast	FALSE
	0.05	G_765-S_194-w_2636-e_50	1.1822	0.451225	similar	0.765	0.194	2.636	fast	FALSE
	0.05	G_595-S_194-w_3685-e_50	1.2954	0.230271	similar	0.595	0.194	3.685	fast	FALSE
	0.05	G_612-S_50-w_4737-e_50	1.05811	-0.381424	similar	0.612	0.05	4.737	fast	FALSE
	0.05	G_362-S_44-w_4737-e_50	0.934777	-1.36379	similar	0.362	0.044	4.737	fast	FALSE
	0.05	G_209-S_44-w_3536-e_50	0.825462	-2.10915	similar	0.209	0.044	3.536	fast	FALSE
	0.05	G_362-S_65-w_3685-e_50	1.19732	-0.717746	similar	0.362	0.065	3.685	fast	FALSE
	0.05	G_595-S_65-w_3536-e_50	1.22491	-0.270352	similar	0.595	0.065	3.536	fast	FALSE
	0.05	G_519-S_44-w_3608-e_50	1.15427	-0.58636	similar	0.519	0.044	3.608	fast	FALSE
	0.05	G_209-S_13-w_3608-e_50	0.74652	-2.34819	similar	0.209	0.013	3.608	fast	FALSE
	0.05	G_140-S_50-w_4021-e_50	1.09099	-1.79105	similar	0.14	0.05	4.021	fast	FALSE
	0.05	G_362-S_67-w_2850-e_50	1.11127	-0.96496	similar	0.362	0.067	2.85	fast	FALSE
	0.05	G_209-S_44-w_3685-e_50	0.738167	-2.2186	similar	0.209	0.044	3.685	fast	FALSE
	0.05	G_520-S_109-w_2453-e_50	1.07117	-0.307406	similar	0.52	0.109	2.453	fast	FALSE
	0.05	G_140-S_13-w_4021-e_50	0.576358	-3.38163	similar	0.14	0.013	4.021	fast	FALSE
	0.05	G_140-S_44-w_4737-e_50	0.957533	-2.33311	similar	0.14	0.044	4.737	fast	FALSE
	0.05	G_595-S_65-w_3685-e_50	1.12536	-0.402384	similar	0.595	0.065	3.685	fast	FALSE
	0.05	G_209-S_109-w_3003-e_50	1.11412	-1.1365	similar	0.209	0.109	3.003	fast	FALSE
	0.05	G_706-S_109-w_2453-e_50	1.16476	0.0960158	similar	0.706	0.109	2.453	fast	FALSE
	0.05	G_519-S_44-w_4737-e_50	1.14978	-0.598205	similar	0.519	0.044	4.737	fast	FALSE
	0.05	G_765-S_67-w_3536-e_50	1.10051	-0.0307458	similar	0.765	0.067	3.536	fast	FALSE
	0.05	G_706-S_65-w_4737-e_50	1.10443	-0.215697	similar	0.706	0.065	4.737	fast	FALSE
	0.05	G_612-S_65-w_2453-e_50	1.13013	-0.312511	similar	0.612	0.065	2.453	fast	FALSE
	0.05	G_706-S_92-w_2850-e_50	1.11498	-0.0781538	similar	0.706	0.092	2.85	fast	FALSE
	0.05	G_765-S_168-w_4021-e_50	1.24552	0.376495	similar	0.765	0.168	4.021	fast	FALSE
	0.05	G_520-S_50-w_2850-e_50	1.0008	-0.679827	similar	0.52	0.05	2.85	fast	FALSE
	0.05	G_519-S_92-w_2636-e_50	0.961864	-0.600015	similar	0.519	0.092	2.636	fast	FALSE
	0.05	G_519-S_194-w_2636-e_50	1.07855	-0.114027	similar	0.519	0.194	2.636	fast	FALSE
	0.05	G_209-S_194-w_4021-e_50	1.32597	-0.568428	similar	0.209	0.194	4.021	fast	FALSE
	0.05	G_612-S_194-w_2636-e_50	1.17886	0.233301	similar	0.612	0.194	2.636	fast	FALSE
	0.05	G_765-S_168-w_2850-e_50	1.1032	0.24748	similar	0.765	0.168	2.85	fast	FALSE
	0.05	G_765-S_65-w_2850-e_50	1.03013	-0.163055	similar	0.765	0.065	2.85	fast	FALSE
	0.05	G_595-S_65-w_4021-e_50	1.10483	-0.4156	similar	0.595	0.065	4.021	fast	FALSE
	0.05	G_209-S_65-w_2850-e_50	0.911072	-1.64603	similar	0.209	0.065	2.85	fast	FALSE
	0.05	G_612-S_168-w_4021-e_50	1.18831	0.149241	similar	0.612	0.168	4.021	fast	FALSE
	0.05	G_140-S_65-w_3608-e_50	0.930253	-2.20063	similar	0.14	0.065	3.608	fast	FALSE
	0.05	G_765-S_92-w_3685-e_50	1.14914	0.0336294	similar	0.765	0.092	3.685	fast	FALSE
	0.05	G_595-S_13-w_4737-e_50	0.982567	-0.717441	similar	0.595	0.013	4.737	fast	FALSE
	0.05	G_595-S_92-w_4021-e_50	1.17961	-0.16648	similar	0.595	0.092	4.021	fast	FALSE
	0.05	G_706-S_67-w_2453-e_50	1.03583	-0.237553	similar	0.706	0.067	2.453	fast	FALSE
	0.05	G_362-S_13-w_2636-e_50	1.02365	-1.40815	similar	0.362	0.013	2.636	fast	FALSE
	0.05	G_140-S_13-w_3003-e_50	0.571441	-3.05047	similar	0.14	0.013	3.003	fast	FALSE
	0.05	G_612-S_65-w_3685-e_50	1.14054	-0.21605	similar	0.612	0.065	3.685	fast	FALSE
	0.05	G_612-S_194-w_3003-e_50	1.15294	0.183049	similar	0.612	0.194	3.003	fast	FALSE
	0.05	G_765-S_13-w_2850-e_50	1.03448	-0.29522	similar	0.765	0.013	2.85	fast	FALSE
	0.05	G_209-S_92-w_2636-e_50	1.13654	-1.20987	similar	0.209	0.092	2.636	fast	FALSE
	0.05	G_520-S_44-w_2636-e_50	1.06469	-0.63218	similar	0.52	0.044	2.636	fast	FALSE
	0.05	G_520-S_65-w_3685-e_50	1.22019	-0.326358	similar	0.52	0.065	3.685	fast	FALSE
	0.05	G_140-S_50-w_3536-e_50	0.950952	-2.36708	similar	0.14	0.05	3.536	fast	FALSE
	0.05	G_765-S_168-w_2636-e_50	1.15213	0.217081	similar	0.765	0.168	2.636	fast	FALSE
	0.05	G_765-S_13-w_4737-e_50	1.06504	-0.186748	similar	0.765	0.013	4.737	fast	FALSE
	0.05	G_612-S_168-w_4737-e_50	1.29489	0.183264	similar	0.612	0.168	4.737	fast	FALSE
	0.05	G_520-S_92-w_3608-e_50	1.16983	-0.368075	similar	0.52	0.092	3.608	fast	FALSE
	0.05	G_765-S_65-w_4021-e_50	1.11949	-0.0280617	similar	0.765	0.065	4.021	fast	FALSE
	0.05	G_706-S_194-w_3608-e_50	1.15387	0.254554	similar	0.706	0.194	3.608	fast	FALSE
	0.05	G_612-S_168-w_2453-e_50	1.09317	0.0216349	similar	0.612	0.168	2.453	fast	FALSE
	0.05	G_765-S_194-w_3536-e_50	1.19598	0.331854	similar	0.765	0.194	3.536	fast	FALSE
	0.05	G_209-S_194-w_3536-e_50	1.25336	-0.582975	similar	0.209	0.194	3.536	fast	FALSE
	0.05	G_595-S_13-w_3003-e_50	1.01149	-0.666246	similar	0.595	0.013	3.003	fast	FALSE
	0.05	G_140-S_109-w_3685-e_50	1.08489	-1.63915	similar	0.14	0.109	3.685	fast	FALSE
	0.05	G_140-S_65-w_2636-e_50	0.820858	-2.30857	similar	0.14	0.065	2.636	fast	FALSE
	0.05	G_140-S_44-w_2850-e_50	0.868435	-2.17028	similar	0.14	0.044	2.85	fast	FALSE
	0.05	G_209-S_65-w_3608-e_50	1.1327	-1.65315	similar	0.209	0.065	3.608	fast	FALSE
	0.05	G_612-S_65-w_4021-e_50	1.17868	-0.31395	similar	0.612	0.065	4.021	fast	FALSE
	0.05	G_362-S_168-w_3536-e_50	1.2616	-0.306619	similar	0.362	0.168	3.536	fast	FALSE
	0.05	G_140-S_168-w_2453-e_50	1.1764	-0.888227	similar	0.14	0.168	2.453	fast	FALSE
	0.05	G_612-S_50-w_2850-e_50	1.09222	-0.428592	similar	0.612	0.05	2.85	fast	FALSE
	0.05	G_612-S_44-w_2636-e_50	1.00746	-0.5235	similar	0.612	0.044	2.636	fast	FALSE
	0.05	G_612-S_194-w_2453-e_50	1.19985	0.215599	similar	0.612	0.194	2.453	fast	FALSE
	0.05	G_765-S_92-w_3608-e_50	1.0586	-0.0128884	similar	0.765	0.092	3.608	fast	FALSE
	0.05	G_706-S_13-w_3003-e_50	1.04438	-0.381377	similar	0.706	0.013	3.003	fast	FALSE
	0.05	G_612-S_92-w_3608-e_50	1.20592	-0.0487592	similar	0.612	0.092	3.608	fast	FALSE
	0.05	G_520-S_13-w_2636-e_50	1.02574	-0.914911	similar	0.52	0.013	2.636	fast	FALSE
	0.05	G_209-S_67-w_3536-e_50	0.99504	-1.64377	similar	0.209	0.067	3.536	fast	FALSE
	0.05	G_362-S_194-w_3536-e_50	1.24195	-0.163908	similar	0.362	0.194	3.536	fast	FALSE
	0.05	G_612-S_44-w_3003-e_50	1.14607	-0.302801	similar	0.612	0.044	3.003	fast	FALSE
	0.05	G_520-S_44-w_3536-e_50	1.03468	-0.665844	similar	0.52	0.044	3.536	fast	FALSE
	0.05	G_595-S_65-w_2636-e_50	1.07646	-0.393032	similar	0.595	0.065	2.636	fast	FALSE
	0.05	G_595-S_194-w_3536-e_50	1.29408	0.185486	similar	0.595	0.194	3.536	fast	FALSE
	0.05	G_765-S_109-w_2636-e_50	1.15076	0.120836	similar	0.765	0.109	2.636	fast	FALSE
	0.05	G_706-S_67-w_3003-e_50	1.08562	-0.10428	similar	0.706	0.067	3.003	fast	FALSE
	0.05	G_520-S_92-w_4021-e_50	1.11083	-0.500733	similar	0.52	0.092	4.021	fast	FALSE
	0.05	G_612-S_65-w_3003-e_50	1.11678	-0.349561	similar	0.612	0.065	3.003	fast	FALSE
	0.05	G_612-S_13-w_3685-e_50	0.943317	-0.64699	similar	0.612	0.013	3.685	fast	FALSE
	0.05	G_706-S_168-w_2636-e_50	1.10658	0.156987	similar	0.706	0.168	2.636	fast	FALSE
	0.05	G_595-S_44-w_2636-e_50	1.03696	-0.49297	similar	0.595	0.044	2.636	fast	FALSE
	0.05	G_706-S_44-w_2636-e_50	1.00983	-0.357025	similar	0.706	0.044	2.636	fast	FALSE
	0.05	G_362-S_194-w_2453-e_50	1.08385	-0.279242	similar	0.362	0.194	2.453	fast	FALSE
	0.05	G_765-S_109-w_4021-e_50	1.11961	0.124684	similar	0.765	0.109	4.021	fast	FALSE
	0.05	G_765-S_50-w_2453-e_50	0.988443	-0.183044	similar	0.765	0.05	2.453	fast	FALSE
	0.05	G_595-S_92-w_749-e_50	0.381986	-1.04963	slow	0.595	0.092	0.749	increasing	FALSE
	0.05	G_209-S_92-w_339-e_50	-1.00851	-3.48396	slow	0.209	0.092	0.339	increasing	FALSE
	0.05	G_765-S_92-w_559-e_50	0.129952	-1.06254	slow	0.765	0.092	0.559	increasing	FALSE
	0.05	G_140-S_50-w_628-e_50	-0.12763	-3.29704	slow	0.14	0.05	0.628	increasing	FALSE
	0.05	G_612-S_50-w_519-e_50	0.234804	-1.31005	slow	0.612	0.05	0.519	increasing	FALSE
	0.05	G_520-S_109-w_339-e_50	-0.721574	-2.28982	slow	0.52	0.109	0.339	increasing	FALSE
	0.05	G_595-S_194-w_628-e_50	-0.0886527	-1.1642	slow	0.595	0.194	0.628	increasing	FALSE
	0.05	G_595-S_50-w_297-e_50	-0.432115	-2.17621	slow	0.595	0.05	0.297	increasing	FALSE
	0.05	G_706-S_92-w_456-e_50	-0.141204	-1.43602	slow	0.706	0.092	0.456	increasing	FALSE
	0.05	G_519-S_194-w_232-e_50	-1.4967	-2.74339	slow	0.519	0.194	0.232	increasing	FALSE
	0.05	G_612-S_50-w_749-e_50	0.549351	-1.02304	similar	0.612	0.05	0.749	increasing	FALSE
	0.05	G_520-S_67-w_614-e_50	0.223099	-1.50399	slow	0.52	0.067	0.614	increasing	FALSE
	0.05	G_519-S_44-w_297-e_50	-0.43817	-2.31501	slow	0.519	0.044	0.297	increasing	FALSE
	0.05	G_765-S_65-w_232-e_50	-0.774962	-2.1782	slow	0.765	0.065	0.232	increasing	FALSE
	0.05	G_140-S_194-w_749-e_50	-0.261515	-2.21693	slow	0.14	0.194	0.749	increasing	FALSE
	0.05	G_519-S_13-w_628-e_50	0.70333	-1.24566	similar	0.519	0.013	0.628	increasing	FALSE
	0.05	G_209-S_194-w_456-e_50	-0.843329	-2.63928	slow	0.209	0.194	0.456	increasing	FALSE
	0.05	G_140-S_65-w_749-e_50	-0.0328457	-3.17226	slow	0.14	0.065	0.749	increasing	FALSE
	0.05	G_765-S_65-w_297-e_50	-0.457793	-1.82748	slow	0.765	0.065	0.297	increasing	FALSE
	0.05	G_519-S_168-w_559-e_50	-0.235033	-1.52539	slow	0.519	0.168	0.559	increasing	FALSE
	0.05	G_140-S_44-w_339-e_50	-0.919412	-4.2432	slow	0.14	0.044	0.339	increasing	FALSE
	0.05	G_362-S_92-w_559-e_50	-0.156393	-2.0575	slow	0.362	0.092	0.559	increasing	FALSE
	0.05	G_520-S_13-w_404-e_50	0.410262	-1.61849	similar	0.52	0.013	0.404	increasing	FALSE
	0.05	G_520-S_50-w_297-e_50	-0.499237	-2.39386	slow	0.52	0.05	0.297	increasing	FALSE
	0.05	G_765-S_194-w_749-e_50	0.211104	-0.621632	slow	0.765	0.194	0.749	increasing	FALSE
	0.05	G_765-S_50-w_559-e_50	0.334498	-0.933763	slow	0.765	0.05	0.559	increasing	FALSE
	0.05	G_595-S_67-w_404-e_50	-0.205442	-1.80673	slow	0.595	0.067	0.404	increasing	FALSE
	0.05	G_362-S_194-w_628-e_50	-0.242644	-1.68593	slow	0.362	0.194	0.628	increasing	FALSE
	0.05	G_765-S_67-w_404-e_50	-0.0888621	-1.40256	slow	0.765	0.067	0.404	increasing	FALSE
	0.05	G_362-S_13-w_339-e_50	0.0467264	-2.54594	slow	0.362	0.013	0.339	increasing	FALSE
	0.05	G_209-S_194-w_404-e_50	-1.02419	-2.85764	slow	0.209	0.194	0.404	increasing	FALSE
	0.05	G_612-S_67-w_749-e_50	0.49717	-0.965144	similar	0.612	0.067	0.749	increasing	FALSE
	0.05	G_140-S_13-w_297-e_50	-0.501655	-4.39614	slow	0.14	0.013	0.297	increasing	FALSE
	0.05	G_595-S_50-w_749-e_50	0.55492	-1.02617	similar	0.595	0.05	0.749	increasing	FALSE
	0.05	G_520-S_194-w_456-e_50	-0.576636	-1.82358	slow	0.52	0.194	0.456	increasing	FALSE
	0.05	G_706-S_13-w_749-e_50	0.804066	-0.699477	similar	0.706	0.013	0.749	increasing	FALSE
	0.05	G_765-S_50-w_232-e_50	-0.635791	-2.07327	slow	0.765	0.05	0.232	increasing	FALSE
	0.05	G_706-S_65-w_519-e_50	0.176532	-1.14316	slow	0.706	0.065	0.519	increasing	FALSE
	0.05	G_140-S_168-w_614-e_50	-0.487279	-2.61754	slow	0.14	0.168	0.614	increasing	FALSE
	0.05	G_595-S_50-w_559-e_50	0.258864	-1.36445	slow	0.595	0.05	0.559	increasing	FALSE
	0.05	G_362-S_168-w_519-e_50	-0.468967	-2.06844	slow	0.362	0.168	0.519	increasing	FALSE
	0.05	G_140-S_65-w_232-e_50	-1.5666	-4.43545	slow	0.14	0.065	0.232	increasing	FALSE
	0.05	G_140-S_65-w_297-e_50	-1.22433	-4.19393	slow	0.14	0.065	0.297	increasing	FALSE
	0.05	G_765-S_44-w_749-e_50	0.680534	-0.537201	similar	0.765	0.044	0.749	increasing	FALSE
	0.05	G_765-S_109-w_297-e_50	-0.717588	-1.91632	slow	0.765	0.109	0.297	increasing	FALSE
	0.05	G_706-S_50-w_404-e_50	0.0341053	-1.42567	slow	0.706	0.05	0.404	increasing	FALSE
	0.05	G_765-S_92-w_456-e_50	-0.0665346	-1.20898	slow	0.765	0.092	0.456	increasing	FALSE
	0.05	G_595-S_50-w_614-e_50	0.397602	-1.22377	slow	0.595	0.05	0.614	increasing	FALSE
	0.05	G_140-S_92-w_519-e_50	-0.608032	-3.40232	slow	0.14	0.092	0.519	increasing	FALSE
	0.05	G_209-S_109-w_749-e_50	-0.0284778	-2.33499	slow	0.209	0.109	0.749	increasing	FALSE

## Sheet: Figure 2b
Figure 2b
Figure S3
	scenario	G	S	w	slope_slope	slope_slope_lower	slope_slope_upper	slope_intercept	slope_intercept_lower	slope_intercept_upper	slope_sig	pred_G	pred_G_lower	pred_G_upper	pred_S	pred_S_lower	pred_S_upper	pred_w	pred_w_lower	pred_w_upper
	SC1	0.5	0.1	1.3	0.756142	0.70091	0.824189	-0.776255	-0.850835	-0.680019	slow	0.499731	1e-06	0.598031	0.100027	0.0527919	0.353559	1.2987	1.72414	1.05263
	SC2	0.5	0.1	1.3	1.23776	1.13257	1.35038	-0.351088	-0.528152	-0.202335	fast	0.497919	0.488078	0.499333	0.101247	0.100548	0.1049	100	100	16.6667
	SC3	0.5	0.1	1.3	0.787826	0.743563	0.837308	-0.693071	-0.760955	-0.603204	slow	0.63003	0.602312	0.6313	0.0475685	0.0471242	0.0605002	1.05263	1.14318	1.05263
	SC4	0.5	0.1	1.3	0.764785	0.708402	0.831126	-0.491483	-0.576458	-0.389291	slow	1e-06	1e-06	0.0220739	0.418666	0.401929	0.426277	1.69492	1.72414	1.66667
	SC1	0.5	0.1	2	0.999076	0.921251	1.09138	-0.515435	-0.631124	-0.39887	similar	0.688975	0.599549	0.697572	0.00390709	1e-06	0.0497586	2.04082	2.5	1.67997
	SC2	0.5	0.1	2	1.24448	1.14381	1.3545	-0.348367	-0.486946	-0.215849	fast	0.49601	0.484928	0.497368	0.10154	0.100757	0.105427	100	100	15.3257
	SC3	0.5	0.1	2	1.02573	0.934878	1.0946	-0.440989	-0.578301	-0.33562	similar	0.649918	0.504611	0.708241	0.0362042	1e-06	0.108808	2.5	2.5	1.75439
	SC4	0.5	0.1	2	0.994226	0.916227	1.10816	-0.308152	-0.41892	-0.15317	similar	0.52444	0.522384	0.812763	0.141867	1e-06	0.15005	1.96078	2.10637	1.66667
	SC1	0.5	0.1	5	1.19998	1.07668	1.28106	-0.341988	-0.517683	-0.204731	fast	0.49959	0.41031	0.537536	0.0999357	0.082576	0.141422	4.7619	10	3.07456
	SC2	0.5	0.1	5	1.24582	1.14045	1.36083	-0.35533	-0.502373	-0.19022	fast	0.495904	0.488678	0.49725	0.102302	0.101525	0.104964	100	100	20
	SC3	0.5	0.1	5	1.22832	1.13355	1.34549	-0.257386	-0.393645	-0.0749904	fast	0.487714	0.399024	0.534599	0.120852	0.09925	0.160893	5	13.3779	3.22581
	SC4	0.5	0.1	5	1.20034	1.10662	1.3172	-0.21706	-0.367095	-0.0559019	fast	0.0207814	1e-06	0.03103	0.365208	0.359548	0.36878	2.32558	2.32558	2.27273
	SC1	0.5	0.1	1.3	0.761017	0.707518	0.813445	-0.764971	-0.84879	-0.684459	slow	0.478652	1e-06	0.580899	0.110027	0.0612268	0.353552	1.33333	1.72414	1.11111
	SC2	0.5	0.1	1.3	1.24814	1.13069	1.39588	-0.351681	-0.523482	-0.139222	fast	0.492883	0.484708	0.494553	0.103696	0.102715	0.106735	100	100	18.0995
	SC3	0.5	0.1	1.3	0.788471	0.738199	0.846055	-0.686157	-0.775998	-0.592683	slow	0.632302	0.575314	0.633801	0.0471054	0.0467062	0.0740941	1.05263	1.22737	1.05263
	SC4	0.5	0.1	1.3	0.758248	0.700477	0.832703	-0.499778	-0.585491	-0.378179	slow	1e-06	1e-06	1e-06	0.419567	0.412162	0.427207	1.69492	1.72414	1.66667
	SC1	0.5	0.1	2	0.998759	0.924521	1.09056	-0.519323	-0.650698	-0.365473	similar	0.690898	0.642837	0.697443	0.00366739	1e-06	0.0279745	2.08333	2.5	1.72414
	SC2	0.5	0.1	2	1.23159	1.14112	1.33426	-0.374004	-0.500129	-0.21653	fast	0.499099	0.491713	0.500488	0.0996663	0.0987869	0.102129	100	100	22.0994
	SC3	0.5	0.1	2	1.02958	0.95594	1.10061	-0.433636	-0.548099	-0.330845	similar	0.505624	0.504178	0.707307	0.107955	1e-06	0.110017	2.17391	2.5	1.78571
	SC4	0.5	0.1	2	0.994149	0.928285	1.08733	-0.303556	-0.403325	-0.183003	similar	0.526089	0.522592	0.814008	0.142084	1e-06	0.149096	1.96078	2.08333	1.66667
	SC1	0.5	0.1	5	1.19788	1.11431	1.29622	-0.340428	-0.462756	-0.202637	fast	0.500262	0.443735	0.537354	0.100244	0.0832833	0.125862	5	11.8694	3.44828
	SC2	0.5	0.1	5	1.23699	1.13611	1.36285	-0.359852	-0.497091	-0.189644	fast	0.497237	0.485829	0.499032	0.100955	0.0998411	0.105019	100	100	14.2857
	SC3	0.5	0.1	5	1.2336	1.12915	1.3322	-0.262493	-0.408603	-0.127107	fast	0.500855	0.439101	0.533516	0.11378	0.0989199	0.140858	5.88235	13.3779	3.69686
	SC4	0.5	0.1	5	1.20559	1.10301	1.30559	-0.216925	-0.355821	-0.0664228	fast	0.0293951	1e-06	0.0378705	0.361314	0.356948	0.370062	2.32558	2.32558	2.27273
	SC1	0.5	0.1	1.3	0.757463	0.698033	0.830086	-0.774417	-0.869481	-0.653118	slow	0.499228	1e-06	0.593521	0.0998303	0.0549316	0.353211	1.2987	1.72414	1.06866
	SC2	0.5	0.1	1.3	1.25463	1.14095	1.34194	-0.34993	-0.495176	-0.198175	fast	0.493773	0.482034	0.495999	0.102489	0.1013	0.10686	100	100	14.2857
	SC3	0.5	0.1	1.3	0.799535	0.751436	0.848477	-0.676354	-0.757756	-0.606325	slow	0.636012	0.558771	0.637503	0.0450674	0.0445528	0.0818291	1.05263	1.28205	1.05263
	SC4	0.5	0.1	1.3	0.760623	0.699727	0.81669	-0.489067	-0.580389	-0.40514	slow	1e-06	1e-06	0.0101536	0.419279	0.407602	0.426905	1.69492	1.72414	1.66667
	SC1	0.5	0.1	2	0.994687	0.926291	1.09173	-0.520192	-0.62733	-0.396505	similar	0.698555	0.495605	0.701238	0.000825814	1e-06	0.099734	1.96078	2.47066	1.66667
	SC2	0.5	0.1	2	1.25261	1.14613	1.35993	-0.349471	-0.51516	-0.184273	fast	0.493943	0.480735	0.495716	0.102188	0.10121	0.106878	100	100	13.289
	SC3	0.5	0.1	2	1.03354	0.942476	1.13917	-0.43605	-0.565278	-0.283039	similar	0.505669	1e-06	0.707333	0.109847	1e-06	0.361162	2.17391	2.5	1.78571
	SC4	0.5	0.1	2	0.991066	0.917316	1.10486	-0.311152	-0.430748	-0.155856	similar	0.525854	0.521942	0.813445	0.141797	1e-06	0.148926	1.96078	2.08333	1.66667
	SC1	0.5	0.1	5	1.19385	1.10965	1.32454	-0.343211	-0.476764	-0.168829	fast	0.503035	0.444579	0.539608	0.0982312	0.0816948	0.124777	5.12821	14.2857	3.44828
	SC2	0.5	0.1	5	1.24405	1.14477	1.35775	-0.3563	-0.507055	-0.206516	fast	0.4957	0.489868	0.497305	0.102278	0.101413	0.104392	100	100	25
	SC3	0.5	0.1	5	1.23657	1.14191	1.3395	-0.253825	-0.383199	-0.100926	fast	0.49792	0.433204	0.534315	0.115526	0.0990108	0.144086	5.55556	12.5	3.57143
	SC4	0.5	0.1	5	1.18689	1.11209	1.29041	-0.238048	-0.345338	-0.106401	fast	1e-06	1e-06	0.0636594	0.368913	0.341202	0.369458	2.27273	2.32558	2.24593
	SC1	0.5	0.1	1.3	0.769001	0.697614	0.844351	-0.750587	-0.861202	-0.634358	slow	0.466386	1e-06	0.587074	0.117036	0.059194	0.352659	1.36986	1.72414	1.11111
	SC2	0.5	0.1	1.3	1.24239	1.13253	1.35658	-0.34908	-0.5012	-0.166813	fast	0.498658	0.493729	0.500294	0.101485	0.100594	0.103358	100	100	25
	SC3	0.5	0.1	1.3	0.789831	0.735786	0.8541	-0.6874	-0.765215	-0.57695	slow	0.630874	0.55842	0.63259	0.047529	0.0469047	0.0821662	1.05263	1.25984	1.05263
	SC4	0.5	0.1	1.3	0.768048	0.704836	0.844496	-0.483959	-0.58	-0.37203	slow	1e-06	1e-06	0.0176053	0.418688	0.407134	0.426518	1.69492	1.72414	1.67997
	SC1	0.5	0.1	2	0.999232	0.924587	1.06474	-0.517215	-0.625755	-0.411423	similar	0.695378	0.495982	0.701457	0.00233757	1e-06	0.0995112	1.96078	2.27273	1.66667
	SC2	0.5	0.1	2	1.24543	1.1502	1.33646	-0.350051	-0.472831	-0.202063	fast	0.493717	0.482529	0.495194	0.103314	0.102421	0.1075	100	100	15.3257
	SC3	0.5	0.1	2	1.03001	0.955982	1.11936	-0.436616	-0.551096	-0.301253	similar	0.505604	1e-06	0.706945	0.109799	1e-06	0.361031	2.17391	2.5	1.80099
	SC4	0.5	0.1	2	1.00109	0.897458	1.09427	-0.286795	-0.442695	-0.156155	similar	0.526547	0.522533	0.816348	0.143027	1e-06	0.149938	1.96078	2.08333	1.66667
	SC1	0.5	0.1	5	1.18641	1.09038	1.33399	-0.354407	-0.498759	-0.152973	fast	0.498415	0.403915	0.542412	0.101597	0.0810669	0.144901	5	18.4332	3.06984
	SC2	0.5	0.1	5	1.25898	1.1423	1.39785	-0.333983	-0.496565	-0.154896	fast	0.489037	0.476122	0.492853	0.105431	0.103489	0.110134	40	100	12.5
	SC3	0.5	0.1	5	1.22548	1.12681	1.34547	-0.263426	-0.392843	-0.108597	fast	0.50928	0.471336	0.540131	0.109582	0.0954804	0.125807	6.25	16.6667	4.2508
	SC4	0.5	0.1	5	1.20351	1.10219	1.31634	-0.214895	-0.363107	-0.0733557	fast	0.027204	1e-06	0.0428792	0.361766	0.35375	0.369401	2.32558	2.32558	2.27273
	SC1	0.5	0.1	1.3	0.760446	0.710939	0.81006	-0.770528	-0.855692	-0.674764	slow	0.487636	1e-06	0.597337	0.105272	0.0529899	0.353268	1.31579	1.72414	1.05263
	SC2	0.5	0.1	1.3	1.24107	1.12826	1.34581	-0.364261	-0.513246	-0.188223	fast	0.495764	0.488483	0.497466	0.101799	0.101025	0.104472	100	100	20
	SC3	0.5	0.1	1.3	0.791748	0.725382	0.845328	-0.685364	-0.773043	-0.603279	slow	0.631849	0.602521	0.633095	0.0477398	0.047377	0.0614578	1.05263	1.14943	1.05263
	SC4	0.5	0.1	1.3	0.762116	0.708326	0.829064	-0.482885	-0.595792	-0.392685	slow	1e-06	1e-06	1e-06	0.418926	0.418557	0.426606	1.69492	1.72414	1.69492
	SC1	0.5	0.1	2	0.991462	0.915111	1.07484	-0.52507	-0.642568	-0.397656	similar	0.498873	0.495431	0.702939	0.0987786	1e-06	0.099717	1.96078	2.38095	1.66667
	SC2	0.5	0.1	2	1.24144	1.13134	1.39158	-0.3489	-0.519746	-0.14943	fast	0.495822	0.483563	0.49735	0.102554	0.101587	0.106885	100	100	14.2857
	SC3	0.5	0.1	2	1.02748	0.947337	1.12054	-0.435532	-0.555196	-0.298485	similar	0.506188	0.504711	0.709112	0.108872	1e-06	0.111026	2.17391	2.5	1.96078
	SC4	0.5	0.1	2	1.00665	0.924473	1.07951	-0.299484	-0.405603	-0.191644	similar	0.525549	0.522109	0.811687	0.143213	1e-06	0.148323	2	2.08333	1.66667
	SC1	0.5	0.1	5	1.18944	1.11066	1.31955	-0.345785	-0.488116	-0.176911	fast	0.502769	0.466118	0.535128	0.0980002	0.0836931	0.114611	5.12821	11.1111	3.84615
	SC2	0.5	0.1	5	1.24346	1.10995	1.36577	-0.348203	-0.520656	-0.189322	fast	0.496466	0.484499	0.498438	0.102076	0.101075	0.106428	100	100	14.2857
	SC3	0.5	0.1	5	1.223	1.14297	1.3149	-0.26554	-0.389509	-0.140375	fast	0.518918	0.484978	0.544077	0.10559	0.0941016	0.119661	7.14286	18.2648	4.54545
	SC4	0.5	0.1	5	1.19933	1.10106	1.27951	-0.225289	-0.351587	-0.116802	fast	1e-06	1e-06	0.0541223	0.36991	0.347709	0.370607	2.27273	2.32558	2.27273
	SC1	0.5	0.1	1.3	0.761689	0.712352	0.815409	-0.76283	-0.842998	-0.681599	slow	0.504858	0.0896613	0.596093	0.0974058	0.0539189	0.305653	1.29032	1.66945	1.06383
	SC2	0.5	0.1	1.3	1.24017	1.15096	1.35743	-0.348035	-0.480159	-0.184414	fast	0.496691	0.484357	0.498727	0.101627	0.100503	0.105872	50	100	12.5
	SC3	0.5	0.1	1.3	0.785657	0.729105	0.838953	-0.697126	-0.799168	-0.6056	slow	0.628738	0.504541	0.630279	0.0477008	0.04713	0.108296	1.05263	1.36986	1.05263
	SC4	0.5	0.1	1.3	0.761591	0.704442	0.827551	-0.493152	-0.584554	-0.404318	slow	1e-06	1e-06	0.0177739	0.418741	0.403859	0.426466	1.69492	1.72414	1.66667
	SC1	0.5	0.1	2	1.01322	0.938565	1.08554	-0.503635	-0.607991	-0.379107	similar	0.588088	0.468109	0.697246	0.0566654	1e-06	0.116834	2.04082	2.5	1.75439
	SC2	0.5	0.1	2	1.22692	1.1302	1.34691	-0.369942	-0.515143	-0.189226	fast	0.502329	0.499369	0.50349	0.0992698	0.0985203	0.100518	100	100	33.3333
	SC3	0.5	0.1	2	1.03248	0.959002	1.10756	-0.432305	-0.539339	-0.321594	similar	0.632636	1e-06	0.706887	0.046088	1e-06	0.360981	2.17391	2.5	1.78571
	SC4	0.5	0.1	2	0.998225	0.925104	1.08327	-0.299862	-0.422752	-0.168586	similar	0.526251	0.522299	0.81492	0.142613	1e-06	0.149714	1.96078	2.08333	1.66667
	SC1	0.5	0.1	5	1.20257	1.12545	1.30866	-0.330637	-0.455347	-0.176146	fast	0.476824	0.384412	0.522389	0.111924	0.0913088	0.155026	4.34783	8.33333	3.0303
	SC2	0.5	0.1	5	1.25101	1.157	1.34242	-0.342563	-0.469782	-0.208388	fast	0.494583	0.480699	0.496268	0.103202	0.102364	0.108227	100	100	13.289
	SC3	0.5	0.1	5	1.23101	1.11772	1.35716	-0.264385	-0.422504	-0.0700822	fast	0.503989	0.447407	0.53388	0.11231	0.0987682	0.136722	6.25	14.2857	3.84615
	SC4	0.5	0.1	5	1.21111	1.09983	1.31915	-0.21252	-0.354119	-0.0703035	fast	1e-06	1e-06	0.00880223	0.374578	0.366908	0.376293	2.32558	2.32558	2.27273
	SC1	0.5	0.1	1.3	0.764573	0.695489	0.82601	-0.76623	-0.863184	-0.651729	slow	0.492524	1e-06	0.58975	0.103293	0.0568677	0.352785	1.31579	1.72414	1.08637
	SC2	0.5	0.1	1.3	1.23365	1.14058	1.33843	-0.361402	-0.495212	-0.220227	fast	0.497591	0.493645	0.498905	0.10147	0.100646	0.102968	100	100	33.3333
	SC3	0.5	0.1	1.3	0.789006	0.731953	0.871664	-0.692384	-0.783923	-0.572128	slow	0.632068	0.245848	0.634365	0.046991	0.04626	0.239552	1.05263	1.53669	1.05263
	SC4	0.5	0.1	1.3	0.754775	0.703166	0.824805	-0.501325	-0.573225	-0.394851	slow	1e-06	1e-06	0.00659008	0.419851	0.409767	0.427491	1.69492	1.72414	1.66667
	SC1	0.5	0.1	2	0.998652	0.920377	1.07581	-0.512024	-0.637803	-0.402087	similar	0.499293	0.495683	0.703282	0.0990133	1e-06	0.0998316	1.96078	2.38095	1.66667
	SC2	0.5	0.1	2	1.23222	1.12872	1.36791	-0.371832	-0.507696	-0.165411	fast	0.498498	0.484718	0.50039	0.100682	0.099869	0.105359	100	100	12.5
	SC3	0.5	0.1	2	1.02954	0.947169	1.10866	-0.436666	-0.558479	-0.312653	similar	0.646607	0.504883	0.709969	0.0392643	1e-06	0.110989	2.17391	2.5	1.96078
	SC4	0.5	0.1	2	0.989599	0.913475	1.07807	-0.310026	-0.435459	-0.185997	similar	0.526432	0.521816	0.81586	0.142612	1e-06	0.150027	2.04082	2.43902	1.88679
	SC1	0.5	0.1	5	1.19131	1.1156	1.30007	-0.353186	-0.471385	-0.209534	fast	0.501985	0.438865	0.538274	0.0988956	0.0824484	0.127621	5.26316	14.3885	3.38696
	SC2	0.5	0.1	5	1.23087	1.13342	1.38649	-0.363504	-0.514009	-0.156514	fast	0.498302	0.493673	0.500121	0.101927	0.101008	0.10339	100	100	25
	SC3	0.5	0.1	5	1.21335	1.13034	1.31736	-0.286628	-0.396739	-0.12508	fast	0.519782	0.483924	0.544188	0.103837	0.092771	0.118874	7.14286	18.2648	4.54545
	SC4	0.5	0.1	5	1.20209	1.12521	1.30802	-0.220607	-0.331092	-0.0556469	fast	0.0160284	1e-06	0.0280265	0.36761	0.360094	0.368708	2.32558	2.32558	2.27273
	SC1	0.5	0.1	1.3	0.770326	0.702236	0.816234	-0.753582	-0.854398	-0.665598	slow	0.452146	1e-06	0.587905	0.124466	0.0591197	0.35351	1.38889	1.72414	1.11049
	SC2	0.5	0.1	1.3	1.24692	1.14167	1.34371	-0.345006	-0.510178	-0.225903	fast	0.493649	0.485083	0.495518	0.103478	0.102452	0.106679	100	100	18.0995
	SC3	0.5	0.1	1.3	0.791244	0.738083	0.855265	-0.688627	-0.766615	-0.598036	slow	0.632407	0.555781	0.634117	0.0464371	0.0459762	0.0829384	1.05263	1.27429	1.05263
	SC4	0.5	0.1	1.3	0.753476	0.707296	0.813453	-0.495178	-0.585976	-0.403209	slow	1e-06	1e-06	1e-06	0.420488	0.413103	0.424685	1.69492	1.71013	1.66667
	SC1	0.5	0.1	2	0.99119	0.932084	1.07221	-0.52959	-0.618287	-0.401278	similar	0.660181	0.495566	0.702826	0.0197298	1e-06	0.099738	1.96078	2.38095	1.66667
	SC2	0.5	0.1	2	1.24503	1.13812	1.35843	-0.3449	-0.498486	-0.188047	fast	0.491757	0.478311	0.493366	0.104685	0.103823	0.109242	100	100	13.289
	SC3	0.5	0.1	2	1.02183	0.95694	1.11673	-0.439829	-0.551756	-0.308845	similar	0.642071	0.504806	0.710037	0.0419058	1e-06	0.11112	2.17391	2.5	1.96078
	SC4	0.5	0.1	2	1.00339	0.92243	1.07436	-0.293272	-0.419237	-0.183614	similar	0.526124	0.522773	0.814583	0.144507	1e-06	0.14937	2	2.20386	1.66667
	SC1	0.5	0.1	5	1.18707	1.08922	1.32774	-0.343052	-0.489072	-0.177029	fast	0.506529	0.439759	0.544462	0.0972329	0.0797387	0.127675	5.26316	16.8067	3.33333
	SC2	0.5	0.1	5	1.23799	1.13806	1.37392	-0.365693	-0.520506	-0.179563	fast	0.495229	0.48494	0.49687	0.101924	0.100904	0.10559	100	100	15.3257
	SC3	0.5	0.1	5	1.2212	1.12791	1.32591	-0.263615	-0.40175	-0.11728	fast	0.512796	0.465367	0.546004	0.106907	0.0916186	0.127755	6.25	22.3464	4
	SC4	0.5	0.1	5	1.19366	1.10139	1.28051	-0.220332	-0.360335	-0.0936282	fast	1e-06	1e-06	0.0528312	0.369928	0.348562	0.370495	2.27273	2.32558	2.27273
	SC1	0.5	0.1	1.3	0.757811	0.69475	0.820107	-0.765617	-0.862614	-0.689399	slow	0.487682	1e-06	0.581187	0.105868	0.0611151	0.35411	1.31579	1.72414	1.11111
	SC2	0.5	0.1	1.3	1.2377	1.15145	1.36799	-0.368272	-0.491285	-0.197444	fast	0.497192	0.487285	0.498877	0.101023	0.100065	0.104539	100	100	16.6667
	SC3	0.5	0.1	1.3	0.790373	0.739247	0.839473	-0.690636	-0.772996	-0.591136	slow	0.632046	0.529922	0.633327	0.047103	0.0467769	0.095879	1.05263	1.31839	1.05263
	SC4	0.5	0.1	1.3	0.761447	0.702473	0.82175	-0.489176	-0.575348	-0.396167	slow	1e-06	1e-06	1e-06	0.419238	0.418885	0.426919	1.69492	1.72414	1.69492
	SC1	0.5	0.1	2	1.00387	0.92732	1.08065	-0.505507	-0.636184	-0.402372	similar	0.676712	0.495984	0.699888	0.011568	1e-06	0.099331	2.04082	2.5	1.75439
	SC2	0.5	0.1	2	1.23518	1.15649	1.36174	-0.359538	-0.484546	-0.212061	fast	0.497425	0.489948	0.499219	0.101086	0.0999486	0.10385	100	100	20
	SC3	0.5	0.1	2	1.02284	0.951929	1.11401	-0.446934	-0.547963	-0.304916	similar	0.648464	0.503306	0.708984	0.0376238	1e-06	0.109232	2.5	2.5	1.78571
	SC4	0.5	0.1	2	1.0056	0.923624	1.10013	-0.289911	-0.415463	-0.158147	similar	0.525604	0.522947	0.812127	0.145942	1e-06	0.150937	2.04082	2.25352	1.96078
	SC1	0.5	0.1	5	1.19509	1.10994	1.29119	-0.341171	-0.482778	-0.202164	fast	0.491938	0.397077	0.534047	0.103706	0.0844906	0.148144	4.54545	10.0503	3.02572
	SC2	0.5	0.1	5	1.25463	1.14851	1.36668	-0.338893	-0.490798	-0.14903	fast	0.495524	0.484585	0.49737	0.10257	0.101583	0.106914	100	100	15.3257
	SC3	0.5	0.1	5	1.22685	1.13329	1.32341	-0.269835	-0.404653	-0.111966	fast	0.508375	0.469743	0.538021	0.110924	0.0974878	0.127344	6.25	15.444	4.2508
	SC4	0.5	0.1	5	1.20206	1.10415	1.32373	-0.227367	-0.363344	-0.0523819	fast	0.0205153	1e-06	0.0316018	0.364745	0.358926	0.368297	2.32558	2.32558	2.27273
	SC1	0.5	0.1	1.3	0.762116	0.705308	0.812735	-0.764356	-0.843619	-0.684332	slow	0.490113	1e-06	0.589522	0.104963	0.0574777	0.348062	1.31579	1.69492	1.08696
	SC2	0.5	0.1	1.3	1.25968	1.15219	1.40673	-0.331214	-0.479921	-0.132476	fast	0.491201	0.475242	0.493952	0.105227	0.103772	0.111176	50	100	11.1111
	SC3	0.5	0.1	1.3	0.790417	0.736229	0.843097	-0.680179	-0.762448	-0.598933	slow	0.633318	0.533569	0.634804	0.0474829	0.046984	0.0950821	1.05263	1.31019	1.05263
	SC4	0.5	0.1	1.3	0.758708	0.708798	0.820155	-0.493474	-0.578476	-0.399143	slow	1e-06	1e-06	0.00823949	0.419386	0.408639	0.427079	1.69492	1.72414	1.66667
	SC1	0.5	0.1	2	1.00173	0.914768	1.1005	-0.510838	-0.658166	-0.36314	similar	0.679417	0.61419	0.697163	0.00776642	1e-06	0.042122	2.04082	2.5	1.72414
	SC2	0.5	0.1	2	1.23633	1.14961	1.34026	-0.364138	-0.475398	-0.215989	fast	0.497597	0.487913	0.498818	0.101173	0.10041	0.104662	100	100	16.6667
	SC3	0.5	0.1	2	1.03171	0.941171	1.11423	-0.435225	-0.562353	-0.305739	similar	0.506	0.504468	0.708585	0.108447	1e-06	0.110696	2.17391	2.5	1.92308
	SC4	0.5	0.1	2	0.983112	0.914353	1.08123	-0.312428	-0.415068	-0.173562	similar	0.524144	0.521564	0.817136	0.140994	1e-06	0.149456	1.96078	2.5	1.66667
	SC1	0.5	0.1	5	1.19186	1.09531	1.34001	-0.350416	-0.49403	-0.136789	fast	0.498843	0.399611	0.537559	0.10102	0.0828789	0.146333	5.26316	15.444	3.07456
	SC2	0.5	0.1	5	1.23599	1.13497	1.3498	-0.364908	-0.510656	-0.196455	fast	0.499016	0.492169	0.500576	0.0999088	0.0990106	0.102117	100	100	20
	SC3	0.5	0.1	5	1.23798	1.12276	1.33101	-0.25197	-0.406799	-0.109234	fast	0.493141	0.459739	0.530307	0.116897	0.100502	0.131725	5.26316	11.1111	4.07747
	SC4	0.5	0.1	5	1.19151	1.09518	1.31451	-0.22836	-0.366264	-0.063426	fast	1e-06	1e-06	0.0527224	0.360783	0.347958	0.369815	2.27273	2.32558	2.22222
	SC1	0.5	0.1	1.3	0.766274	0.697779	0.829115	-0.757407	-0.859671	-0.649048	slow	0.474741	1e-06	0.59163	0.112199	0.0562153	0.352419	1.35135	1.72414	1.08519
	SC2	0.5	0.1	1.3	1.24072	1.14059	1.3185	-0.361322	-0.515326	-0.253163	fast	0.498687	0.492781	0.499984	0.0996133	0.0988429	0.101658	100	100	25
	SC3	0.5	0.1	1.3	0.792248	0.730229	0.863916	-0.681691	-0.770364	-0.579298	slow	0.635938	0.505459	0.638339	0.0461545	0.0453851	0.110209	1.05263	1.38889	1.05263
	SC4	0.5	0.1	1.3	0.76908	0.706396	0.817455	-0.487948	-0.585173	-0.409897	slow	1e-06	1e-06	1e-06	0.417926	0.417536	0.425382	1.69492	1.72414	1.69492
	SC1	0.5	0.1	2	1.00033	0.910675	1.068	-0.508486	-0.63839	-0.40907	similar	0.668369	0.494947	0.700132	0.0160046	1e-06	0.0993526	2.04082	2.25098	1.75439
	SC2	0.5	0.1	2	1.22881	1.13464	1.34393	-0.363996	-0.490103	-0.207539	fast	0.498694	0.490096	0.499978	0.099881	0.0992961	0.103014	100	100	16.5289
	SC3	0.5	0.1	2	1.02947	0.9652	1.11862	-0.438333	-0.54309	-0.31356	similar	0.505855	0.504294	0.707444	0.108017	1e-06	0.110252	2.17391	2.5	1.78571
	SC4	0.5	0.1	2	1.01143	0.945879	1.09251	-0.2898	-0.389056	-0.161579	similar	0.524486	0.521827	0.806328	0.144022	1e-06	0.148807	2.04082	2.43902	1.96078
	SC1	0.5	0.1	5	1.20654	1.09335	1.31169	-0.32708	-0.484002	-0.171494	fast	0.497741	0.426995	0.528865	0.101808	0.0881487	0.134084	5	9.09091	3.276
	SC2	0.5	0.1	5	1.24537	1.13758	1.36756	-0.346002	-0.502486	-0.185858	fast	0.493262	0.48355	0.495264	0.103576	0.102412	0.107318	100	100	16.6667
	SC3	0.5	0.1	5	1.23082	1.13212	1.34554	-0.261042	-0.40949	-0.104092	fast	0.506276	0.46408	0.535016	0.111486	0.098492	0.129614	6.25	13.3779	4.16667
	SC4	0.5	0.1	5	1.20923	1.10199	1.31545	-0.211055	-0.35137	-0.0567493	fast	0.0065584	1e-06	0.0210473	0.36836	0.364766	0.373934	2.32558	2.32558	2.27273
	SC1	0.5	0.1	1.3	0.75539	0.697061	0.81651	-0.770421	-0.863446	-0.668576	slow	0.506573	1e-06	0.596655	0.0963656	0.0538196	0.351659	1.27389	1.71013	1.05263
	SC2	0.5	0.1	1.3	1.23063	1.14998	1.37537	-0.371773	-0.488334	-0.185977	fast	0.496741	0.48816	0.498275	0.100857	0.0998603	0.1038	100	100	18.0995
	SC3	0.5	0.1	1.3	0.790702	0.734744	0.867344	-0.681658	-0.780619	-0.582737	slow	0.633871	0.511332	0.635731	0.0465872	0.0460662	0.106269	1.05263	1.3708	1.05263
	SC4	0.5	0.1	1.3	0.761071	0.702951	0.827329	-0.497451	-0.571043	-0.395186	slow	1e-06	1e-06	0.0169158	0.418976	0.404441	0.42662	1.69492	1.72414	1.66667
	SC1	0.5	0.1	2	0.992473	0.916418	1.08032	-0.518479	-0.645178	-0.400987	similar	0.567195	0.496846	0.701703	0.0649827	1e-06	0.0995411	1.96078	2.38095	1.76445
	SC2	0.5	0.1	2	1.23919	1.15384	1.35067	-0.362732	-0.46785	-0.215264	fast	0.499433	0.488446	0.500897	0.0999708	0.0992582	0.104162	100	100	14.2857
	SC3	0.5	0.1	2	1.02773	0.950078	1.10675	-0.442173	-0.539605	-0.311924	similar	0.506465	0.504808	0.710357	0.108951	1e-06	0.111319	2.17391	2.5	1.96078
	SC4	0.5	0.1	2	1.00311	0.923887	1.07426	-0.292724	-0.408899	-0.18897	similar	0.525745	0.522393	0.812879	0.144015	1e-06	0.148887	2	2.08333	1.66667
	SC1	0.5	0.1	5	1.18741	1.09518	1.3239	-0.354621	-0.498671	-0.188644	fast	0.52338	0.467014	0.551561	0.0889064	0.0752646	0.11359	6.66667	40.404	3.69686
	SC2	0.5	0.1	5	1.24584	1.12899	1.36061	-0.346317	-0.523253	-0.177024	fast	0.494753	0.48263	0.49702	0.102496	0.101331	0.106953	100	100	14.2857
	SC3	0.5	0.1	5	1.23064	1.13484	1.33659	-0.256145	-0.394843	-0.100288	fast	0.495222	0.428696	0.533024	0.117197	0.0999324	0.146862	5.55556	12.5786	3.56506
	SC4	0.5	0.1	5	1.1968	1.08545	1.30299	-0.21306	-0.366421	-0.0648695	fast	0.0276485	1e-06	0.0369111	0.361351	0.356776	0.369261	2.32558	2.32558	2.27273
	SC1	0.5	0.1	1.3	0.764614	0.718283	0.829648	-0.760741	-0.833394	-0.668373	slow	0.404302	1e-06	0.568749	0.147512	0.0679088	0.353226	1.44928	1.72414	1.16279
	SC2	0.5	0.1	1.3	1.23372	1.14363	1.35519	-0.361541	-0.498881	-0.190974	fast	0.497761	0.490173	0.499488	0.100978	0.0999123	0.103839	100	100	20
	SC3	0.5	0.1	1.3	0.789841	0.734251	0.866241	-0.687446	-0.78436	-0.573364	slow	0.633545	0.24546	0.63526	0.0468406	0.0462955	0.240233	1.05263	1.53669	1.05263
	SC4	0.5	0.1	1.3	0.765519	0.711595	0.836204	-0.488921	-0.578114	-0.383302	slow	1e-06	1e-06	1e-06	0.41775	0.417362	0.42535	1.69492	1.72414	1.69492
	SC1	0.5	0.1	2	0.990445	0.925274	1.07333	-0.531642	-0.627644	-0.402106	similar	0.682671	0.495287	0.702733	0.00778833	1e-06	0.0996713	1.96078	2.38095	1.66667
	SC2	0.5	0.1	2	1.24076	1.14674	1.35667	-0.357112	-0.495855	-0.189098	fast	0.496543	0.486587	0.497933	0.102188	0.101328	0.105806	100	100	16.6667
	SC3	0.5	0.1	2	1.02885	0.950251	1.1102	-0.429398	-0.561294	-0.307553	similar	0.506257	0.504662	0.709381	0.108625	1e-06	0.110906	2.17391	2.5	1.96078
	SC4	0.5	0.1	2	0.999514	0.933716	1.08065	-0.293642	-0.391848	-0.18474	similar	0.526349	0.522382	0.815378	0.142705	1e-06	0.147569	1.96078	2.20386	1.66667
	SC1	0.5	0.1	5	1.20376	1.12444	1.34732	-0.336447	-0.445603	-0.149426	fast	0.473691	0.339569	0.522856	0.11311	0.0904683	0.176208	4.34783	9.09091	2.81492
	SC2	0.5	0.1	5	1.23508	1.12948	1.35913	-0.358725	-0.515235	-0.198329	fast	0.499463	0.491439	0.500867	0.100522	0.0996957	0.102932	100	100	18.0995
	SC3	0.5	0.1	5	1.21965	1.12265	1.34109	-0.274227	-0.416312	-0.105307	fast	0.523863	0.485619	0.548114	0.103146	0.0922039	0.119195	7.69231	25	4.54545
	SC4	0.5	0.1	5	1.20088	1.10968	1.30809	-0.223903	-0.336474	-0.0753682	fast	0.0306574	1e-06	0.0440989	0.35967	0.35242	0.368985	2.32558	2.32558	2.24593
	SC1	0.5	0.1	1.3	0.764675	0.691516	0.843516	-0.757006	-0.872167	-0.636776	slow	0.513586	1e-06	0.602966	0.0933486	0.0508277	0.352472	1.28205	1.72414	1.05263
	SC2	0.5	0.1	1.3	1.24098	1.14045	1.33076	-0.347428	-0.489958	-0.224659	fast	0.499796	0.495745	0.501323	0.101178	0.100439	0.102715	100	100	33.3333
	SC3	0.5	0.1	1.3	0.786551	0.736419	0.857033	-0.69302	-0.766433	-0.578649	slow	0.630895	0.600227	0.632323	0.0473429	0.046835	0.0616228	1.05263	1.15009	1.05263
	SC4	0.5	0.1	1.3	0.764838	0.701834	0.822279	-0.489115	-0.564648	-0.404942	slow	1e-06	1e-06	1e-06	0.418408	0.417953	0.426003	1.69492	1.72414	1.69492
	SC1	0.5	0.1	2	0.996991	0.928337	1.06385	-0.516389	-0.635739	-0.415476	similar	0.500013	0.496595	0.701033	0.0993419	1e-06	0.100059	1.96078	2.27273	1.66667
	SC2	0.5	0.1	2	1.23862	1.14017	1.35591	-0.359551	-0.502476	-0.16932	fast	0.497536	0.488301	0.498817	0.101674	0.100854	0.10477	100	100	16.6667
	SC3	0.5	0.1	2	1.03954	0.964602	1.12087	-0.424584	-0.534751	-0.297384	similar	0.506394	1e-06	0.629598	0.10907	0.047955	0.360177	2.22222	2.5	2.04082
	SC4	0.5	0.1	2	1.00573	0.93777	1.08322	-0.285714	-0.378908	-0.184246	similar	0.525634	0.522309	0.812002	0.143769	1e-06	0.149723	2	2.12766	1.69492
	SC1	0.5	0.1	5	1.19668	1.09677	1.29022	-0.342814	-0.48418	-0.206529	fast	0.509411	0.429348	0.539564	0.0952033	0.0817704	0.131922	5.40541	11.1111	3.22581
	SC2	0.5	0.1	5	1.25219	1.12817	1.37345	-0.35192	-0.532936	-0.171832	fast	0.494502	0.483609	0.496557	0.102639	0.10145	0.106516	100	100	15.3257
	SC3	0.5	0.1	5	1.2268	1.13841	1.33854	-0.263907	-0.382554	-0.108257	fast	0.5103	0.464484	0.537924	0.108772	0.0963461	0.128489	6.25	14.2857	4.07747
	SC4	0.5	0.1	5	1.1938	1.10319	1.3079	-0.227827	-0.376953	-0.0659284	fast	0.0191885	1e-06	0.0533719	0.35736	0.346869	0.368814	2.29885	2.32558	2.22222
	SC1	0.5	0.1	1.3	0.754879	0.704748	0.819198	-0.776811	-0.858779	-0.675343	slow	0.5058	1e-06	0.59716	0.0966588	0.0529957	0.350325	1.28205	1.71013	1.05263
	SC2	0.5	0.1	1.3	1.24189	1.14117	1.39118	-0.351809	-0.494314	-0.166381	fast	0.497459	0.485343	0.499336	0.100938	0.0998953	0.105255	100	100	14.1844
	SC3	0.5	0.1	1.3	0.78866	0.733984	0.860225	-0.697104	-0.783379	-0.578612	slow	0.632351	0.596042	0.633891	0.0468932	0.0464012	0.063942	1.05263	1.17062	1.05263
	SC4	0.5	0.1	1.3	0.763881	0.712124	0.82777	-0.487185	-0.570204	-0.394869	slow	1e-06	1e-06	1e-06	0.418815	0.418481	0.426476	1.69492	1.72414	1.69492
	SC1	0.5	0.1	2	1.00565	0.922761	1.0952	-0.506321	-0.621061	-0.364002	similar	0.574631	0.495137	0.697756	0.0628043	1e-06	0.099599	2.04082	2.5	1.69492
	SC2	0.5	0.1	2	1.24342	1.14005	1.3635	-0.346875	-0.490669	-0.183637	fast	0.496114	0.484547	0.497855	0.101651	0.100689	0.105783	100	100	14.2857
	SC3	0.5	0.1	2	1.02926	0.95028	1.10904	-0.432434	-0.545203	-0.3125	similar	0.505989	0.50451	0.708252	0.108451	1e-06	0.110552	2.17391	2.5	1.94081
	SC4	0.5	0.1	2	1.00621	0.939643	1.0795	-0.289777	-0.398627	-0.176725	similar	0.525307	0.522631	0.810693	0.143263	1e-06	0.148187	2	2.08333	1.69492
	SC1	0.5	0.1	5	1.20103	1.1006	1.30956	-0.339766	-0.471797	-0.21172	fast	0.50012	0.438902	0.532039	0.100406	0.0863517	0.127964	5.26316	11.1111	3.44828
	SC2	0.5	0.1	5	1.23239	1.12496	1.33708	-0.3601	-0.513697	-0.19972	fast	0.49998	0.492897	0.501724	0.0999556	0.0989949	0.102576	100	100	20
	SC3	0.5	0.1	5	1.22959	1.12198	1.32358	-0.26144	-0.414272	-0.122812	fast	0.509033	0.468162	0.533701	0.109811	0.0988682	0.127317	6.45161	12.5	4.2508
	SC4	0.5	0.1	5	1.20249	1.0643	1.28677	-0.224719	-0.423406	-0.0910209	fast	0.0421646	1e-06	0.0541251	0.35249	0.346086	0.368529	2.32558	2.32558	2.22222
	SC1	0.5	0.1	1.3	0.765833	0.701102	0.82712	-0.760925	-0.855515	-0.665729	slow	0.52248	1e-06	0.601291	0.0888407	0.0516251	0.352817	1.25786	1.72414	1.05263
	SC2	0.5	0.1	1.3	1.24759	1.12176	1.34154	-0.356013	-0.538686	-0.212456	fast	0.496688	0.486502	0.497962	0.100824	0.099962	0.104448	100	100	16.6667
	SC3	0.5	0.1	1.3	0.786906	0.732793	0.8578	-0.685628	-0.780879	-0.583968	slow	0.633784	0.262288	0.635245	0.0468456	0.0463366	0.232246	1.05263	1.49309	1.05263
	SC4	0.5	0.1	1.3	0.768965	0.706395	0.822346	-0.486582	-0.577888	-0.399532	slow	1e-06	1e-06	1e-06	0.418517	0.418051	0.426245	1.69492	1.72414	1.69492
	SC1	0.5	0.1	2	0.998408	0.924437	1.06024	-0.517694	-0.639292	-0.421838	similar	0.693191	0.496818	0.701838	0.00321445	1e-06	0.09956	1.96078	2.32558	1.66667
	SC2	0.5	0.1	2	1.24547	1.13599	1.37957	-0.339018	-0.508598	-0.152815	fast	0.493348	0.480006	0.495882	0.103118	0.10176	0.108431	50	100	12.5
	SC3	0.5	0.1	2	1.02197	0.935618	1.09514	-0.442709	-0.57272	-0.349243	similar	0.505569	0.502883	0.71057	0.105997	1e-06	0.109832	2.12766	2.5	1.66667
	SC4	0.5	0.1	2	0.998538	0.90995	1.08119	-0.29522	-0.428259	-0.173132	similar	0.526384	0.5223	0.815398	0.14266	1e-06	0.149845	1.96078	2.08333	1.66667
	SC1	0.5	0.1	5	1.19636	1.07891	1.31325	-0.354338	-0.502998	-0.201073	fast	0.516602	0.449499	0.548152	0.0922724	0.0775649	0.122444	5.88235	22.3464	3.44828
	SC2	0.5	0.1	5	1.24194	1.15279	1.36886	-0.359013	-0.487193	-0.176799	fast	0.49684	0.487871	0.498566	0.101564	0.100653	0.104778	100	100	16.6667
	SC3	0.5	0.1	5	1.21496	1.12473	1.35501	-0.275486	-0.409636	-0.0978666	fast	0.522533	0.479867	0.544763	0.10275	0.0927769	0.120787	7.69231	20	4.34783
	SC4	0.5	0.1	5	1.2007	1.08453	1.29582	-0.232529	-0.3889	-0.0902429	fast	1e-06	1e-06	0.0657923	0.369819	0.341223	0.370258	2.27273	2.32558	2.22222
	SC1	0.5	0.1	1.3	0.772431	0.701431	0.82432	-0.755312	-0.863874	-0.66763	slow	0.473706	1e-06	0.582341	0.112814	0.0606254	0.352676	1.35135	1.72414	1.11638
	SC2	0.5	0.1	1.3	1.24255	1.16123	1.37652	-0.34786	-0.465882	-0.180515	fast	0.49632	0.482429	0.499155	0.101475	0.0998871	0.106875	50	100	12.5
	SC3	0.5	0.1	1.3	0.788607	0.73248	0.857243	-0.687426	-0.775356	-0.591318	slow	0.631422	1e-06	0.633141	0.0469799	0.0463914	0.363875	1.05263	1.75439	1.05263
	SC4	0.5	0.1	1.3	0.762917	0.701965	0.814324	-0.484975	-0.590869	-0.39552	slow	1e-06	1e-06	0.0120664	0.420413	0.408069	0.427625	1.69492	1.72414	1.66667
	SC1	0.5	0.1	2	1.0004	0.923951	1.08166	-0.522527	-0.622908	-0.412139	similar	0.69267	0.495637	0.699955	0.00274339	1e-06	0.0992402	2	2.5	1.72414
	SC2	0.5	0.1	2	1.24632	1.14093	1.36557	-0.351115	-0.514774	-0.175523	fast	0.493124	0.476853	0.495612	0.102929	0.101658	0.108878	50	100	11.0497
	SC3	0.5	0.1	2	1.04035	0.953145	1.12426	-0.419678	-0.563744	-0.291389	similar	0.506087	1e-06	0.628928	0.11046	0.0476767	0.359908	2.22222	2.5	2.04082
	SC4	0.5	0.1	2	0.999427	0.9333	1.08922	-0.298388	-0.397376	-0.161359	similar	0.525987	0.521881	0.813631	0.141961	1e-06	0.148998	1.96078	2.08333	1.66667
	SC1	0.5	0.1	5	1.19432	1.08681	1.29742	-0.348524	-0.488537	-0.215204	fast	0.500968	0.43853	0.543461	0.0995906	0.0800669	0.128163	4.87805	15.444	3.33333
	SC2	0.5	0.1	5	1.24361	1.12069	1.34517	-0.352062	-0.514579	-0.213315	fast	0.496252	0.488212	0.497678	0.101871	0.100899	0.104721	100	100	19.802
	SC3	0.5	0.1	5	1.22424	1.12884	1.33988	-0.263045	-0.399631	-0.124305	fast	0.515381	0.463654	0.54223	0.107304	0.0953182	0.129615	6.66667	18.2648	4
	SC4	0.5	0.1	5	1.20785	1.09597	1.292	-0.215576	-0.349074	-0.0983618	fast	0.0371826	1e-06	0.04719	0.356121	0.350813	0.369434	2.32558	2.32558	2.27273
	SC1	0.5	0.1	1.3	0.7626	0.691824	0.843047	-0.761341	-0.870555	-0.631839	slow	0.485425	1e-06	0.597529	0.108281	0.0547904	0.354203	1.33333	1.72414	1.07527
	SC2	0.5	0.1	1.3	1.25869	1.15802	1.36498	-0.328273	-0.46822	-0.187118	fast	0.487132	0.472021	0.491935	0.105941	0.103615	0.111701	33.3333	100	11.1111
	SC3	0.5	0.1	1.3	0.792912	0.732881	0.868441	-0.679074	-0.77952	-0.575014	slow	0.636259	0.54543	0.638418	0.0461487	0.0454962	0.0902417	1.05263	1.29492	1.05263
	SC4	0.5	0.1	1.3	0.76434	0.701639	0.835569	-0.484602	-0.599297	-0.372847	slow	1e-06	1e-06	0.0188721	0.419844	0.404633	0.427488	1.69492	1.72414	1.66667
	SC1	0.5	0.1	2	1.00487	0.929807	1.09808	-0.507856	-0.618907	-0.38318	similar	0.603718	0.495512	0.698668	0.0485199	1e-06	0.0992014	2.04082	2.08333	1.75439
	SC2	0.5	0.1	2	1.24515	1.1424	1.37136	-0.34852	-0.497129	-0.18611	fast	0.496854	0.487858	0.498553	0.102097	0.101227	0.105426	100	100	20
	SC3	0.5	0.1	2	1.02945	0.950399	1.12077	-0.436458	-0.554356	-0.302432	similar	0.50548	1e-06	0.7066	0.109631	1e-06	0.360852	2.17391	2.5	1.78571
	SC4	0.5	0.1	2	1.00513	0.912333	1.08247	-0.290429	-0.444863	-0.16132	similar	0.525675	0.522973	0.812511	0.143716	1e-06	0.148723	2	2.08333	1.66667
	SC1	0.5	0.1	5	1.1848	1.1049	1.30177	-0.349969	-0.500803	-0.206504	fast	0.510671	0.445808	0.542211	0.0938009	0.0793472	0.123111	5.40541	13.3779	3.38696
	SC2	0.5	0.1	5	1.23262	1.16149	1.36345	-0.361508	-0.473341	-0.181701	fast	0.497751	0.487333	0.499287	0.100759	0.0998198	0.104967	100	100	16.6667
	SC3	0.5	0.1	5	1.21849	1.13372	1.32667	-0.275447	-0.401209	-0.125768	fast	0.518424	0.469134	0.542327	0.105582	0.0948951	0.126788	7.14286	16.6667	4.158
	SC4	0.5	0.1	5	1.20187	1.08756	1.29448	-0.223309	-0.3882	-0.0848443	fast	1e-06	1e-06	0.047652	0.360384	0.350401	0.369346	2.27273	2.32558	2.22222
	SC1	0.5	0.1	1.3	0.763323	0.705068	0.828415	-0.764181	-0.836978	-0.667437	slow	0.483935	1e-06	0.59525	0.107981	0.0547986	0.353129	1.33333	1.72414	1.07527
	SC2	0.5	0.1	1.3	1.24159	1.14101	1.36364	-0.354391	-0.502581	-0.172844	fast	0.498659	0.48827	0.500029	0.100393	0.0997448	0.104156	100	100	15.3257
	SC3	0.5	0.1	1.3	0.788914	0.73784	0.851373	-0.687464	-0.778581	-0.593087	slow	0.6326	0.239814	0.63422	0.04725	0.0466887	0.243322	1.05263	1.54799	1.05263
	SC4	0.5	0.1	1.3	0.76246	0.705772	0.822066	-0.488165	-0.580878	-0.396644	slow	1e-06	1e-06	0.016433	0.418956	0.404667	0.426565	1.69492	1.72414	1.66667
	SC1	0.5	0.1	2	0.998813	0.927177	1.09142	-0.515847	-0.632797	-0.392415	similar	0.686316	0.495386	0.698579	0.00590595	1e-06	0.0991033	2.04082	2.5	1.73837
	SC2	0.5	0.1	2	1.25827	1.14166	1.3658	-0.336866	-0.51566	-0.171513	fast	0.494971	0.482954	0.496861	0.103292	0.10221	0.107405	100	100	13.289
	SC3	0.5	0.1	2	1.02887	0.956149	1.12323	-0.439949	-0.540963	-0.298504	similar	0.505729	1e-06	0.707226	0.108065	1e-06	0.360934	2.17391	2.5	1.78571
	SC4	0.5	0.1	2	0.996832	0.924074	1.08324	-0.299035	-0.40447	-0.189184	similar	0.526162	0.522144	0.81479	0.142189	1e-06	0.149623	2.04082	2.5	1.92308
	SC1	0.5	0.1	5	1.20172	1.10358	1.31044	-0.339032	-0.470973	-0.18104	fast	0.484124	0.340467	0.53368	0.107925	0.0852402	0.175883	4.44444	11.1111	2.77778
	SC2	0.5	0.1	5	1.23203	1.14668	1.37668	-0.364272	-0.496458	-0.169427	fast	0.497684	0.487614	0.499503	0.100899	0.0999032	0.104416	100	100	15.3257
	SC3	0.5	0.1	5	1.24003	1.14363	1.33652	-0.243063	-0.390437	-0.0998175	fast	0.487944	0.429451	0.526626	0.12026	0.103353	0.146578	5	10	3.56506
	SC4	0.5	0.1	5	1.19887	1.09278	1.32698	-0.216423	-0.380256	-0.0371127	fast	0.00847063	1e-06	0.0209901	0.368034	0.363086	0.372866	2.32558	2.32558	2.27273
	SC1	0.5	0.1	1.3	0.76652	0.716062	0.830539	-0.759561	-0.835925	-0.646767	slow	0.500245	1e-06	0.594451	0.100116	0.0550867	0.352294	1.31579	1.72414	1.08637
	SC2	0.5	0.1	1.3	1.23941	1.1456	1.35761	-0.360994	-0.486139	-0.196644	fast	0.495295	0.487561	0.496624	0.102504	0.101683	0.105419	100	100	20
	SC3	0.5	0.1	1.3	0.790295	0.728112	0.847698	-0.682568	-0.771074	-0.598644	slow	0.63301	1e-06	0.634608	0.0471194	0.0465665	0.364491	1.05263	1.75439	1.05263
	SC4	0.5	0.1	1.3	0.761921	0.710405	0.829732	-0.493521	-0.570292	-0.390933	slow	1e-06	1e-06	1e-06	0.418326	0.417922	0.425975	1.69492	1.72414	1.69492
	SC1	0.5	0.1	2	0.987639	0.919553	1.06	-0.5333	-0.639033	-0.429096	similar	0.638107	0.495338	0.702632	0.0291421	1e-06	0.100213	1.92308	2.08333	1.66667
	SC2	0.5	0.1	2	1.23899	1.12612	1.37097	-0.350414	-0.51504	-0.18308	fast	0.496429	0.487951	0.497717	0.102173	0.101495	0.105157	100	100	18.0995
	SC3	0.5	0.1	2	1.03035	0.946732	1.11016	-0.429952	-0.563025	-0.320263	similar	0.505952	0.414816	0.708413	0.108518	1e-06	0.155285	2.17391	2.5	1.96078
	SC4	0.5	0.1	2	0.999269	0.911271	1.09666	-0.30602	-0.427184	-0.158886	similar	0.524841	0.522219	0.814669	0.142394	1e-06	0.149592	1.96078	2.08333	1.66667
	SC1	0.5	0.1	5	1.19892	1.10371	1.30992	-0.347744	-0.476064	-0.18609	fast	0.498376	0.441812	0.539443	0.0999555	0.0812675	0.126009	5	14.3885	3.44828
	SC2	0.5	0.1	5	1.24221	1.13171	1.33457	-0.361929	-0.510114	-0.213363	fast	0.496984	0.487645	0.4983	0.101092	0.100353	0.104276	100	100	18.0995
	SC3	0.5	0.1	5	1.23401	1.14795	1.36346	-0.250613	-0.368562	-0.0801842	fast	0.481478	0.427606	0.527954	0.12399	0.103008	0.148092	5	12.5	3.63306
	SC4	0.5	0.1	5	1.20446	1.11773	1.3022	-0.216688	-0.342515	-0.071278	fast	0.00868266	1e-06	0.0177982	0.368712	0.366769	0.372461	2.32558	2.32558	2.27273
	SC1	0.5	0.1	1.3	0.769761	0.693403	0.832439	-0.750842	-0.869781	-0.644277	slow	0.491981	1e-06	0.602348	0.104302	0.0514284	0.352931	1.3245	1.72414	1.05263
	SC2	0.5	0.1	1.3	1.23252	1.14047	1.36447	-0.367485	-0.515405	-0.175889	fast	0.497066	0.490867	0.498326	0.10133	0.100631	0.103396	100	100	22.0994
	SC3	0.5	0.1	1.3	0.787877	0.721372	0.850454	-0.690973	-0.801811	-0.594032	slow	0.630783	0.545913	0.632371	0.0476326	0.046989	0.0884598	1.05263	1.27065	1.05263
	SC4	0.5	0.1	1.3	0.763196	0.708989	0.818216	-0.491778	-0.584339	-0.404182	slow	1e-06	1e-06	0.00703777	0.419256	0.409019	0.426779	1.69492	1.72414	1.66667
	SC1	0.5	0.1	2	1.00454	0.936331	1.08017	-0.50985	-0.607774	-0.387269	similar	0.690903	0.494155	0.699628	0.00465685	0.0004692	0.0997409	2.04082	2.5	1.75439
	SC2	0.5	0.1	2	1.23118	1.13656	1.35235	-0.355937	-0.500973	-0.172577	fast	0.497722	0.489163	0.499018	0.100483	0.0997625	0.103756	100	100	16.6667
	SC3	0.5	0.1	2	1.02611	0.956663	1.10169	-0.443995	-0.543728	-0.32428	similar	0.506136	0.502001	0.708732	0.103724	1e-06	0.110676	2.17391	2.5	1.96078
	SC4	0.5	0.1	2	0.999675	0.904508	1.0826	-0.293776	-0.430104	-0.193765	similar	0.526163	0.522206	0.814758	0.142326	1e-06	0.147222	1.96078	2.04082	1.66667
	SC1	0.5	0.1	5	1.1929	1.11192	1.28478	-0.341682	-0.473499	-0.218252	fast	0.504095	0.448146	0.54245	0.0979843	0.0802602	0.123046	5.26316	16.8067	3.5057
	SC2	0.5	0.1	5	1.24967	1.14515	1.37707	-0.349874	-0.493069	-0.154346	fast	0.493325	0.483885	0.495092	0.103765	0.102914	0.107421	100	100	16.6667
	SC3	0.5	0.1	5	1.21405	1.12409	1.33131	-0.28112	-0.424064	-0.0889473	fast	0.513369	0.464465	0.541793	0.107467	0.0947852	0.12862	6.25	15.444	4
	SC4	0.5	0.1	5	1.20708	1.09881	1.32354	-0.212541	-0.378795	-0.0596129	fast	0.0174675	1e-06	0.0462425	0.358267	0.350853	0.368736	2.29885	2.32558	2.22222
	SC1	0.5	0.1	1.3	0.763776	0.698914	0.819615	-0.765203	-0.853179	-0.661355	slow	0.469722	1e-06	0.598947	0.114045	0.0525085	0.352476	1.35135	1.72414	1.05792
	SC2	0.5	0.1	1.3	1.23805	1.14942	1.38412	-0.356357	-0.507874	-0.15971	fast	0.496357	0.483508	0.49789	0.100973	0.0999618	0.105301	100	100	13.289
	SC3	0.5	0.1	1.3	0.79241	0.727545	0.845387	-0.684886	-0.781525	-0.603516	slow	0.632598	0.272283	0.63407	0.0468542	0.0464099	0.226953	1.05263	1.46199	1.05263
	SC4	0.5	0.1	1.3	0.762703	0.702321	0.813306	-0.486654	-0.587387	-0.39742	slow	1e-06	1e-06	0.00860258	0.419548	0.41191	0.427217	1.69492	1.72414	1.67997
	SC1	0.5	0.1	2	1.00527	0.920986	1.08874	-0.50661	-0.630746	-0.383233	similar	0.656703	0.559147	0.697184	0.0212164	1e-06	0.0701473	2.04082	2.5	1.66667
	SC2	0.5	0.1	2	1.25178	1.15295	1.37419	-0.339407	-0.484745	-0.174703	fast	0.491315	0.477273	0.495767	0.103217	0.100886	0.108289	33.3333	100	11.7302
	SC3	0.5	0.1	2	1.03185	0.941456	1.13897	-0.430617	-0.561048	-0.273304	similar	0.568498	1e-06	0.707556	0.0786934	1e-06	0.361249	2.17391	2.5	1.81818
	SC4	0.5	0.1	2	0.993659	0.925172	1.06787	-0.307522	-0.407954	-0.185403	similar	0.526354	0.522199	0.814782	0.139991	1e-06	0.147385	2.04082	2.5	1.92308
	SC1	0.5	0.1	5	1.20191	1.09272	1.32124	-0.337739	-0.508556	-0.17363	fast	0.493335	0.397467	0.53791	0.1033	0.0827425	0.147538	4.87805	15.5642	3.07456
	SC2	0.5	0.1	5	1.23291	1.1248	1.35559	-0.358193	-0.530768	-0.203166	fast	0.500318	0.492336	0.501786	0.0998835	0.0988135	0.102458	100	100	18.0995
	SC3	0.5	0.1	5	1.23835	1.13735	1.34465	-0.261597	-0.397744	-0.100574	fast	0.499899	0.443784	0.531343	0.114305	0.100013	0.138685	6.25	15.444	3.84615
	SC4	0.5	0.1	5	1.19391	1.07161	1.33691	-0.233741	-0.385048	-0.0315902	fast	1e-06	1e-06	0.068573	0.370048	0.339741	0.370781	2.27273	2.32558	2.22222
	SC1	0.5	0.1	1.3	0.763032	0.712293	0.803191	-0.759159	-0.832569	-0.687022	slow	0.470771	1e-06	0.583705	0.114794	0.0606701	0.353846	1.35135	1.72414	1.11049
	SC2	0.5	0.1	1.3	1.25245	1.1133	1.36459	-0.339907	-0.532057	-0.180532	fast	0.49517	0.479095	0.496988	0.102412	0.101319	0.108293	100	100	11.7302
	SC3	0.5	0.1	1.3	0.786005	0.73497	0.855156	-0.686189	-0.75844	-0.597684	slow	0.633732	0.551305	0.635578	0.0470342	0.0464655	0.0864197	1.05263	1.2837	1.05263
	SC4	0.5	0.1	1.3	0.773716	0.71606	0.834243	-0.47689	-0.557745	-0.391015	slow	1e-06	1e-06	1e-06	0.41798	0.417445	0.425652	1.69492	1.72414	1.69492
	SC1	0.5	0.1	2	1.00817	0.925287	1.07898	-0.508745	-0.624916	-0.395482	similar	0.588865	0.495482	0.698212	0.0561454	1e-06	0.0991828	2.04082	2.5	1.72414
	SC2	0.5	0.1	2	1.22606	1.12713	1.33171	-0.379824	-0.517942	-0.227495	fast	0.501136	0.497685	0.502332	0.0989142	0.0981031	0.100227	100	100	28.3688
	SC3	0.5	0.1	2	1.03206	0.973286	1.11299	-0.432052	-0.532565	-0.307786	similar	0.626363	1e-06	0.631817	0.0498418	0.0470734	0.360938	2.5	2.5	2.04082
	SC4	0.5	0.1	2	0.999292	0.935376	1.08911	-0.297238	-0.398908	-0.157078	similar	0.525631	0.522211	0.812158	0.143636	1e-06	0.148491	2	2.08333	1.66667
	SC1	0.5	0.1	5	1.19551	1.10114	1.30414	-0.337659	-0.481208	-0.162527	fast	0.499617	0.427071	0.534352	0.100648	0.084894	0.133668	5	11.1111	3.276
	SC2	0.5	0.1	5	1.2503	1.1365	1.37467	-0.336158	-0.500996	-0.166217	fast	0.491853	0.477017	0.49589	0.103425	0.101443	0.108804	33.3333	100	11.1111
	SC3	0.5	0.1	5	1.22551	1.12988	1.33496	-0.266756	-0.407806	-0.102835	fast	0.509353	0.477722	0.536223	0.109792	0.0978243	0.122959	6.66667	16.8067	4.54545
	SC4	0.5	0.1	5	1.19526	1.0971	1.28878	-0.231885	-0.369104	-0.102841	fast	1e-06	1e-06	0.0571919	0.369567	0.345597	0.370267	2.27273	2.32558	2.27273
	SC1	0.5	0.1	1.3	0.763961	0.70248	0.816879	-0.7609	-0.851285	-0.677358	slow	0.500028	1e-06	0.59974	0.100081	0.0526166	0.354039	1.2987	1.72414	1.05263
	SC2	0.5	0.1	1.3	1.23977	1.1378	1.37363	-0.355115	-0.491515	-0.168492	fast	0.495503	0.491491	0.49673	0.103133	0.102457	0.104616	100	100	28.3688
	SC3	0.5	0.1	1.3	0.797908	0.743014	0.856217	-0.673705	-0.757639	-0.584612	slow	0.636721	0.497903	0.638517	0.0457112	0.045073	0.113074	1.05263	1.39909	1.05263
	SC4	0.5	0.1	1.3	0.762991	0.712884	0.814745	-0.487241	-0.561949	-0.405494	slow	1e-06	1e-06	1e-06	0.419488	0.419102	0.427049	1.69492	1.72414	1.69492
	SC1	0.5	0.1	2	0.998147	0.921192	1.08036	-0.517653	-0.633395	-0.378075	similar	0.687682	0.495687	0.699872	0.00499968	1e-06	0.0992519	2.04082	2.5	1.72414
	SC2	0.5	0.1	2	1.24045	1.15022	1.36475	-0.349736	-0.49996	-0.199468	fast	0.496453	0.48996	0.498054	0.102574	0.101663	0.10473	100	100	22.0994
	SC3	0.5	0.1	2	1.03356	0.947249	1.12871	-0.43298	-0.565542	-0.306655	similar	0.62938	1e-06	0.706804	0.0480659	1e-06	0.36099	2.17391	2.5	1.80099
	SC4	0.5	0.1	2	1.00203	0.932064	1.08341	-0.2919	-0.405052	-0.164742	similar	0.525644	0.522884	0.812053	0.143759	1e-06	0.148631	2.04082	2.27273	1.69492
	SC1	0.5	0.1	5	1.18948	1.09299	1.29642	-0.35255	-0.483071	-0.201571	fast	0.506159	0.41969	0.538021	0.0971057	0.0825909	0.136713	5.12821	10.5541	3.125
	SC2	0.5	0.1	5	1.24527	1.15298	1.36962	-0.362148	-0.498002	-0.161765	fast	0.493021	0.483058	0.4949	0.102829	0.101823	0.106523	100	100	16.6667
	SC3	0.5	0.1	5	1.23598	1.12065	1.3445	-0.262043	-0.38973	-0.0961684	fast	0.499948	0.449226	0.533891	0.113877	0.0987067	0.136216	5.71429	13.3779	3.84615
	SC4	0.5	0.1	5	1.19327	1.09143	1.30121	-0.226779	-0.378136	-0.0819111	fast	1e-06	1e-06	0.0567514	0.36951	0.345982	0.370071	2.27273	2.32558	2.27273
	SC1	0.5	0.1	1.3	0.765294	0.692474	0.824036	-0.759769	-0.864201	-0.665828	slow	0.483705	0.00473491	0.5852	0.107701	0.0591208	0.347994	1.33333	1.71013	1.10467
	SC2	0.5	0.1	1.3	1.24443	1.12976	1.3708	-0.352213	-0.512307	-0.177065	fast	0.496868	0.486067	0.499011	0.101853	0.100798	0.10564	100	100	15.3257
	SC3	0.5	0.1	1.3	0.78976	0.728818	0.84138	-0.688884	-0.77927	-0.602478	slow	0.632521	0.504806	0.634387	0.0472921	0.0466211	0.108669	1.05263	1.36986	1.05263
	SC4	0.5	0.1	1.3	0.762391	0.708539	0.825855	-0.492168	-0.570299	-0.400398	slow	1e-06	1e-06	1e-06	0.418224	0.4178	0.425885	1.69492	1.72414	1.69492
	SC1	0.5	0.1	2	0.99082	0.90291	1.09735	-0.519796	-0.639801	-0.379652	similar	0.697963	0.496333	0.700974	0.000849723	1e-06	0.0999727	1.9802	2.41109	1.66667
	SC2	0.5	0.1	2	1.24433	1.12901	1.36711	-0.347639	-0.539833	-0.171852	fast	0.495771	0.485234	0.497658	0.101769	0.100605	0.105613	100	100	15.3257
	SC3	0.5	0.1	2	1.03462	0.951184	1.12088	-0.431103	-0.550574	-0.314984	similar	0.505739	1e-06	0.70719	0.108172	1e-06	0.360886	2.17391	2.5	1.78571
	SC4	0.5	0.1	2	0.99383	0.920972	1.07759	-0.304097	-0.410957	-0.187658	similar	0.52633	0.522303	0.815102	0.142478	1e-06	0.148549	1.96078	2.06292	1.66667
	SC1	0.5	0.1	5	1.20284	1.07516	1.31974	-0.337747	-0.508527	-0.17766	fast	0.494229	0.39486	0.538736	0.10281	0.0823634	0.149076	4.7619	13.3779	3.02572
	SC2	0.5	0.1	5	1.24265	1.15001	1.35524	-0.356497	-0.480732	-0.173982	fast	0.496783	0.48606	0.49867	0.101991	0.10089	0.105778	100	100	15.3257
	SC3	0.5	0.1	5	1.22279	1.11219	1.35392	-0.272444	-0.430587	-0.0959866	fast	0.50902	0.461114	0.542304	0.109285	0.0940697	0.130021	6.25	20	4
	SC4	0.5	0.1	5	1.20595	1.09462	1.28966	-0.22061	-0.374771	-0.0971447	fast	1e-06	1e-06	0.0637055	0.36945	0.341734	0.370058	2.27273	2.32558	2.22222
	SC1	0.5	0.1	1.3	0.765629	0.692061	0.840415	-0.759489	-0.878608	-0.659325	slow	0.468968	1e-06	0.600262	0.115659	0.0528564	0.353377	1.36054	1.72414	1.06326
	SC2	0.5	0.1	1.3	1.23121	1.13718	1.34637	-0.371225	-0.512889	-0.191809	fast	0.49684	0.489933	0.498336	0.101094	0.100341	0.103432	100	100	22.0994
	SC3	0.5	0.1	1.3	0.781532	0.739564	0.838976	-0.697379	-0.772774	-0.607621	slow	0.629391	0.504973	0.630903	0.0481693	0.0477233	0.108957	1.05263	1.36986	1.05263
	SC4	0.5	0.1	1.3	0.763698	0.704973	0.82325	-0.482824	-0.575199	-0.402699	slow	1e-06	1e-06	1e-06	0.418497	0.418013	0.426085	1.69492	1.72414	1.69492
	SC1	0.5	0.1	2	1.00732	0.934428	1.07525	-0.512522	-0.61091	-0.402245	similar	0.689457	0.646712	0.696785	0.00420175	1e-06	0.0264571	2.5	2.5	1.70867
	SC2	0.5	0.1	2	1.2437	1.14023	1.35964	-0.357916	-0.518524	-0.191466	fast	0.496772	0.489774	0.498095	0.101952	0.100992	0.10454	100	100	22.0994
	SC3	0.5	0.1	2	1.02535	0.950739	1.10808	-0.437871	-0.55098	-0.323284	similar	0.649322	0.502297	0.71057	0.0379495	1e-06	0.111149	2.5	2.5	1.90204
	SC4	0.5	0.1	2	0.992077	0.923506	1.08164	-0.308679	-0.409746	-0.187777	similar	0.526188	0.522245	0.814902	0.142275	1e-06	0.148378	2.04082	2.5	1.92308
	SC1	0.5	0.1	5	1.21157	1.11001	1.33195	-0.335433	-0.491875	-0.136227	fast	0.483864	0.374104	0.525465	0.108493	0.0894012	0.159502	4.54545	9.09091	2.93686
	SC2	0.5	0.1	5	1.2402	1.16464	1.3542	-0.358964	-0.484736	-0.199771	fast	0.49912	0.489549	0.500719	0.0999586	0.099149	0.103749	100	100	16.6667
	SC3	0.5	0.1	5	1.23205	1.12454	1.34319	-0.255772	-0.405545	-0.0871858	fast	0.494308	0.440308	0.529677	0.117217	0.101535	0.141223	5.40541	11.1111	3.7037
	SC4	0.5	0.1	5	1.20468	1.11023	1.31618	-0.214614	-0.340821	-0.0709278	fast	0.0205948	1e-06	0.032141	0.365548	0.359381	0.369281	2.32558	2.32558	2.27273
	SC1	0.5	0.1	1.3	0.763664	0.709642	0.826019	-0.75675	-0.856921	-0.672725	slow	0.51892	1e-06	0.599964	0.0901958	0.0516962	0.352448	1.26582	1.72414	1.05263
	SC2	0.5	0.1	1.3	1.23885	1.12627	1.36322	-0.354656	-0.513212	-0.183478	fast	0.496209	0.487269	0.498015	0.1019	0.100946	0.105148	100	100	16.6667
	SC3	0.5	0.1	1.3	0.790453	0.737582	0.854038	-0.682311	-0.764781	-0.58759	slow	0.634503	0.534949	0.636142	0.0467446	0.0462378	0.0952597	1.05263	1.31926	1.05263
	SC4	0.5	0.1	1.3	0.762295	0.70926	0.822187	-0.490971	-0.585747	-0.393272	slow	1e-06	1e-06	0.0152617	0.419125	0.405505	0.426676	1.69492	1.72414	1.66667
	SC1	0.5	0.1	2	0.995994	0.933053	1.0752	-0.52082	-0.612387	-0.401695	similar	0.698985	0.496324	0.700194	0.000292725	1e-06	0.0993955	1.96078	2.5	1.66667
	SC2	0.5	0.1	2	1.23696	1.14799	1.34431	-0.363004	-0.485637	-0.229626	fast	0.49714	0.486755	0.498849	0.101286	0.100347	0.104881	100	100	15.3257
	SC3	0.5	0.1	2	1.03012	0.953296	1.11725	-0.426261	-0.5346	-0.314654	similar	0.506229	0.504835	0.709845	0.109223	1e-06	0.111423	2.17391	2.5	1.96078
	SC4	0.5	0.1	2	1.00285	0.923138	1.07734	-0.298913	-0.410979	-0.186911	similar	0.525583	0.521679	0.811964	0.143654	1e-06	0.14874	2	2.08333	1.66667
	SC1	0.5	0.1	5	1.18578	1.09611	1.30218	-0.344839	-0.495693	-0.198403	fast	0.517196	0.458489	0.545927	0.091932	0.0790277	0.118414	5.71429	14.2857	3.5057
	SC2	0.5	0.1	5	1.24242	1.15805	1.33966	-0.360192	-0.479703	-0.201754	fast	0.496018	0.4884	0.49739	0.101575	0.100744	0.104567	100	100	20
	SC3	0.5	0.1	5	1.23038	1.12039	1.32452	-0.269531	-0.413481	-0.135785	fast	0.51828	0.481126	0.543416	0.105146	0.0933472	0.120187	7.69231	22.3464	4.54545
	SC4	0.5	0.1	5	1.19881	1.0984	1.29984	-0.217062	-0.363921	-0.0670474	fast	0.0324383	1e-06	0.0421708	0.358786	0.353498	0.369112	2.32558	2.32558	2.27273
	SC1	0.5	0.1	1.3	0.759844	0.694194	0.82831	-0.767041	-0.869245	-0.655739	slow	0.43178	1e-06	0.569719	0.132912	0.0664556	0.352889	1.40845	1.72414	1.14877
	SC2	0.5	0.1	1.3	1.24662	1.14151	1.35679	-0.357849	-0.480938	-0.177025	fast	0.495308	0.484842	0.496709	0.101303	0.100362	0.105195	100	100	16.6667
	SC3	0.5	0.1	1.3	0.787386	0.736213	0.855986	-0.689151	-0.777641	-0.581592	slow	0.631257	0.239766	0.633074	0.0475981	0.0469175	0.243202	1.05263	1.54799	1.05263
	SC4	0.5	0.1	1.3	0.763349	0.707435	0.827675	-0.484504	-0.582419	-0.396789	slow	1e-06	1e-06	0.022901	0.419116	0.402323	0.426832	1.69492	1.72414	1.66667
	SC1	0.5	0.1	2	0.988676	0.913586	1.08652	-0.525754	-0.624437	-0.401815	similar	0.687468	0.496419	0.701024	0.00504255	1e-06	0.0999659	1.96078	2.32558	1.66667
	SC2	0.5	0.1	2	1.24411	1.14033	1.38267	-0.344026	-0.511362	-0.155528	fast	0.494231	0.483416	0.496135	0.103416	0.102369	0.107399	100	100	15.3257
	SC3	0.5	0.1	2	1.03059	0.956359	1.09572	-0.43462	-0.550721	-0.340719	similar	0.637136	0.504417	0.707581	0.043847	1e-06	0.110353	2.17391	2.5	1.94081
	SC4	0.5	0.1	2	1.00177	0.927928	1.08945	-0.294958	-0.409885	-0.164198	similar	0.526062	0.522106	0.814356	0.144296	1e-06	0.149394	2	2.08333	1.66667
	SC1	0.5	0.1	5	1.19314	1.09243	1.28265	-0.343892	-0.486768	-0.213214	fast	0.503726	0.43775	0.541772	0.0977695	0.0801389	0.127958	5	13.3779	3.33333
	SC2	0.5	0.1	5	1.24878	1.13586	1.37151	-0.350304	-0.499971	-0.170149	fast	0.494348	0.480936	0.495839	0.102157	0.10147	0.107267	100	100	13.289
	SC3	0.5	0.1	5	1.23057	1.14333	1.32992	-0.255426	-0.383825	-0.114074	fast	0.487791	0.420768	0.530496	0.119996	0.101198	0.150361	5	11.1111	3.44828
	SC4	0.5	0.1	5	1.19717	1.08724	1.30989	-0.219323	-0.366102	-0.0546951	fast	0.0419923	1e-06	0.0539404	0.354056	0.347653	0.36994	2.32558	2.32558	2.22222
	SC1	0.5	0.1	1.3	0.762232	0.713903	0.854756	-0.766467	-0.848164	-0.631126	slow	0.416953	1e-06	0.564855	0.140304	0.0687464	0.353029	1.42857	1.72414	1.16212
	SC2	0.5	0.1	1.3	1.24154	1.14447	1.41258	-0.362641	-0.497256	-0.122567	fast	0.495047	0.481688	0.496735	0.102771	0.101894	0.107245	100	100	13.289
	SC3	0.5	0.1	1.3	0.784274	0.722422	0.852613	-0.699421	-0.784094	-0.595864	slow	0.628528	0.239827	0.630837	0.0483298	0.0475552	0.24341	1.05263	1.54799	1.05263
	SC4	0.5	0.1	1.3	0.757625	0.708244	0.82939	-0.492887	-0.574509	-0.394133	slow	1e-06	1e-06	0.0155081	0.419419	0.405635	0.427072	1.69492	1.72414	1.66667
	SC1	0.5	0.1	2	0.998983	0.917429	1.06187	-0.51828	-0.622791	-0.413065	similar	0.689339	0.496596	0.700986	0.00450347	1e-06	0.100047	1.96078	2.27273	1.66667
	SC2	0.5	0.1	2	1.24256	1.13362	1.35503	-0.354848	-0.53073	-0.191013	fast	0.494863	0.486832	0.496215	0.102244	0.101333	0.1054	100	100	20
	SC3	0.5	0.1	2	1.03936	0.944337	1.1137	-0.427742	-0.543666	-0.309576	similar	0.629736	1e-06	0.706507	0.0477105	1e-06	0.360816	2.5	2.5	1.86654
	SC4	0.5	0.1	2	1.00024	0.928208	1.08057	-0.297117	-0.407791	-0.17906	similar	0.525777	0.522478	0.812926	0.143954	1e-06	0.148959	2	2.08333	1.66667
	SC1	0.5	0.1	5	1.19348	1.11429	1.30513	-0.349678	-0.461487	-0.169912	fast	0.505453	0.446664	0.538623	0.0962585	0.0811799	0.123043	5.26316	11.7994	3.44828
	SC2	0.5	0.1	5	1.24165	1.1233	1.35237	-0.358472	-0.509218	-0.195587	fast	0.498488	0.490035	0.499747	0.101738	0.100963	0.104701	100	100	18.0995
	SC3	0.5	0.1	5	1.22226	1.1371	1.3264	-0.27324	-0.386324	-0.136808	fast	0.515519	0.479525	0.543816	0.106764	0.0936497	0.122106	6.66667	18.4332	4.34783
	SC4	0.5	0.1	5	1.20164	1.09148	1.2933	-0.217065	-0.376342	-0.0901858	fast	1e-06	1e-06	0.0509855	0.36088	0.349084	0.369774	2.27273	2.32558	2.22222
	SC1	0.5	0.1	1.3	0.765515	0.709593	0.809568	-0.75796	-0.843729	-0.68816	slow	0.514799	1e-06	0.601018	0.0931733	0.0520651	0.353497	1.27389	1.72414	1.05263
	SC2	0.5	0.1	1.3	1.25201	1.12962	1.38692	-0.335639	-0.504126	-0.141473	fast	0.494471	0.481568	0.496734	0.103072	0.101871	0.107826	100	100	13.289
	SC3	0.5	0.1	1.3	0.790214	0.74099	0.850159	-0.68822	-0.774235	-0.594048	slow	0.633006	0.254728	0.63472	0.0466719	0.0460455	0.235221	1.05263	1.51458	1.05263
	SC4	0.5	0.1	1.3	0.762922	0.707033	0.808766	-0.492559	-0.572104	-0.405814	slow	1e-06	1e-06	0.00551475	0.42036	0.410978	0.427894	1.69492	1.72414	1.66667
	SC1	0.5	0.1	2	1.00071	0.923194	1.08909	-0.518108	-0.629957	-0.382868	similar	0.665436	0.49561	0.698696	0.0170132	1e-06	0.0991868	2.04082	2.30814	1.72414
	SC2	0.5	0.1	2	1.24657	1.13106	1.39285	-0.343135	-0.499163	-0.173639	fast	0.496033	0.48117	0.498442	0.102199	0.100905	0.107748	100	100	12.5
	SC3	0.5	0.1	2	1.03305	0.953541	1.10538	-0.434101	-0.552615	-0.32069	similar	0.505693	0.504251	0.706874	0.108093	1e-06	0.110181	2.17391	2.5	1.86654
	SC4	0.5	0.1	2	1.0019	0.923885	1.08409	-0.290733	-0.404697	-0.177363	similar	0.526243	0.523482	0.814955	0.144643	1e-06	0.149705	2	2.27273	1.66667
	SC1	0.5	0.1	5	1.18802	1.09169	1.31742	-0.355726	-0.483585	-0.177773	fast	0.518301	0.457587	0.544218	0.0910963	0.0790568	0.11793	6.25	16.6667	3.56506
	SC2	0.5	0.1	5	1.24258	1.15018	1.37089	-0.352458	-0.505989	-0.181232	fast	0.494001	0.483449	0.495848	0.103036	0.10199	0.106718	100	100	15.3257
	SC3	0.5	0.1	5	1.22915	1.13416	1.33646	-0.251505	-0.411019	-0.107989	fast	0.506338	0.456933	0.532913	0.111858	0.0999717	0.133316	6.25	12.5	4
	SC4	0.5	0.1	5	1.20547	1.1051	1.28265	-0.216821	-0.343411	-0.0993704	fast	0.0295684	1e-06	0.0396882	0.360699	0.35528	0.369481	2.32558	2.32558	2.27273
	SC1	0.5	0.1	1.3	0.757134	0.698248	0.82228	-0.763103	-0.869798	-0.665056	slow	0.506457	1e-06	0.598973	0.0966202	0.0527601	0.353704	1.28205	1.72414	1.05263
	SC2	0.5	0.1	1.3	1.24768	1.1314	1.36484	-0.34979	-0.523762	-0.156025	fast	0.497792	0.4887	0.499525	0.101193	0.100153	0.104389	100	100	18.0995
	SC3	0.5	0.1	1.3	0.791027	0.740237	0.84066	-0.677223	-0.774883	-0.615243	slow	0.631771	0.62012	0.633157	0.0467032	0.0461567	0.0520452	1.05263	1.09319	1.05263
	SC4	0.5	0.1	1.3	0.763381	0.713775	0.815865	-0.495869	-0.562956	-0.410538	slow	1e-06	1e-06	1e-06	0.419278	0.41889	0.426929	1.69492	1.72414	1.69492
	SC1	0.5	0.1	2	0.995931	0.928646	1.07906	-0.514286	-0.619774	-0.400493	similar	0.698169	0.4964	0.700822	0.000730684	1e-06	0.0997093	1.96078	2.5	1.66667
	SC2	0.5	0.1	2	1.23745	1.14041	1.36554	-0.352783	-0.508852	-0.16324	fast	0.49883	0.486986	0.500701	0.100556	0.0994128	0.104694	100	100	14.2857
	SC3	0.5	0.1	2	1.02756	0.959337	1.10508	-0.43742	-0.545438	-0.325501	similar	0.506318	0.504769	0.709862	0.108753	1e-06	0.110963	2.17391	2.5	1.96078
	SC4	0.5	0.1	2	1.00174	0.917791	1.07859	-0.296544	-0.415593	-0.184485	similar	0.525929	0.521826	0.813152	0.141727	1e-06	0.148797	1.96078	2.5	1.66667
	SC1	0.5	0.1	5	1.20571	1.10288	1.3082	-0.332497	-0.462021	-0.181618	fast	0.495179	0.414398	0.535159	0.103031	0.0846453	0.139957	4.87805	11.7994	3.17209
	SC2	0.5	0.1	5	1.24494	1.1466	1.35388	-0.336241	-0.495535	-0.192269	fast	0.494042	0.47966	0.495893	0.103282	0.102323	0.108578	100	100	12.5
	SC3	0.5	0.1	5	1.22734	1.11613	1.36003	-0.271069	-0.390456	-0.0877803	fast	0.508552	0.466566	0.542195	0.110579	0.0952295	0.128651	6.06061	16.8067	4.07747
	SC4	0.5	0.1	5	1.20706	1.10977	1.33665	-0.214106	-0.337494	-0.0321701	fast	0.00440293	1e-06	0.0138348	0.370873	0.366716	0.374873	2.32558	2.32558	2.27273
	SC1	0.5	0.1	1.3	0.769635	0.705902	0.82417	-0.74849	-0.844392	-0.662355	slow	0.476458	1e-06	0.605222	0.112349	0.0507863	0.353101	1.35135	1.72414	1.05263
	SC2	0.5	0.1	1.3	1.2397	1.13696	1.37509	-0.357054	-0.479005	-0.176805	fast	0.495789	0.482162	0.497829	0.102264	0.101138	0.107302	50	100	12.5
	SC3	0.5	0.1	1.3	0.792163	0.741336	0.853952	-0.683855	-0.768429	-0.59486	slow	0.634038	0.560937	0.635545	0.0464588	0.045972	0.0813164	1.05263	1.26662	1.05263
	SC4	0.5	0.1	1.3	0.765909	0.710528	0.830342	-0.487401	-0.571686	-0.380982	slow	1e-06	1e-06	1e-06	0.417933	0.417545	0.425575	1.69492	1.72414	1.69492
	SC1	0.5	0.1	2	0.997984	0.913514	1.09354	-0.517943	-0.650445	-0.362809	similar	0.699002	0.496218	0.700474	0.000218936	1e-06	0.0993567	1.96078	2.5	1.66667
	SC2	0.5	0.1	2	1.24435	1.14016	1.37589	-0.365037	-0.500685	-0.162421	fast	0.49339	0.480226	0.495463	0.103801	0.102614	0.108622	100	100	12.5
	SC3	0.5	0.1	2	1.02189	0.942308	1.11414	-0.440897	-0.566493	-0.309839	similar	0.505251	0.502614	0.709147	0.10562	1e-06	0.109453	2.12766	2.5	1.83234
	SC4	0.5	0.1	2	1.0022	0.930209	1.07763	-0.290843	-0.413925	-0.204703	similar	0.525299	0.522011	0.813854	0.141987	1e-06	0.149182	1.96078	2.08333	1.66667
	SC1	0.5	0.1	5	1.19286	1.11836	1.31494	-0.347124	-0.460747	-0.175908	fast	0.494695	0.37917	0.534449	0.102565	0.084594	0.156744	4.7619	11.1732	2.93686
	SC2	0.5	0.1	5	1.24085	1.14029	1.35034	-0.359597	-0.50596	-0.190726	fast	0.498161	0.48608	0.499635	0.100977	0.100008	0.105127	100	100	14.2857
	SC3	0.5	0.1	5	1.23542	1.13451	1.34088	-0.256976	-0.402784	-0.100925	fast	0.506443	0.449863	0.539566	0.111293	0.0960436	0.13575	6.25	18.2648	3.84615
	SC4	0.5	0.1	5	1.19009	1.09594	1.31841	-0.230917	-0.357148	-0.0639265	fast	1e-06	1e-06	0.0554206	0.369575	0.347121	0.370409	2.27273	2.32558	2.27273
	SC1	0.5	0.1	1.3	0.764584	0.707528	0.824447	-0.764255	-0.857965	-0.679976	slow	0.522001	0.0100734	0.600712	0.0889281	0.0516662	0.342047	1.25786	1.69492	1.05263
	SC2	0.5	0.1	1.3	1.2405	1.16628	1.34271	-0.363163	-0.4814	-0.202074	fast	0.49548	0.486986	0.49692	0.102069	0.101307	0.105415	100	100	20
	SC3	0.5	0.1	1.3	0.794917	0.736065	0.849823	-0.687377	-0.764388	-0.594911	slow	0.635964	0.505216	0.6379	0.045812	0.0451847	0.109511	1.05263	1.38889	1.05263
	SC4	0.5	0.1	1.3	0.761837	0.701282	0.824071	-0.494584	-0.578757	-0.402217	slow	1e-06	1e-06	0.00188204	0.419542	0.411465	0.427118	1.69492	1.72414	1.66667
	SC1	0.5	0.1	2	1.00489	0.944877	1.09405	-0.507808	-0.605087	-0.387737	similar	0.579009	0.495272	0.69645	0.0610159	0.00107079	0.099097	2.04082	2.5	1.75439
	SC2	0.5	0.1	2	1.24023	1.14775	1.36034	-0.350178	-0.510641	-0.15769	fast	0.496127	0.483221	0.49794	0.102824	0.101711	0.10745	100	100	13.289
	SC3	0.5	0.1	2	1.02539	0.956628	1.12376	-0.449215	-0.549232	-0.297719	similar	0.64604	0.504471	0.708162	0.0383957	1e-06	0.110216	2.5	2.5	1.75439
	SC4	0.5	0.1	2	0.995752	0.93379	1.07932	-0.301098	-0.385015	-0.181812	similar	0.526033	0.522689	0.814146	0.144305	1e-06	0.149239	2	2.08333	1.66667
	SC1	0.5	0.1	5	1.19909	1.08721	1.31796	-0.346076	-0.480943	-0.199305	fast	0.499867	0.442925	0.546777	0.099918	0.0771016	0.125684	5.26316	51.2821	3.5057
	SC2	0.5	0.1	5	1.24114	1.13111	1.3538	-0.344284	-0.510675	-0.194642	fast	0.497271	0.483913	0.499109	0.101685	0.100709	0.106677	100	100	13.289
	SC3	0.5	0.1	5	1.22036	1.15054	1.35372	-0.277323	-0.384781	-0.078883	fast	0.504422	0.464397	0.535517	0.11174	0.0981454	0.129166	5.88235	14.2857	4.16667
	SC4	0.5	0.1	5	1.19447	1.12293	1.29988	-0.218502	-0.344728	-0.0763752	fast	0.0229228	1e-06	0.0319786	0.363879	0.359195	0.368896	2.32558	2.32558	2.27273
	SC1	0.5	0.1	1.3	0.761186	0.694287	0.80835	-0.764935	-0.864969	-0.675828	slow	0.504897	1e-06	0.597316	0.0971736	0.0532349	0.347796	1.28205	1.69492	1.05263
	SC2	0.5	0.1	1.3	1.24477	1.13198	1.35994	-0.342909	-0.528264	-0.18858	fast	0.494098	0.482132	0.496042	0.103357	0.102316	0.107849	100	100	14.2857
	SC3	0.5	0.1	1.3	0.786963	0.732826	0.842878	-0.689611	-0.775951	-0.597982	slow	0.631425	0.239751	0.633264	0.0474176	0.0468565	0.243094	1.05263	1.54799	1.05263
	SC4	0.5	0.1	1.3	0.765426	0.707453	0.822591	-0.486602	-0.570407	-0.401403	slow	1e-06	1e-06	1e-06	0.41842	0.417895	0.426066	1.69492	1.72414	1.69492
	SC1	0.5	0.1	2	1.00587	0.930865	1.1022	-0.503442	-0.609869	-0.399912	similar	0.589577	0.495432	0.698348	0.0555673	1e-06	0.099172	2.04082	2.5	1.72414
	SC2	0.5	0.1	2	1.25862	1.13991	1.36911	-0.323738	-0.502632	-0.179316	fast	0.492272	0.479706	0.49443	0.103993	0.10273	0.108673	50	100	13.289
	SC3	0.5	0.1	2	1.03333	0.968736	1.11946	-0.432795	-0.529833	-0.317394	similar	0.625246	1e-06	0.705871	0.0500601	1e-06	0.360559	2.5	2.5	1.94081
	SC4	0.5	0.1	2	1.00854	0.920501	1.07944	-0.285852	-0.417447	-0.178057	similar	0.524808	0.522141	0.808323	0.144599	1e-06	0.147321	2.04082	2.08333	1.69492
	SC1	0.5	0.1	5	1.20515	1.11491	1.30674	-0.331126	-0.469366	-0.194202	fast	0.489142	0.418311	0.526361	0.105824	0.089129	0.138188	4.7619	9.54654	3.276
	SC2	0.5	0.1	5	1.24695	1.14937	1.35285	-0.348563	-0.501622	-0.197855	fast	0.493712	0.483492	0.494956	0.102408	0.101622	0.106249	100	100	16.6667
	SC3	0.5	0.1	5	1.22836	1.12086	1.34043	-0.264621	-0.410038	-0.101343	fast	0.503158	0.467243	0.533171	0.112074	0.098891	0.127448	5.88235	12.5	4.16667
	SC4	0.5	0.1	5	1.18823	1.10028	1.33299	-0.226999	-0.364833	-0.037321	fast	1e-06	1e-06	0.0554053	0.369959	0.347246	0.370634	2.27273	2.32558	2.27273
	SC1	0.5	0.1	1.3	0.751468	0.700809	0.819546	-0.778068	-0.87106	-0.676347	slow	0.487633	1e-06	0.59571	0.105108	0.05379	0.35132	1.30719	1.71013	1.05263
	SC2	0.5	0.1	1.3	1.24376	1.15462	1.37413	-0.355435	-0.471434	-0.157861	fast	0.496252	0.486479	0.498005	0.102444	0.101422	0.106259	100	100	16.6667
	SC3	0.5	0.1	1.3	0.792885	0.72745	0.850458	-0.682269	-0.770488	-0.590008	slow	0.633873	0.53609	0.635554	0.0468348	0.0462885	0.0936719	1.05263	1.31666	1.05263
	SC4	0.5	0.1	1.3	0.768087	0.712852	0.818032	-0.486773	-0.566996	-0.403143	slow	1e-06	1e-06	1e-06	0.418542	0.418141	0.426096	1.69492	1.72414	1.69492
	SC1	0.5	0.1	2	1.00526	0.930275	1.08754	-0.508863	-0.613675	-0.394217	similar	0.61681	0.495378	0.698319	0.0419902	1e-06	0.0991375	2.04082	2.5	1.75439
	SC2	0.5	0.1	2	1.24358	1.16459	1.39213	-0.35219	-0.481191	-0.151149	fast	0.491884	0.481951	0.493522	0.103762	0.102927	0.107446	100	100	16.6667
	SC3	0.5	0.1	2	1.02592	0.954959	1.12925	-0.448644	-0.555515	-0.318482	similar	0.646994	0.504117	0.706644	0.0370635	1e-06	0.108147	2.5	2.5	1.72414
	SC4	0.5	0.1	2	1.00099	0.918413	1.11281	-0.30222	-0.434049	-0.140385	similar	0.525396	0.521487	0.811261	0.143401	1e-06	0.150412	2	2.12766	1.66667
	SC1	0.5	0.1	5	1.20203	1.07071	1.30898	-0.337543	-0.525155	-0.165861	fast	0.501133	0.393676	0.548657	0.0994673	0.0774666	0.149302	4.7619	20	2.93686
	SC2	0.5	0.1	5	1.23781	1.13804	1.34247	-0.355971	-0.507651	-0.212491	fast	0.49747	0.489244	0.498776	0.10098	0.100384	0.104222	100	100	20
	SC3	0.5	0.1	5	1.21408	1.12088	1.33503	-0.275374	-0.404092	-0.110372	fast	0.520264	0.470945	0.551594	0.104104	0.0894862	0.125327	6.66667	28.777	3.99202
	SC4	0.5	0.1	5	1.19406	1.11222	1.27605	-0.22158	-0.350247	-0.107145	fast	1e-06	1e-06	0.053453	0.369605	0.347813	0.370256	2.27273	2.32558	2.22222
	SC1	0.5	0.1	1.3	0.765049	0.702873	0.823719	-0.759948	-0.858879	-0.668511	slow	0.531611	1e-06	0.602242	0.0845055	0.0512795	0.352703	1.24224	1.72414	1.05263
	SC2	0.5	0.1	1.3	1.23542	1.13221	1.35535	-0.366205	-0.494395	-0.193437	fast	0.499062	0.490216	0.500518	0.100772	0.100064	0.103765	100	100	16.6667
	SC3	0.5	0.1	1.3	0.790377	0.736728	0.840205	-0.685781	-0.773986	-0.605251	slow	0.632679	0.561835	0.634279	0.0472543	0.0466521	0.0810134	1.05263	1.25905	1.05263
	SC4	0.5	0.1	1.3	0.756188	0.701561	0.825973	-0.496618	-0.585471	-0.398272	slow	1e-06	1e-06	0.0164992	0.41904	0.404753	0.426658	1.69492	1.72414	1.66667
	SC1	0.5	0.1	2	1.00209	0.920996	1.07272	-0.512747	-0.62203	-0.389143	similar	0.647759	0.494246	0.696698	0.0267489	0.0019276	0.0994369	2.04082	2.10637	1.75439
	SC2	0.5	0.1	2	1.23575	1.1438	1.32919	-0.35685	-0.493795	-0.210301	fast	0.497913	0.489139	0.499591	0.100741	0.0998345	0.104157	100	100	18.0995
	SC3	0.5	0.1	2	1.04427	0.959738	1.12402	-0.418664	-0.541554	-0.30458	similar	0.604531	1e-06	0.609958	0.0604421	0.057731	0.358637	2.5	2.5	2.04082
	SC4	0.5	0.1	2	1.00756	0.93399	1.08513	-0.285016	-0.39994	-0.177873	similar	0.525311	0.522553	0.810607	0.14326	1e-06	0.15026	2	2.12766	1.66667
	SC1	0.5	0.1	5	1.2024	1.09542	1.3084	-0.333974	-0.488307	-0.169669	fast	0.504749	0.448985	0.532025	0.0988505	0.0866463	0.1239	5.40541	10	3.57143
	SC2	0.5	0.1	5	1.23399	1.11548	1.37222	-0.356698	-0.531922	-0.15607	fast	0.501261	0.492107	0.503049	0.0996903	0.0985918	0.102787	100	100	16.6667
	SC3	0.5	0.1	5	1.21895	1.12449	1.34218	-0.264635	-0.407543	-0.101987	fast	0.502671	0.46207	0.538296	0.113076	0.0969143	0.130584	5.88235	16.6667	4.07747
	SC4	0.5	0.1	5	1.19084	1.09045	1.31139	-0.227997	-0.37401	-0.0633666	fast	0.0155398	1e-06	0.0447149	0.359638	0.351822	0.368864	2.29885	2.32558	2.27273
	SC1	0.5	0.1	1.3	0.762031	0.702905	0.824384	-0.764915	-0.866021	-0.66491	slow	0.524471	1e-06	0.599341	0.0878934	0.0523769	0.353351	1.25	1.72414	1.05263
	SC2	0.5	0.1	1.3	1.24078	1.14979	1.38456	-0.357714	-0.497439	-0.16608	fast	0.493511	0.487335	0.49524	0.103369	0.102258	0.10584	100	100	25
	SC3	0.5	0.1	1.3	0.790716	0.735746	0.841517	-0.690228	-0.781659	-0.624215	slow	0.628499	0.622618	0.6299	0.047668	0.0472023	0.0503491	1.05263	1.07038	1.05263
	SC4	0.5	0.1	1.3	0.758865	0.703961	0.80481	-0.492121	-0.589507	-0.413805	slow	1e-06	1e-06	1e-06	0.42	0.412735	0.42753	1.69492	1.72414	1.66667
	SC1	0.5	0.1	2	1.00343	0.912172	1.08232	-0.517831	-0.654761	-0.403977	similar	0.679424	0.500035	0.696166	0.00759747	1e-06	0.10009	2.04082	2.5	1.70867
	SC2	0.5	0.1	2	1.24053	1.13439	1.37995	-0.347458	-0.508891	-0.143609	fast	0.498219	0.482547	0.500168	0.101158	0.100008	0.106743	100	100	11.7302
	SC3	0.5	0.1	2	1.02789	0.961851	1.11613	-0.431178	-0.517016	-0.309737	similar	0.506095	1e-06	0.709542	0.108991	1e-06	0.361845	2.17391	2.5	1.96078
	SC4	0.5	0.1	2	1.00858	0.929875	1.07788	-0.288107	-0.405594	-0.176547	similar	0.524441	0.521889	0.812833	0.143925	1e-06	0.148832	2	2.08333	1.66667
	SC1	0.5	0.1	5	1.19894	1.12455	1.28727	-0.347281	-0.444422	-0.211289	fast	0.491518	0.403238	0.528616	0.103654	0.0865409	0.144577	4.65116	8.7146	3.07456
	SC2	0.5	0.1	5	1.23957	1.13414	1.35996	-0.353083	-0.511539	-0.195455	fast	0.499146	0.489781	0.50116	0.0999282	0.0989785	0.103563	100	100	16.6667
	SC3	0.5	0.1	5	1.2336	1.12757	1.34208	-0.257468	-0.410046	-0.118266	fast	0.498033	0.445321	0.538339	0.114775	0.0964321	0.138054	5.55556	16.6667	3.77003
	SC4	0.5	0.1	5	1.20241	1.09597	1.30443	-0.222107	-0.363991	-0.0805846	fast	0.0369528	1e-06	0.0458379	0.355962	0.351175	0.369115	2.32558	2.32558	2.27273
	SC1	0.5	0.1	1.3	0.765503	0.699027	0.820486	-0.762008	-0.858917	-0.676968	slow	0.496192	1e-06	0.600905	0.101648	0.0515925	0.352858	1.31579	1.72414	1.05263
	SC2	0.5	0.1	1.3	1.23999	1.13035	1.36734	-0.360241	-0.516174	-0.179699	fast	0.495767	0.485731	0.497481	0.102228	0.101317	0.105596	100	100	18.0995
	SC3	0.5	0.1	1.3	0.791814	0.72577	0.869483	-0.688061	-0.784284	-0.58207	slow	0.635406	1e-06	0.637647	0.0464371	0.0457228	0.364652	1.05263	1.75439	1.05263
	SC4	0.5	0.1	1.3	0.766779	0.711105	0.815462	-0.489316	-0.567182	-0.403489	slow	1e-06	1e-06	1e-06	0.418757	0.418319	0.426324	1.69492	1.72414	1.69492
	SC1	0.5	0.1	2	0.996421	0.923465	1.09012	-0.509759	-0.625921	-0.375954	similar	0.66894	0.495756	0.700453	0.0156139	1e-06	0.0993183	2.04082	2.5	1.72414
	SC2	0.5	0.1	2	1.25122	1.13813	1.38709	-0.344246	-0.519399	-0.149634	fast	0.491754	0.479523	0.494057	0.104381	0.103286	0.109251	100	100	14.2857
	SC3	0.5	0.1	2	1.0257	0.943164	1.13562	-0.44261	-0.563295	-0.287327	similar	0.50577	1e-06	0.706979	0.107816	1e-06	0.36071	2.17391	2.5	1.78571
	SC4	0.5	0.1	2	0.998064	0.921169	1.0776	-0.295733	-0.41829	-0.187631	similar	0.526121	0.522151	0.814457	0.144515	1e-06	0.149441	2	2.20386	1.66667
	SC1	0.5	0.1	5	1.18873	1.07282	1.3086	-0.353679	-0.524409	-0.184374	fast	0.516732	0.451526	0.545177	0.091689	0.0786434	0.120627	5.88235	15.444	3.44234
	SC2	0.5	0.1	5	1.23753	1.12755	1.3656	-0.346196	-0.498912	-0.166801	fast	0.498757	0.488049	0.500864	0.10061	0.0996143	0.104768	100	100	16.6667
	SC3	0.5	0.1	5	1.22477	1.11915	1.3338	-0.264947	-0.411429	-0.101225	fast	0.50273	0.447346	0.543241	0.112706	0.0937562	0.137021	5.71429	22.3464	3.77003
	SC4	0.5	0.1	5	1.19573	1.10126	1.30901	-0.226527	-0.36564	-0.0522818	fast	0.0313551	1e-06	0.0419578	0.359606	0.353847	0.369382	2.32558	2.32558	2.24593
	SC1	0.5	0.1	1.3	0.760344	0.710686	0.819554	-0.772508	-0.845419	-0.667731	slow	0.496262	1e-06	0.594347	0.101761	0.0551199	0.353367	1.30719	1.72414	1.07469
	SC2	0.5	0.1	1.3	1.24115	1.15855	1.36027	-0.354233	-0.492824	-0.176909	fast	0.494021	0.482897	0.495773	0.103015	0.102066	0.106994	100	100	15.3257
	SC3	0.5	0.1	1.3	0.793132	0.732812	0.845553	-0.681373	-0.769305	-0.610217	slow	0.633011	0.572208	0.634568	0.0466758	0.046147	0.0754495	1.05263	1.23533	1.05263
	SC4	0.5	0.1	1.3	0.758597	0.701593	0.819079	-0.490714	-0.583764	-0.404412	slow	1e-06	1e-06	0.0142949	0.419252	0.406009	0.426897	1.69492	1.72414	1.66667
	SC1	0.5	0.1	2	1.00106	0.912299	1.07874	-0.512173	-0.642211	-0.411914	similar	0.689174	0.496838	0.701376	0.00480558	1e-06	0.0995434	1.96078	2.32558	1.66667
	SC2	0.5	0.1	2	1.24749	1.14165	1.37368	-0.349749	-0.485875	-0.172028	fast	0.495639	0.48318	0.498041	0.102045	0.100983	0.107322	50	100	14.2857
	SC3	0.5	0.1	2	1.0311	0.962586	1.12018	-0.433642	-0.539539	-0.317406	similar	0.635133	0.504313	0.70787	0.0450157	1e-06	0.110391	2.17391	2.5	1.81818
	SC4	0.5	0.1	2	0.998604	0.925225	1.11361	-0.297024	-0.415405	-0.130974	similar	0.525612	0.522259	0.81189	0.143741	1e-06	0.148726	2.04082	2.27273	1.79614
	SC1	0.5	0.1	5	1.20315	1.10739	1.30538	-0.332591	-0.470385	-0.201528	fast	0.488673	0.40917	0.530734	0.104622	0.0858876	0.142037	4.54545	9.54654	3.125
	SC2	0.5	0.1	5	1.24591	1.14477	1.32933	-0.356346	-0.509303	-0.215951	fast	0.497963	0.492029	0.499272	0.100891	0.0999507	0.103174	100	100	25
	SC3	0.5	0.1	5	1.23259	1.13221	1.33277	-0.248186	-0.406368	-0.111118	fast	0.501806	0.465208	0.540229	0.11383	0.0961203	0.129385	5.88235	20	4.16667
	SC4	0.5	0.1	5	1.20841	1.13337	1.31137	-0.21787	-0.325474	-0.0715443	fast	0.00525891	1e-06	0.0150272	0.37029	0.367108	0.374384	2.32558	2.32558	2.27273
	SC1	0.5	0.1	1.3	0.762377	0.708778	0.820747	-0.767025	-0.846355	-0.662958	slow	0.536375	1e-06	0.599909	0.0818432	0.051879	0.352734	1.22699	1.72414	1.05263
	SC2	0.5	0.1	1.3	1.25347	1.13358	1.35637	-0.348222	-0.505808	-0.18815	fast	0.492927	0.483527	0.494615	0.103652	0.102626	0.107015	100	100	16.6667
	SC3	0.5	0.1	1.3	0.789182	0.739071	0.855549	-0.682944	-0.768057	-0.578844	slow	0.633582	0.563594	0.635114	0.0469893	0.0465053	0.0803707	1.05263	1.25826	1.05263
	SC4	0.5	0.1	1.3	0.762089	0.70528	0.82471	-0.491085	-0.573737	-0.394841	slow	1e-06	1e-06	1e-06	0.419184	0.418844	0.426716	1.69492	1.72414	1.69492
	SC1	0.5	0.1	2	1.00162	0.914676	1.10471	-0.521231	-0.641945	-0.379023	similar	0.68515	0.495372	0.697967	0.00674302	1e-06	0.0990385	2.04082	2.5	1.72414
	SC2	0.5	0.1	2	1.24065	1.12147	1.35488	-0.346465	-0.518747	-0.198021	fast	0.494034	0.482592	0.495734	0.102502	0.101577	0.106631	100	100	15.3257
	SC3	0.5	0.1	2	1.02433	0.964413	1.11243	-0.439515	-0.540031	-0.316227	similar	0.648118	0.503272	0.711116	0.0389144	1e-06	0.111365	2.5	2.5	1.92123
	SC4	0.5	0.1	2	1.00072	0.924009	1.12538	-0.292773	-0.404237	-0.128801	similar	0.525789	0.522438	0.812983	0.143876	1e-06	0.148912	2	2.27273	1.66667
	SC1	0.5	0.1	5	1.19922	1.09748	1.29832	-0.345701	-0.483676	-0.195009	fast	0.501867	0.435795	0.541154	0.0986747	0.0805981	0.129019	5.26316	18.2648	3.38696
	SC2	0.5	0.1	5	1.24122	1.13151	1.35402	-0.350854	-0.506288	-0.205006	fast	0.497796	0.489548	0.499067	0.101542	0.100867	0.104682	100	100	20
	SC3	0.5	0.1	5	1.21417	1.12076	1.32638	-0.267675	-0.407302	-0.117832	fast	0.518438	0.472805	0.546826	0.105345	0.0925934	0.124921	6.66667	18.2648	4.07747
	SC4	0.5	0.1	5	1.21535	1.11638	1.30992	-0.210675	-0.337291	-0.0808956	fast	0.00139936	1e-06	0.0103414	0.372699	0.366993	0.376182	2.32558	2.32558	2.27273
	SC1	0.5	0.1	1.3	0.767404	0.715246	0.841567	-0.759462	-0.8434	-0.642078	slow	0.469506	1e-06	0.578745	0.114935	0.062654	0.352857	1.36054	1.72414	1.12899
	SC2	0.5	0.1	1.3	1.24301	1.16128	1.33277	-0.346766	-0.475008	-0.239738	fast	0.498527	0.485542	0.500248	0.101628	0.100627	0.106367	100	100	14.2857
	SC3	0.5	0.1	1.3	0.79304	0.738239	0.845901	-0.686739	-0.765094	-0.601366	slow	0.633417	0.582735	0.635178	0.0466292	0.0461937	0.0706565	1.05263	1.21249	1.05263
	SC4	0.5	0.1	1.3	0.767919	0.711595	0.823938	-0.483763	-0.578061	-0.379518	slow	1e-06	1e-06	1e-06	0.418726	0.418313	0.426287	1.69492	1.72414	1.69492
	SC1	0.5	0.1	2	0.99642	0.917516	1.07159	-0.511326	-0.621167	-0.42022	similar	0.69065	0.495181	0.702513	0.0046731	1e-06	0.0996989	1.96078	2.32558	1.66667
	SC2	0.5	0.1	2	1.23566	1.13809	1.34677	-0.36435	-0.509475	-0.201794	fast	0.498324	0.492362	0.499748	0.100549	0.099792	0.102718	100	100	25
	SC3	0.5	0.1	2	1.02667	0.953072	1.11363	-0.438624	-0.563123	-0.314464	similar	0.505919	0.504376	0.707988	0.108168	1e-06	0.110311	2.17391	2.5	1.78571
	SC4	0.5	0.1	2	0.998528	0.925651	1.07563	-0.302934	-0.405581	-0.191336	similar	0.524663	0.523271	0.813933	0.142246	1e-06	0.149294	1.96078	2.08333	1.66667
	SC1	0.5	0.1	5	1.18102	1.08947	1.284	-0.361269	-0.481124	-0.219336	fast	0.530856	0.496664	0.555041	0.084288	0.0728447	0.0992902	7.14286	40.404	4.34783
	SC2	0.5	0.1	5	1.23883	1.13979	1.37642	-0.358372	-0.480871	-0.170845	fast	0.495231	0.482376	0.49758	0.102571	0.101414	0.10715	100	100	12.5
	SC3	0.5	0.1	5	1.2247	1.12222	1.32603	-0.265546	-0.429912	-0.144161	fast	0.517505	0.467785	0.543678	0.105171	0.0933459	0.126741	6.66667	18.2648	4.07747
	SC4	0.5	0.1	5	1.18725	1.09472	1.31158	-0.231328	-0.368114	-0.0923871	fast	1e-06	1e-06	0.0758269	0.370733	0.335625	0.371206	2.27273	2.32558	2.22222
	SC1	0.5	0.1	1.3	0.758105	0.697812	0.835883	-0.763024	-0.871191	-0.653322	slow	0.49941	1e-06	0.599842	0.0998996	0.0522038	0.353418	1.2987	1.72414	1.05263
	SC2	0.5	0.1	1.3	1.24176	1.14996	1.36863	-0.355021	-0.4813	-0.185392	fast	0.496186	0.486702	0.497986	0.102048	0.101105	0.105342	100	100	16.6667
	SC3	0.5	0.1	1.3	0.791322	0.72299	0.846614	-0.692064	-0.779743	-0.613115	slow	0.629556	0.609751	0.631004	0.0474542	0.0470319	0.0565566	1.05263	1.11763	1.05263
	SC4	0.5	0.1	1.3	0.760858	0.708432	0.828456	-0.493221	-0.57695	-0.376265	slow	1e-06	1e-06	1e-06	0.419498	0.419045	0.427072	1.69492	1.72414	1.69492
	SC1	0.5	0.1	2	0.9959	0.930361	1.07692	-0.514491	-0.617074	-0.39625	similar	0.696764	0.494964	0.702098	0.00204642	1e-06	0.0995939	1.96078	2.5	1.72117
	SC2	0.5	0.1	2	1.23558	1.13884	1.35135	-0.359056	-0.512229	-0.189068	fast	0.498919	0.490533	0.500464	0.100217	0.0993266	0.103325	100	100	20
	SC3	0.5	0.1	2	1.03181	0.957673	1.10705	-0.433235	-0.531157	-0.318237	similar	0.506143	0.504665	0.677269	0.108724	0.0199796	0.110863	2.17391	2.5	2.03666
	SC4	0.5	0.1	2	0.99536	0.932924	1.11912	-0.301187	-0.403142	-0.146122	similar	0.525839	0.521789	0.813044	0.141723	1e-06	0.150116	1.96078	2.32558	1.66667
	SC1	0.5	0.1	5	1.18469	1.09368	1.31553	-0.353632	-0.474214	-0.16394	fast	0.50372	0.43506	0.540887	0.098069	0.081064	0.129237	5	12.5	3.276
	SC2	0.5	0.1	5	1.23605	1.14139	1.35292	-0.366789	-0.492252	-0.204015	fast	0.498908	0.490501	0.500087	0.100569	0.0999528	0.103279	100	100	18.0995
	SC3	0.5	0.1	5	1.21807	1.13482	1.3301	-0.27358	-0.393674	-0.122115	fast	0.517441	0.46926	0.552053	0.10576	0.0890718	0.126375	6.89655	50	4.07747
	SC4	0.5	0.1	5	1.19531	1.10065	1.30852	-0.23012	-0.372857	-0.0703361	fast	1e-06	1e-06	0.0644685	0.370302	0.342146	0.370919	2.27273	2.32558	2.22222
	SC1	0.5	0.1	1.3	0.76252	0.701837	0.829378	-0.764108	-0.852519	-0.650497	slow	0.501712	1e-06	0.601194	0.0993177	0.0522174	0.353857	1.2987	1.72414	1.05263
	SC2	0.5	0.1	1.3	1.23772	1.11933	1.37052	-0.352556	-0.512392	-0.171144	fast	0.495119	0.482535	0.49715	0.102897	0.101763	0.107162	100	100	13.289
	SC3	0.5	0.1	1.3	0.790646	0.738732	0.846202	-0.687899	-0.760745	-0.601552	slow	0.63331	0.575283	0.634991	0.0468042	0.0463224	0.0743373	1.05263	1.22812	1.05263
	SC4	0.5	0.1	1.3	0.764074	0.714299	0.821648	-0.489072	-0.572013	-0.413347	slow	1e-06	1e-06	0.00787226	0.419435	0.412158	0.426846	1.69492	1.72414	1.67997
	SC1	0.5	0.1	2	1.00271	0.937937	1.08346	-0.510761	-0.615398	-0.381921	similar	0.684087	0.555202	0.697147	0.00776612	1e-06	0.0722253	2.04082	2.5	1.66667
	SC2	0.5	0.1	2	1.24471	1.1258	1.37358	-0.346608	-0.500134	-0.185338	fast	0.496417	0.485329	0.498342	0.102071	0.101146	0.106402	100	100	15.3257
	SC3	0.5	0.1	2	1.03673	0.955862	1.11638	-0.434421	-0.557615	-0.31086	similar	0.505286	1e-06	0.705202	0.109162	1e-06	0.360222	2.17391	2.5	1.96078
	SC4	0.5	0.1	2	1.00991	0.937917	1.07583	-0.285635	-0.383454	-0.182605	similar	0.525511	0.522746	0.811484	0.145838	1e-06	0.148571	2.04082	2.08333	1.66667
	SC1	0.5	0.1	5	1.19823	1.09695	1.29735	-0.3426	-0.489406	-0.178939	fast	0.493883	0.412881	0.540291	0.103388	0.0822557	0.141135	4.54545	12.5786	3.125
	SC2	0.5	0.1	5	1.23993	1.14115	1.35067	-0.35256	-0.51041	-0.214135	fast	0.491113	0.483723	0.492807	0.103301	0.102426	0.106256	100	100	22.0994
	SC3	0.5	0.1	5	1.22312	1.13263	1.32047	-0.271219	-0.412768	-0.151673	fast	0.515668	0.474238	0.540345	0.105709	0.0945746	0.123328	6.66667	14.2857	4.2508
	SC4	0.5	0.1	5	1.21036	1.10922	1.33461	-0.215614	-0.363612	-0.0357897	fast	1e-06	1e-06	0.0139807	0.373529	0.366985	0.376436	2.32558	2.32558	2.27273
	SC1	0.5	0.1	1.3	0.762854	0.708969	0.816963	-0.757304	-0.839911	-0.670425	slow	0.461325	1e-06	0.589904	0.119249	0.0576169	0.353555	1.36986	1.72414	1.09141
	SC2	0.5	0.1	1.3	1.23193	1.12035	1.36975	-0.359527	-0.512665	-0.172385	fast	0.497241	0.488693	0.498652	0.101042	0.10028	0.104122	100	100	18.0995
	SC3	0.5	0.1	1.3	0.78491	0.725206	0.849745	-0.68903	-0.77934	-0.589312	slow	0.631349	0.504928	0.633127	0.0477045	0.0471201	0.10901	1.05263	1.36986	1.05263
	SC4	0.5	0.1	1.3	0.760029	0.709481	0.808788	-0.499555	-0.576746	-0.401583	slow	1e-06	1e-06	1e-06	0.420323	0.412872	0.427857	1.69492	1.72414	1.66667
	SC1	0.5	0.1	2	0.999589	0.920027	1.09202	-0.514241	-0.644552	-0.386159	similar	0.693951	0.49615	0.700323	0.00270635	1e-06	0.0993641	1.96078	2.5	1.83402
	SC2	0.5	0.1	2	1.23892	1.15421	1.35633	-0.357729	-0.482372	-0.208888	fast	0.496786	0.489571	0.498253	0.101722	0.100926	0.104445	100	100	20
	SC3	0.5	0.1	2	1.01926	0.956937	1.10078	-0.44924	-0.53761	-0.33274	similar	0.651601	0.502922	0.709122	0.0356327	1e-06	0.109066	2.5	2.5	1.78571
	SC4	0.5	0.1	2	0.994168	0.914475	1.06454	-0.297203	-0.421739	-0.215314	similar	0.526177	0.52206	0.814382	0.141928	1e-06	0.147211	1.96078	2.5	1.69492
	SC1	0.5	0.1	5	1.19949	1.09771	1.2814	-0.346252	-0.474579	-0.212001	fast	0.496002	0.41257	0.538407	0.101739	0.0824209	0.140295	4.7619	11.7994	3.125
	SC2	0.5	0.1	5	1.25095	1.14984	1.3695	-0.344349	-0.49173	-0.165396	fast	0.493463	0.4824	0.495439	0.103194	0.102183	0.107758	100	100	15.3257
	SC3	0.5	0.1	5	1.2259	1.15085	1.31862	-0.261747	-0.377961	-0.123735	fast	0.480976	0.428086	0.525593	0.122209	0.102472	0.14614	4.7619	10	3.57143
	SC4	0.5	0.1	5	1.19481	1.10819	1.33077	-0.214907	-0.361621	-0.0429066	fast	0.0105193	1e-06	0.0194298	0.368618	0.365997	0.372156	2.32558	2.32558	2.27273
	SC1	0.5	0.1	1.3	0.762185	0.695349	0.813816	-0.76412	-0.865256	-0.68329	slow	0.497798	1e-06	0.598718	0.10084	0.0531027	0.354228	1.2987	1.72414	1.05263
	SC2	0.5	0.1	1.3	1.24211	1.13277	1.35409	-0.353811	-0.507126	-0.202961	fast	0.496285	0.485484	0.497853	0.101746	0.100922	0.105628	100	100	15.3257
	SC3	0.5	0.1	1.3	0.796661	0.731876	0.850397	-0.682383	-0.777526	-0.598391	slow	0.634526	0.505271	0.636019	0.0461549	0.0455643	0.109624	1.05263	1.38889	1.05263
	SC4	0.5	0.1	1.3	0.764032	0.719876	0.819404	-0.482245	-0.571027	-0.402312	slow	1e-06	1e-06	1e-06	0.418929	0.418584	0.426525	1.69492	1.72414	1.69492
	SC1	0.5	0.1	2	0.992532	0.910874	1.06944	-0.528076	-0.63885	-0.409125	similar	0.66287	0.495426	0.702936	0.0184041	1e-06	0.0997429	1.96078	2.35433	1.69348
	SC2	0.5	0.1	2	1.24475	1.1303	1.36621	-0.351869	-0.500983	-0.192278	fast	0.494532	0.481341	0.496356	0.102652	0.101749	0.10738	100	100	12.5
	SC3	0.5	0.1	2	1.0154	0.949623	1.1138	-0.442462	-0.55821	-0.3223	similar	0.5056	0.502854	0.710866	0.105899	1e-06	0.109847	2.12766	2.5	1.66667
	SC4	0.5	0.1	2	0.995253	0.918298	1.08456	-0.305077	-0.421882	-0.175807	similar	0.524242	0.522699	0.817298	0.141034	1e-06	0.148286	1.96078	2.5	1.81488
	SC1	0.5	0.1	5	1.20795	1.10864	1.30556	-0.329745	-0.470964	-0.183761	fast	0.488223	0.374296	0.523327	0.106124	0.0902732	0.159631	4.65116	8.01603	2.93686
	SC2	0.5	0.1	5	1.24729	1.13687	1.33444	-0.339326	-0.485907	-0.203322	fast	0.500016	0.489925	0.501274	0.100689	0.099813	0.10442	100	100	16.6667
	SC3	0.5	0.1	5	1.21777	1.12188	1.34242	-0.287139	-0.420129	-0.114335	fast	0.511977	0.448149	0.547604	0.107385	0.0911224	0.135674	6.25	25	3.7037
	SC4	0.5	0.1	5	1.19912	1.10631	1.3063	-0.225105	-0.353857	-0.0742469	fast	0.0294734	1e-06	0.0403045	0.360789	0.355019	0.369635	2.32558	2.32558	2.24593
	SC1	0.5	0.1	1.3	0.763313	0.705264	0.835104	-0.752507	-0.853518	-0.660075	slow	0.48593	1e-06	0.602811	0.107502	0.0517758	0.353335	1.33333	1.72414	1.05792
	SC2	0.5	0.1	1.3	1.25004	1.14244	1.38006	-0.348097	-0.48767	-0.165448	fast	0.491875	0.478181	0.494644	0.103582	0.102283	0.108234	50	100	11.7302
	SC3	0.5	0.1	1.3	0.788263	0.731318	0.835546	-0.692439	-0.779697	-0.604754	slow	0.630457	0.505088	0.631915	0.0480553	0.0475809	0.109076	1.05263	1.36986	1.05263
	SC4	0.5	0.1	1.3	0.761561	0.70524	0.809778	-0.499616	-0.595884	-0.402978	slow	1e-06	1e-06	1e-06	0.419307	0.41197	0.426831	1.69492	1.72414	1.66667
	SC1	0.5	0.1	2	0.997029	0.939135	1.10036	-0.52618	-0.615681	-0.385955	similar	0.689513	0.495487	0.699491	0.00428606	1e-06	0.0991976	1.96078	2.5	1.75439
	SC2	0.5	0.1	2	1.23648	1.14103	1.33788	-0.357143	-0.50331	-0.211665	fast	0.499585	0.492271	0.500942	0.0999658	0.099311	0.10274	100	100	20
	SC3	0.5	0.1	2	1.02978	0.961163	1.11176	-0.438773	-0.542471	-0.313926	similar	0.631362	1e-06	0.707289	0.0470312	1e-06	0.361096	2.17391	2.5	1.81818
	SC4	0.5	0.1	2	0.994762	0.923847	1.06616	-0.302964	-0.417873	-0.195551	similar	0.526457	0.522445	0.815894	0.14072	1e-06	0.147634	2.0202	2.5	1.92308
	SC1	0.5	0.1	5	1.19832	1.08954	1.31294	-0.343783	-0.475645	-0.170736	fast	0.504526	0.410432	0.536261	0.0978376	0.0833784	0.14066	5.40541	12.5	3.12012
	SC2	0.5	0.1	5	1.24461	1.14924	1.35947	-0.353037	-0.490068	-0.171898	fast	0.499616	0.487948	0.501068	0.100432	0.0996399	0.104328	100	100	14.2857
	SC3	0.5	0.1	5	1.24125	1.11861	1.3371	-0.258726	-0.412487	-0.111049	fast	0.49665	0.433675	0.538597	0.114664	0.0959081	0.142496	5.40541	16.6667	3.57143
	SC4	0.5	0.1	5	1.19193	1.09901	1.32505	-0.217617	-0.374404	-0.0515371	fast	0.0266657	1e-06	0.036878	0.363219	0.357761	0.370102	2.32558	2.32558	2.27273
	SC1	0.5	0.1	1.3	0.763607	0.708997	0.832325	-0.761606	-0.848516	-0.655764	slow	0.488079	1e-06	0.595408	0.106309	0.0550451	0.35385	1.3245	1.72414	1.07411
	SC2	0.5	0.1	1.3	1.25396	1.14353	1.39854	-0.337879	-0.499312	-0.147003	fast	0.490586	0.475138	0.494702	0.103825	0.102008	0.109495	40	100	11.1111
	SC3	0.5	0.1	1.3	0.789636	0.743825	0.842731	-0.688354	-0.779197	-0.604609	slow	0.630843	0.546648	0.632701	0.0470899	0.046518	0.0872773	1.05263	1.29074	1.05263
	SC4	0.5	0.1	1.3	0.759433	0.716047	0.831243	-0.495868	-0.568398	-0.404112	slow	1e-06	1e-06	0.0134439	0.418138	0.40527	0.425703	1.69492	1.72414	1.66667
	SC1	0.5	0.1	2	1.00014	0.905664	1.08121	-0.50997	-0.658755	-0.389067	similar	0.69056	0.494103	0.701093	0.0050146	1e-06	0.099459	2	2.5	1.72414
	SC2	0.5	0.1	2	1.26488	1.15992	1.37924	-0.336665	-0.469904	-0.173118	fast	0.490209	0.476416	0.494072	0.105049	0.103206	0.110134	50	100	11.7302
	SC3	0.5	0.1	2	1.03589	0.952808	1.13871	-0.423679	-0.546893	-0.277646	similar	0.50648	1e-06	0.706014	0.111002	1e-06	0.360529	2.22222	2.5	1.96078
	SC4	0.5	0.1	2	0.996874	0.916992	1.07974	-0.299833	-0.412341	-0.171631	similar	0.526316	0.522293	0.815123	0.142513	1e-06	0.149699	1.96078	2.08333	1.66667
	SC1	0.5	0.1	5	1.19153	1.11504	1.31896	-0.351618	-0.453109	-0.175528	fast	0.497108	0.43473	0.537352	0.100944	0.0829868	0.129681	4.7619	11.7994	3.33333
	SC2	0.5	0.1	5	1.24769	1.15795	1.40912	-0.341055	-0.477215	-0.132079	fast	0.494675	0.479809	0.497034	0.103057	0.101798	0.108467	66.6667	100	12.5
	SC3	0.5	0.1	5	1.21791	1.1365	1.35549	-0.271143	-0.386879	-0.0728369	fast	0.515943	0.485226	0.542137	0.107301	0.0955281	0.12007	7.14286	20	4.7619
	SC4	0.5	0.1	5	1.19458	1.08377	1.29999	-0.229207	-0.388085	-0.0776796	fast	1e-06	1e-06	0.0606873	0.369957	0.34406	0.370497	2.27273	2.32558	2.22222
	SC1	0.5	0.1	1.3	0.758438	0.701658	0.820053	-0.768559	-0.858012	-0.682494	slow	0.507498	1e-06	0.598211	0.09568	0.0526786	0.353426	1.28205	1.72414	1.05263
	SC2	0.5	0.1	1.3	1.24582	1.14	1.36858	-0.353116	-0.509076	-0.17716	fast	0.496648	0.48377	0.498926	0.10089	0.099801	0.105739	66.6667	100	13.289
	SC3	0.5	0.1	1.3	0.792877	0.733989	0.85452	-0.680863	-0.77226	-0.591606	slow	0.632368	1e-06	0.634148	0.047542	0.0468603	0.36538	1.05263	1.75439	1.05263
	SC4	0.5	0.1	1.3	0.767403	0.706921	0.817964	-0.482079	-0.577393	-0.403219	slow	1e-06	1e-06	1e-06	0.4184	0.417986	0.42602	1.69492	1.72414	1.69492
	SC1	0.5	0.1	2	0.995303	0.931747	1.0832	-0.52256	-0.623428	-0.39159	similar	0.686835	0.495717	0.699731	0.00627972	1e-06	0.0992462	2.04082	2.5	1.72414
	SC2	0.5	0.1	2	1.22795	1.11906	1.35023	-0.363683	-0.526043	-0.205812	fast	0.503314	0.493679	0.505006	0.0982989	0.0973252	0.101794	100	100	16.6667
	SC3	0.5	0.1	2	1.03045	0.961357	1.11143	-0.434533	-0.548945	-0.325748	similar	0.505932	1e-06	0.708381	0.108604	1e-06	0.361631	2.17391	2.5	1.96078
	SC4	0.5	0.1	2	1.00884	0.914748	1.06476	-0.289791	-0.425207	-0.195897	similar	0.525305	0.522655	0.810731	0.143261	1e-06	0.148192	2	2.08333	1.66667
	SC1	0.5	0.1	5	1.19761	1.11008	1.34419	-0.34903	-0.479213	-0.148174	fast	0.48906	0.408598	0.534443	0.105338	0.0842414	0.142514	4.7619	13.3779	3.17209
	SC2	0.5	0.1	5	1.25499	1.15318	1.37774	-0.334001	-0.485981	-0.177173	fast	0.490126	0.473605	0.494398	0.104297	0.102342	0.110422	33.3333	100	10.4987
	SC3	0.5	0.1	5	1.23055	1.14165	1.35369	-0.260979	-0.379416	-0.0815324	fast	0.490653	0.435944	0.526713	0.118686	0.102816	0.142981	5.26316	11.1732	3.7037
	SC4	0.5	0.1	5	1.20129	1.11435	1.2901	-0.21129	-0.352141	-0.0885824	fast	0.0309173	1e-06	0.0408851	0.359082	0.353895	0.368773	2.32558	2.32558	2.24593
	SC1	0.5	0.1	1.3	0.75953	0.712109	0.816043	-0.764693	-0.841516	-0.660514	slow	0.463901	1e-06	0.578122	0.117628	0.0627792	0.3534	1.36054	1.72414	1.1236
	SC2	0.5	0.1	1.3	1.24806	1.15479	1.36956	-0.344175	-0.483946	-0.161848	fast	0.494764	0.482059	0.496556	0.10336	0.102393	0.10805	100	100	13.289
	SC3	0.5	0.1	1.3	0.791147	0.737976	0.845778	-0.681759	-0.781226	-0.603435	slow	0.632936	0.598516	0.634326	0.0469981	0.0463978	0.062995	1.05263	1.16347	1.05263
	SC4	0.5	0.1	1.3	0.76529	0.714952	0.828987	-0.482387	-0.566511	-0.382121	slow	1e-06	1e-06	1e-06	0.419146	0.418717	0.426767	1.69492	1.72414	1.69492
	SC1	0.5	0.1	2	1.0103	0.925843	1.10059	-0.504696	-0.633918	-0.363572	similar	0.501388	0.49503	0.697524	0.0991836	1e-06	0.101232	2.04082	2.5	1.75439
	SC2	0.5	0.1	2	1.24391	1.12743	1.35779	-0.351007	-0.512256	-0.182837	fast	0.496323	0.489406	0.497954	0.102904	0.101934	0.105224	100	100	20
	SC3	0.5	0.1	2	1.02934	0.952963	1.11478	-0.433185	-0.554849	-0.320806	similar	0.505862	0.504355	0.70774	0.10826	1e-06	0.110439	2.17391	2.5	1.81818
	SC4	0.5	0.1	2	1.00195	0.927693	1.08536	-0.295019	-0.399866	-0.181034	similar	0.525579	0.522853	0.811868	0.143542	1e-06	0.148359	2	2.08333	1.66667
	SC1	0.5	0.1	5	1.19643	1.09363	1.31308	-0.346036	-0.487278	-0.17889	fast	0.501332	0.426505	0.545829	0.0984869	0.0774831	0.132751	5.12821	28.777	3.276
	SC2	0.5	0.1	5	1.23329	1.12375	1.3727	-0.368138	-0.522239	-0.175888	fast	0.499407	0.489849	0.500986	0.100152	0.0994548	0.103341	100	100	15.3257
	SC3	0.5	0.1	5	1.2368	1.13507	1.34094	-0.253785	-0.39931	-0.102158	fast	0.49716	0.447837	0.528945	0.115539	0.101311	0.137333	5.88235	12.5	3.91773
	SC4	0.5	0.1	5	1.21314	1.10327	1.31514	-0.198444	-0.363242	-0.0600498	fast	0.0171942	1e-06	0.0289532	0.366907	0.359631	0.368542	2.32558	2.32558	2.24593
	SC1	0.5	0.1	1.3	0.762385	0.710378	0.816895	-0.763131	-0.848201	-0.692565	slow	0.496108	1e-06	0.600537	0.101386	0.0519097	0.352727	1.30719	1.72414	1.05263
	SC2	0.5	0.1	1.3	1.25795	1.14048	1.35213	-0.328703	-0.505381	-0.20925	fast	0.491998	0.479371	0.493923	0.103552	0.10246	0.108372	100	100	14.2857
	SC3	0.5	0.1	1.3	0.791671	0.729671	0.86273	-0.686192	-0.792853	-0.589195	slow	0.63328	0.239975	0.634821	0.0466033	0.0460787	0.243179	1.05263	1.55945	1.05263
	SC4	0.5	0.1	1.3	0.760769	0.697763	0.812002	-0.490064	-0.586364	-0.417892	slow	1e-06	1e-06	0.00959603	0.419091	0.407671	0.426722	1.69492	1.72414	1.66667
	SC1	0.5	0.1	2	1.00176	0.910196	1.08841	-0.516746	-0.655591	-0.37357	similar	0.698404	0.495587	0.699692	1e-06	1e-06	0.0992531	2.10526	2.5	1.66667
	SC2	0.5	0.1	2	1.24015	1.14685	1.3517	-0.348806	-0.506892	-0.18429	fast	0.495437	0.483283	0.497545	0.102156	0.101072	0.106514	100	100	13.289
	SC3	0.5	0.1	2	1.01996	0.941687	1.11383	-0.458308	-0.568776	-0.30827	similar	0.505351	0.502691	0.709899	0.105697	1e-06	0.10957	2.12766	2.5	1.78571
	SC4	0.5	0.1	2	0.997237	0.93102	1.07324	-0.293733	-0.420929	-0.178819	similar	0.52587	0.521912	0.813297	0.141959	1e-06	0.147912	1.96078	2.06292	1.66667
	SC1	0.5	0.1	5	1.19787	1.09768	1.29841	-0.347494	-0.487746	-0.194925	fast	0.493025	0.394843	0.530808	0.102838	0.0858008	0.148497	4.7619	9.54654	3.02572
	SC2	0.5	0.1	5	1.2461	1.14832	1.36342	-0.344946	-0.482474	-0.180835	fast	0.496093	0.481555	0.499048	0.101833	0.100159	0.107121	50	100	11.7302
	SC3	0.5	0.1	5	1.22933	1.14959	1.34301	-0.259504	-0.374113	-0.117352	fast	0.496412	0.441871	0.529177	0.116181	0.101891	0.14063	5.55556	11.1111	3.77003
	SC4	0.5	0.1	5	1.19626	1.11194	1.3057	-0.225372	-0.342456	-0.069167	fast	0.0180826	1e-06	0.0286983	0.366437	0.36081	0.368606	2.32558	2.32558	2.27273
	SC1	0.5	0.1	1.3	0.760344	0.709799	0.816536	-0.765718	-0.852526	-0.671284	slow	0.499799	1e-06	0.599514	0.100092	0.0526283	0.353731	1.2987	1.72414	1.05263
	SC2	0.5	0.1	1.3	1.24028	1.14609	1.37439	-0.353577	-0.499229	-0.188519	fast	0.495536	0.482797	0.497428	0.102352	0.101311	0.106927	100	100	13.289
	SC3	0.5	0.1	1.3	0.789437	0.736579	0.844151	-0.679818	-0.762712	-0.584003	slow	0.634368	0.598489	0.635831	0.0468836	0.04638	0.0637049	1.05263	1.16993	1.05263
	SC4	0.5	0.1	1.3	0.769078	0.709305	0.833698	-0.483487	-0.573489	-0.391785	slow	1e-06	1e-06	1e-06	0.418764	0.418306	0.426405	1.69492	1.72414	1.69492
	SC1	0.5	0.1	2	0.993955	0.919524	1.08547	-0.522996	-0.637538	-0.403723	similar	0.685399	0.495978	0.704239	0.00739174	1e-06	0.0998872	1.94175	2.38095	1.66667
	SC2	0.5	0.1	2	1.23527	1.14212	1.37969	-0.360751	-0.520804	-0.159615	fast	0.497861	0.486325	0.499464	0.10109	0.100375	0.105219	100	100	14.2857
	SC3	0.5	0.1	2	1.03162	0.971825	1.09132	-0.435429	-0.528574	-0.351247	similar	0.505795	0.50431	0.707678	0.108068	1e-06	0.110258	2.17391	2.5	1.81818
	SC4	0.5	0.1	2	0.999656	0.93386	1.08075	-0.30319	-0.40047	-0.167124	similar	0.525992	0.522068	0.814027	0.142242	1e-06	0.150673	1.96078	2.10637	1.66667
	SC1	0.5	0.1	5	1.1925	1.09728	1.31338	-0.350116	-0.474326	-0.161714	fast	0.501311	0.415138	0.544729	0.099129	0.0791127	0.138778	5	18.2648	3.125
	SC2	0.5	0.1	5	1.23823	1.13764	1.35116	-0.346942	-0.506222	-0.192811	fast	0.49907	0.492427	0.500278	0.101047	0.100295	0.103697	100	100	20
	SC3	0.5	0.1	5	1.22357	1.13486	1.33689	-0.273811	-0.396396	-0.092401	fast	0.506878	0.471177	0.542536	0.110993	0.0944571	0.126239	6.25	25	4.34783
	SC4	0.5	0.1	5	1.1946	1.08279	1.28747	-0.224873	-0.378173	-0.0996789	fast	1e-06	1e-06	0.0683409	0.370339	0.339961	0.370869	2.27273	2.32558	2.22222
	SC1	0.5	0.1	1.3	0.765937	0.705009	0.830923	-0.755691	-0.838931	-0.657166	slow	0.490328	1e-06	0.601743	0.104995	0.0519339	0.353079	1.3245	1.72414	1.05792
	SC2	0.5	0.1	1.3	1.24635	1.13618	1.39864	-0.364938	-0.515394	-0.149688	fast	0.494867	0.485065	0.496391	0.101959	0.100998	0.105373	100	100	16.6667
	SC3	0.5	0.1	1.3	0.796023	0.739205	0.851041	-0.677395	-0.780696	-0.593553	slow	0.632916	0.543144	0.634675	0.0466669	0.0461125	0.0896943	1.05263	1.30039	1.05263
	SC4	0.5	0.1	1.3	0.765815	0.700788	0.832263	-0.481122	-0.597141	-0.386245	slow	1e-06	1e-06	1e-06	0.418793	0.418323	0.42651	1.69492	1.72414	1.69492
	SC1	0.5	0.1	2	1.00203	0.912728	1.06774	-0.521557	-0.638149	-0.410143	similar	0.692885	0.496804	0.701565	0.00321604	1e-06	0.0995164	1.96078	2.38379	1.66667
	SC2	0.5	0.1	2	1.23644	1.10388	1.35887	-0.36381	-0.53199	-0.179502	fast	0.497796	0.490841	0.499329	0.0999986	0.0994238	0.102555	100	100	20
	SC3	0.5	0.1	2	1.02754	0.959903	1.12071	-0.437674	-0.543191	-0.301549	similar	0.506016	0.504532	0.708759	0.10846	1e-06	0.110568	2.17391	2.5	1.88324
	SC4	0.5	0.1	2	0.996079	0.927926	1.10573	-0.305337	-0.401479	-0.158438	similar	0.525382	0.522761	0.811285	0.143458	1e-06	0.148305	2	2.08333	1.67997
	SC1	0.5	0.1	5	1.18886	1.10608	1.29946	-0.358567	-0.472906	-0.179096	fast	0.507605	0.423474	0.535847	0.0961303	0.0833931	0.134496	5.55556	11.7994	3.22581
	SC2	0.5	0.1	5	1.24716	1.13468	1.34426	-0.354211	-0.503857	-0.206063	fast	0.495551	0.485534	0.497214	0.101865	0.101042	0.105642	100	100	16.6667
	SC3	0.5	0.1	5	1.23514	1.13714	1.3471	-0.253155	-0.383704	-0.112886	fast	0.499077	0.423167	0.53296	0.114612	0.0995186	0.148461	5.88235	13.3779	3.5057
	SC4	0.5	0.1	5	1.1994	1.11038	1.31579	-0.22372	-0.349242	-0.0717142	fast	0.0285721	1e-06	0.041397	0.360668	0.353892	0.368998	2.32558	2.32558	2.22222
	SC1	0.5	0.1	1.3	0.76108	0.700445	0.820433	-0.768469	-0.849604	-0.665272	slow	0.506349	0.125589	0.596788	0.0958009	0.052779	0.284127	1.28205	1.62933	1.05263
	SC2	0.5	0.1	1.3	1.24407	1.13608	1.38459	-0.342989	-0.506433	-0.162083	fast	0.495338	0.484353	0.497125	0.102732	0.101841	0.106659	100	100	14.2857
	SC3	0.5	0.1	1.3	0.795679	0.739334	0.853165	-0.674692	-0.766851	-0.584242	slow	0.639306	0.484124	0.641753	0.0456981	0.0448583	0.120718	1.05263	1.41995	1.05263
	SC4	0.5	0.1	1.3	0.76527	0.69866	0.81865	-0.489959	-0.565869	-0.400141	slow	1e-06	1e-06	0.0120845	0.419511	0.407074	0.427165	1.69492	1.72414	1.66667
	SC1	0.5	0.1	2	0.995019	0.921792	1.07542	-0.521796	-0.636595	-0.407583	similar	0.698916	0.496004	0.700379	0.000359684	1e-06	0.0993641	1.96078	2.5	1.66667
	SC2	0.5	0.1	2	1.24586	1.14569	1.40267	-0.362185	-0.493766	-0.14284	fast	0.495068	0.482736	0.496805	0.102028	0.101121	0.106828	100	100	14.2857
	SC3	0.5	0.1	2	1.03056	0.973426	1.11024	-0.436362	-0.536875	-0.322357	similar	0.627838	1e-06	0.705669	0.0483956	1e-06	0.360377	2.5	2.5	1.92123
	SC4	0.5	0.1	2	0.999556	0.923833	1.08218	-0.296957	-0.411819	-0.174739	similar	0.52586	0.52187	0.81297	0.143908	1e-06	0.148924	2	2.08333	1.66667
	SC1	0.5	0.1	5	1.20608	1.10528	1.31518	-0.330893	-0.472782	-0.166239	fast	0.480637	0.404405	0.528451	0.110249	0.088363	0.145717	4.34783	9.09091	3.125
	SC2	0.5	0.1	5	1.2534	1.12044	1.34743	-0.327394	-0.529558	-0.201969	fast	0.495191	0.483342	0.496779	0.103049	0.102027	0.107291	100	100	14.2857
	SC3	0.5	0.1	5	1.24407	1.13458	1.32409	-0.240734	-0.391003	-0.12913	fast	0.488507	0.42876	0.530549	0.119879	0.101057	0.146781	5.12821	11.7994	3.57143
	SC4	0.5	0.1	5	1.20155	1.11834	1.33148	-0.21266	-0.361799	-0.053676	fast	0.0187526	1e-06	0.0277817	0.365828	0.360947	0.368156	2.32558	2.32558	2.27273
	SC1	0.5	0.1	1.3	0.759427	0.703846	0.834609	-0.766788	-0.848545	-0.648536	slow	0.445843	1e-06	0.593803	0.126581	0.0554679	0.353592	1.38889	1.72414	1.07527
	SC2	0.5	0.1	1.3	1.24469	1.1274	1.35545	-0.344822	-0.498336	-0.172977	fast	0.493887	0.481913	0.496198	0.103317	0.102148	0.107563	66.6667	100	14.2857
	SC3	0.5	0.1	1.3	0.787694	0.728177	0.847343	-0.6867	-0.780571	-0.610636	slow	0.631683	0.576197	0.633195	0.0471282	0.0464843	0.0734147	1.05263	1.221	1.05263
	SC4	0.5	0.1	1.3	0.765255	0.706562	0.828178	-0.491031	-0.584411	-0.388799	slow	1e-06	1e-06	1e-06	0.418464	0.418018	0.426066	1.69492	1.72414	1.69492
	SC1	0.5	0.1	2	1.0145	0.922243	1.09279	-0.501733	-0.628817	-0.362379	similar	0.576766	0.449065	0.696654	0.0625119	1e-06	0.126273	2.04082	2.5	1.73837
	SC2	0.5	0.1	2	1.24282	1.1262	1.36409	-0.355318	-0.508509	-0.205234	fast	0.497613	0.488719	0.499084	0.102046	0.101188	0.105217	100	100	18.0995
	SC3	0.5	0.1	2	1.02966	0.952182	1.1006	-0.440683	-0.57257	-0.344567	similar	0.505973	0.504438	0.708057	0.108353	1e-06	0.110457	2.17391	2.5	1.88324
	SC4	0.5	0.1	2	0.998109	0.921359	1.08961	-0.30063	-0.41503	-0.171278	similar	0.524394	0.522345	0.812553	0.143804	1e-06	0.148721	2	2.08333	1.66667
	SC1	0.5	0.1	5	1.1872	1.0981	1.33261	-0.358924	-0.467575	-0.142778	fast	0.509869	0.446279	0.545815	0.0949862	0.0784666	0.123713	5.55556	22.3464	3.44234
	SC2	0.5	0.1	5	1.23528	1.13862	1.34913	-0.368406	-0.516603	-0.227976	fast	0.499852	0.494731	0.501347	0.0999314	0.0989911	0.101578	100	100	24.6914
	SC3	0.5	0.1	5	1.23399	1.13188	1.33773	-0.255371	-0.406249	-0.11721	fast	0.506467	0.458525	0.540558	0.11164	0.0957234	0.131983	6.25	20	4
	SC4	0.5	0.1	5	1.2046	1.09216	1.31946	-0.216026	-0.383252	-0.0542185	fast	0.0369275	1e-06	0.0481069	0.356685	0.350645	0.36974	2.32558	2.32558	2.22222
	SC1	0.5	0.1	1.3	0.767611	0.709827	0.818602	-0.758619	-0.836521	-0.670322	slow	0.495992	1e-06	0.595718	0.101924	0.0543861	0.352395	1.31579	1.72414	1.07527
	SC2	0.5	0.1	1.3	1.24865	1.13504	1.35959	-0.349481	-0.499359	-0.177852	fast	0.494334	0.477641	0.497432	0.102571	0.101092	0.108906	50	100	11.1111
	SC3	0.5	0.1	1.3	0.799499	0.7385	0.851884	-0.673119	-0.769873	-0.599448	slow	0.6373	0.505291	0.638915	0.0456577	0.0451009	0.109737	1.05263	1.38889	1.05263
	SC4	0.5	0.1	1.3	0.759333	0.715862	0.808717	-0.49628	-0.561895	-0.418143	slow	1e-06	1e-06	0.00705974	0.419383	0.409164	0.427031	1.69492	1.72414	1.66667
	SC1	0.5	0.1	2	0.995733	0.933146	1.08361	-0.519585	-0.606751	-0.404963	similar	0.693453	0.49591	0.700051	0.0022494	1e-06	0.0993219	1.96078	2.32558	1.66667
	SC2	0.5	0.1	2	1.24885	1.14405	1.37797	-0.347467	-0.501199	-0.159607	fast	0.495136	0.483722	0.497242	0.102621	0.101578	0.106946	100	100	14.2857
	SC3	0.5	0.1	2	1.04089	0.946472	1.10865	-0.420105	-0.568751	-0.330795	similar	0.629054	1e-06	0.70852	0.0492463	1e-06	0.361969	2.5	2.5	1.96078
	SC4	0.5	0.1	2	1.00248	0.935206	1.07608	-0.289251	-0.40461	-0.19217	similar	0.525801	0.522553	0.813112	0.144058	1e-06	0.150149	2	2.12766	1.66667
	SC1	0.5	0.1	5	1.20324	1.09397	1.31358	-0.335694	-0.490045	-0.206164	fast	0.505975	0.435242	0.534963	0.0976495	0.0844355	0.129426	5.55556	11.7994	3.38696
	SC2	0.5	0.1	5	1.24889	1.13679	1.33325	-0.35242	-0.502192	-0.225007	fast	0.49769	0.486534	0.499102	0.100776	0.0998528	0.10482	100	100	15.3257
	SC3	0.5	0.1	5	1.22385	1.11788	1.36301	-0.270561	-0.425047	-0.0482968	fast	0.509687	0.467242	0.53895	0.109286	0.096215	0.12757	6.25	15.444	4.16667
	SC4	0.5	0.1	5	1.20144	1.07957	1.3025	-0.216362	-0.372843	-0.0659694	fast	0.0242153	1e-06	0.0345063	0.361879	0.356762	0.367794	2.32558	2.32558	2.24593
	SC1	0.5	0.1	1.3	0.761497	0.705281	0.833386	-0.763189	-0.854943	-0.661744	slow	0.512657	1e-06	0.602118	0.0938268	0.0513895	0.352732	1.28205	1.72414	1.05263
	SC2	0.5	0.1	1.3	1.24641	1.15546	1.36663	-0.352792	-0.49455	-0.196234	fast	0.490431	0.479912	0.49328	0.104154	0.102839	0.107961	50	100	15.3257
	SC3	0.5	0.1	1.3	0.789353	0.723368	0.844316	-0.685239	-0.790288	-0.604933	slow	0.631147	0.504999	0.633163	0.0478948	0.0472014	0.109221	1.05263	1.36986	1.05263
	SC4	0.5	0.1	1.3	0.76257	0.707223	0.82755	-0.490408	-0.577818	-0.387796	slow	1e-06	1e-06	1e-06	0.419384	0.41887	0.427075	1.69492	1.72414	1.69492
	SC1	0.5	0.1	2	0.998843	0.911944	1.09567	-0.510162	-0.642509	-0.374077	similar	0.657549	0.496911	0.70071	0.0223034	1e-06	0.0998019	2.04082	2.33372	1.66667
	SC2	0.5	0.1	2	1.24963	1.14386	1.36783	-0.33913	-0.505909	-0.178812	fast	0.494862	0.479891	0.496555	0.102559	0.101604	0.108196	100	100	12.5
	SC3	0.5	0.1	2	1.02889	0.946912	1.11271	-0.436305	-0.549952	-0.305463	similar	0.6418	0.504596	0.708628	0.0415557	1e-06	0.110586	2.17391	2.5	1.81818
	SC4	0.5	0.1	2	1.0045	0.949908	1.0843	-0.296874	-0.381569	-0.16767	similar	0.52531	0.522629	0.810767	0.143263	1e-06	0.148281	2	2.08333	1.66667
	SC1	0.5	0.1	5	1.19818	1.11766	1.30588	-0.334322	-0.449067	-0.20322	fast	0.488116	0.367494	0.528773	0.105954	0.0877226	0.162679	4.54545	9.09091	2.89645
	SC2	0.5	0.1	5	1.25107	1.15031	1.36002	-0.334402	-0.488563	-0.180502	fast	0.492413	0.48145	0.49562	0.10376	0.102163	0.10835	50	100	14.2857
	SC3	0.5	0.1	5	1.23182	1.12038	1.34321	-0.265061	-0.429607	-0.11291	fast	0.509918	0.462328	0.535521	0.109574	0.0984312	0.130144	6.45161	13.3779	4.07747
	SC4	0.5	0.1	5	1.19123	1.07963	1.30647	-0.230722	-0.398199	-0.0861296	fast	1e-06	1e-06	0.07071	0.370331	0.338667	0.370865	2.27273	2.32558	2.22222
	SC1	0.5	0.1	1.3	0.769401	0.712054	0.832088	-0.750788	-0.843682	-0.660579	slow	0.499993	1e-06	0.601982	0.100653	0.0517907	0.352406	1.31579	1.72414	1.06326
	SC2	0.5	0.1	1.3	1.23565	1.14519	1.34067	-0.363095	-0.496489	-0.213047	fast	0.498415	0.48868	0.499796	0.100459	0.0997816	0.103731	100	100	16.6667
	SC3	0.5	0.1	1.3	0.797977	0.733799	0.847559	-0.673853	-0.767915	-0.582218	slow	0.636813	0.366424	0.638328	0.0456748	0.0451813	0.178204	1.05263	1.51	1.05263
	SC4	0.5	0.1	1.3	0.761496	0.707488	0.819322	-0.488626	-0.581806	-0.394963	slow	1e-06	1e-06	0.0175116	0.419685	0.404938	0.427359	1.69492	1.72414	1.66667
	SC1	0.5	0.1	2	0.993629	0.910901	1.08411	-0.526814	-0.633658	-0.395781	similar	0.682594	0.495621	0.703433	0.00827471	1e-06	0.099792	1.96078	2.38095	1.66667
	SC2	0.5	0.1	2	1.24478	1.12223	1.34208	-0.345536	-0.505867	-0.213344	fast	0.496735	0.484729	0.49833	0.1016	0.100616	0.10617	100	100	14.2857
	SC3	0.5	0.1	2	1.02389	0.966464	1.11308	-0.44387	-0.543354	-0.306017	similar	0.643832	0.504535	0.708505	0.0399342	1e-06	0.110438	2.17391	2.5	1.81818
	SC4	0.5	0.1	2	1.0068	0.930682	1.08237	-0.29093	-0.411269	-0.178425	similar	0.525721	0.522921	0.812501	0.143852	1e-06	0.148795	2	2.32558	1.66667
	SC1	0.5	0.1	5	1.18682	1.0857	1.27878	-0.355702	-0.470927	-0.220488	fast	0.520145	0.466681	0.545592	0.0898224	0.0782578	0.113604	6.25	16.6667	3.7037
	SC2	0.5	0.1	5	1.2388	1.13823	1.36769	-0.353458	-0.501654	-0.173697	fast	0.49752	0.480905	0.499325	0.10139	0.100405	0.107072	100	100	11.1111
	SC3	0.5	0.1	5	1.24406	1.13125	1.3388	-0.24069	-0.392197	-0.084293	fast	0.484369	0.413414	0.5277	0.122624	0.103438	0.154781	5	11.1111	3.44234
	SC4	0.5	0.1	5	1.19532	1.10298	1.31564	-0.22728	-0.363447	-0.0630041	fast	0.0177962	1e-06	0.0284551	0.365791	0.359881	0.367807	2.32558	2.32558	2.27273
	SC1	0.5	0.1	1.3	0.765155	0.708813	0.837096	-0.761656	-0.85283	-0.658135	slow	0.525228	1e-06	0.602341	0.0878689	0.0512059	0.352622	1.25786	1.72414	1.05263
	SC2	0.5	0.1	1.3	1.23572	1.1283	1.36804	-0.36343	-0.505293	-0.173521	fast	0.498536	0.489583	0.500135	0.101399	0.100429	0.104489	100	100	18.0995
	SC3	0.5	0.1	1.3	0.795866	0.725469	0.86403	-0.6798	-0.790215	-0.577699	slow	0.635678	1e-06	0.638695	0.0459	0.0447705	0.363445	1.05263	1.75439	1.05263
	SC4	0.5	0.1	1.3	0.763501	0.697108	0.816717	-0.491181	-0.602287	-0.416569	slow	1e-06	1e-06	0.0117605	0.419295	0.407097	0.426876	1.69492	1.72414	1.66667
	SC1	0.5	0.1	2	1.00279	0.918211	1.10039	-0.510808	-0.643479	-0.370482	similar	0.69265	0.493857	0.6989	0.00399696	0.000530552	0.0992589	2.04082	2.5	1.72414
	SC2	0.5	0.1	2	1.24052	1.13987	1.35388	-0.349695	-0.494109	-0.202683	fast	0.497315	0.486967	0.498883	0.101251	0.100362	0.105169	100	100	16.6667
	SC3	0.5	0.1	2	1.02952	0.951803	1.10514	-0.439923	-0.565823	-0.324324	similar	0.505881	0.504322	0.707676	0.107932	1e-06	0.110172	2.17391	2.5	1.75439
	SC4	0.5	0.1	2	1.00284	0.915132	1.08809	-0.288848	-0.411277	-0.173764	similar	0.525633	0.521734	0.811978	0.143779	1e-06	0.148805	2	2.27273	1.66667
	SC1	0.5	0.1	5	1.19059	1.09473	1.32427	-0.350512	-0.503482	-0.156891	fast	0.50091	0.418586	0.548813	0.0996622	0.0764883	0.137327	5	33.8983	3.17209
	SC2	0.5	0.1	5	1.23905	1.13962	1.35411	-0.361307	-0.515194	-0.19877	fast	0.494798	0.483764	0.496457	0.10267	0.101848	0.106429	100	100	15.3257
	SC3	0.5	0.1	5	1.21682	1.12569	1.31233	-0.290861	-0.415347	-0.143481	fast	0.529687	0.501614	0.548987	0.0992812	0.0904561	0.110738	8.33333	25	5.12164
	SC4	0.5	0.1	5	1.19972	1.10347	1.31928	-0.22818	-0.36707	-0.0514339	fast	0.0154896	1e-06	0.0270443	0.367053	0.360396	0.368005	2.32558	2.32558	2.27273
	SC1	0.5	0.1	1.3	0.766119	0.703871	0.826579	-0.756706	-0.861268	-0.680518	slow	0.494258	1e-06	0.593954	0.103089	0.055172	0.353355	1.31579	1.72414	1.07411
	SC2	0.5	0.1	1.3	1.23403	1.13041	1.35527	-0.357592	-0.531896	-0.178908	fast	0.499428	0.494053	0.500827	0.100221	0.0994499	0.102285	100	100	25
	SC3	0.5	0.1	1.3	0.795625	0.738492	0.854964	-0.6802	-0.771394	-0.580895	slow	0.637052	0.180255	0.638646	0.0457107	0.0450376	0.272383	1.05263	1.64474	1.05263
	SC4	0.5	0.1	1.3	0.758721	0.705235	0.8364	-0.489555	-0.591634	-0.379956	slow	1e-06	1e-06	0.0139988	0.418973	0.405722	0.426752	1.69492	1.72414	1.66667
	SC1	0.5	0.1	2	1.00226	0.944585	1.09845	-0.508597	-0.593889	-0.367338	similar	0.501233	0.495028	0.697507	0.0988409	1e-06	0.101081	2.04082	2.5	1.75439
	SC2	0.5	0.1	2	1.24071	1.14796	1.35626	-0.360424	-0.534381	-0.197947	fast	0.494902	0.486041	0.496654	0.101011	0.0999659	0.1041	100	100	16.6667
	SC3	0.5	0.1	2	1.0201	0.958215	1.10189	-0.449518	-0.545286	-0.336222	similar	0.650596	0.503429	0.708866	0.0359807	1e-06	0.108951	2.5	2.5	1.75439
	SC4	0.5	0.1	2	0.993717	0.913717	1.08996	-0.302889	-0.414661	-0.172126	similar	0.524655	0.52202	0.814197	0.142261	1e-06	0.149283	1.96078	2.08333	1.66667
	SC1	0.5	0.1	5	1.1919	1.11138	1.29686	-0.344221	-0.465913	-0.214339	fast	0.493563	0.400757	0.531582	0.103133	0.0860328	0.146115	4.7619	10	3.07456
	SC2	0.5	0.1	5	1.23345	1.14866	1.34769	-0.365348	-0.486173	-0.197461	fast	0.499762	0.492009	0.501416	0.0996966	0.0985341	0.102512	100	100	20
	SC3	0.5	0.1	5	1.22622	1.1415	1.34452	-0.258866	-0.400514	-0.0960494	fast	0.511979	0.470662	0.535429	0.109364	0.0986203	0.126554	7.14286	15.444	4.33839
	SC4	0.5	0.1	5	1.1918	1.11011	1.30476	-0.235871	-0.360582	-0.0716938	fast	1e-06	1e-06	0.0612038	0.369571	0.343263	0.370129	2.27273	2.32558	2.24593
	SC1	0.5	0.1	1.3	0.762627	0.698668	0.818247	-0.761258	-0.862408	-0.666209	slow	0.554888	1e-06	0.599238	0.072754	0.0520976	0.352941	1.17647	1.72414	1.05263
	SC2	0.5	0.1	1.3	1.25001	1.14478	1.35204	-0.339958	-0.493474	-0.199296	fast	0.496184	0.489025	0.497448	0.102207	0.101411	0.105373	100	100	20
	SC3	0.5	0.1	1.3	0.796206	0.742391	0.852	-0.679176	-0.768883	-0.584292	slow	0.636539	0.505332	0.63844	0.0457877	0.0451637	0.109724	1.05263	1.38889	1.05263
	SC4	0.5	0.1	1.3	0.761232	0.705983	0.822337	-0.491699	-0.580528	-0.394528	slow	1e-06	1e-06	0.0156565	0.419753	0.405858	0.427452	1.69492	1.72414	1.66667
	SC1	0.5	0.1	2	0.995215	0.932493	1.06292	-0.52237	-0.610252	-0.422595	similar	0.689578	0.495506	0.702356	0.0049955	1e-06	0.0996455	1.96078	2.32558	1.66667
	SC2	0.5	0.1	2	1.24869	1.14838	1.38722	-0.349912	-0.487921	-0.166647	fast	0.495057	0.486457	0.496777	0.102899	0.101855	0.10614	100	100	18.0995
	SC3	0.5	0.1	2	1.03353	0.93773	1.096	-0.439041	-0.569558	-0.343898	similar	0.643919	0.504478	0.708228	0.0397874	1e-06	0.110374	2.17391	2.5	1.78571
	SC4	0.5	0.1	2	0.998895	0.917479	1.09565	-0.301778	-0.415054	-0.171332	similar	0.525107	0.521917	0.812777	0.143916	1e-06	0.151023	2	2.12766	1.66667
	SC1	0.5	0.1	5	1.20025	1.10215	1.30842	-0.328981	-0.482443	-0.199275	fast	0.490256	0.392749	0.538542	0.1045	0.0822836	0.150058	4.65116	14.2857	3.02572
	SC2	0.5	0.1	5	1.25133	1.15177	1.35178	-0.340473	-0.477594	-0.205269	fast	0.48944	0.476809	0.491545	0.105365	0.104287	0.110152	100	100	14.2857
	SC3	0.5	0.1	5	1.22963	1.11626	1.35809	-0.254611	-0.426909	-0.0697775	fast	0.494011	0.41238	0.530981	0.117946	0.101635	0.154433	5.55556	12.5	3.38696
	SC4	0.5	0.1	5	1.19637	1.08024	1.30717	-0.22374	-0.388246	-0.0550031	fast	1e-06	1e-06	0.0559629	0.360553	0.34574	0.369507	2.27273	2.32558	2.22222
	SC1	0.5	0.1	1.3	0.761629	0.705256	0.83293	-0.763706	-0.849442	-0.654537	slow	0.499898	1e-06	0.600549	0.0998763	0.0521593	0.353614	1.2987	1.72414	1.05263
	SC2	0.5	0.1	1.3	1.2606	1.1417	1.35866	-0.340345	-0.511948	-0.191669	fast	0.490475	0.481022	0.492748	0.104293	0.103058	0.107911	100	100	16.6667
	SC3	0.5	0.1	1.3	0.795681	0.732681	0.859535	-0.679716	-0.768456	-0.59432	slow	0.635033	0.511626	0.636577	0.0466821	0.0462296	0.106627	1.05263	1.3708	1.05263
	SC4	0.5	0.1	1.3	0.758251	0.697485	0.819106	-0.499855	-0.603888	-0.407803	slow	1e-06	1e-06	1e-06	0.419435	0.412134	0.419803	1.69492	1.69492	1.66667
	SC1	0.5	0.1	2	0.995656	0.927621	1.0876	-0.509458	-0.62823	-0.388467	similar	0.652803	0.493917	0.699254	0.0240398	0.000496406	0.0999609	2.04082	2.17628	1.75439
	SC2	0.5	0.1	2	1.23302	1.12902	1.35044	-0.36007	-0.493819	-0.218467	fast	0.502352	0.495075	0.503747	0.0983041	0.0975346	0.100941	100	100	20
	SC3	0.5	0.1	2	1.02938	0.92891	1.12083	-0.437439	-0.607101	-0.291761	similar	0.64369	0.504607	0.708917	0.0402514	1e-06	0.110626	2.17391	2.5	1.85014
	SC4	0.5	0.1	2	0.998191	0.926107	1.07213	-0.296195	-0.409864	-0.198257	similar	0.52512	0.522493	0.816358	0.143013	1e-06	0.147902	1.9802	2.38379	1.69492
	SC1	0.5	0.1	5	1.20199	1.10523	1.31312	-0.33818	-0.48489	-0.151474	fast	0.467862	0.153786	0.5214	0.115807	0.0911727	0.268217	3.92157	7.16846	2.43309
	SC2	0.5	0.1	5	1.24818	1.13194	1.37095	-0.336181	-0.521075	-0.176036	fast	0.493838	0.480304	0.495318	0.103366	0.10261	0.108422	100	100	13.289
	SC3	0.5	0.1	5	1.22566	1.1311	1.32567	-0.267917	-0.41358	-0.128882	fast	0.509613	0.470346	0.535686	0.110372	0.0986	0.127287	6.25	12.5	4.2508
	SC4	0.5	0.1	5	1.19548	1.10159	1.33417	-0.230255	-0.364462	-0.0370898	fast	0.0344467	1e-06	0.0443925	0.357096	0.351612	0.368683	2.32558	2.32558	2.22222
	SC1	0.5	0.1	1.3	0.765901	0.709402	0.823547	-0.763873	-0.842796	-0.683529	slow	0.518598	1e-06	0.60191	0.0906589	0.0508553	0.351813	1.27389	1.72414	1.05263
	SC2	0.5	0.1	1.3	1.2456	1.11502	1.35832	-0.348743	-0.529951	-0.174179	fast	0.497985	0.488325	0.49955	0.101173	0.100379	0.104689	100	100	16.6667
	SC3	0.5	0.1	1.3	0.793295	0.734119	0.849454	-0.681589	-0.780535	-0.592841	slow	0.634711	0.505375	0.636678	0.0461301	0.0455482	0.109611	1.05263	1.38889	1.05263
	SC4	0.5	0.1	1.3	0.757168	0.698967	0.828778	-0.493684	-0.579557	-0.39149	slow	1e-06	1e-06	0.0115537	0.41961	0.407291	0.427206	1.69492	1.72414	1.66667
	SC1	0.5	0.1	2	0.989005	0.909924	1.06674	-0.529347	-0.645088	-0.416009	similar	0.500034	0.494516	0.701259	0.0985964	1e-06	0.0995146	1.96078	2.5	1.66667
	SC2	0.5	0.1	2	1.24598	1.14465	1.37169	-0.345583	-0.490728	-0.180299	fast	0.495403	0.482971	0.497225	0.102432	0.101403	0.107118	100	100	14.1844
	SC3	0.5	0.1	2	1.02827	0.970335	1.09438	-0.439141	-0.534217	-0.333354	similar	0.505902	0.504436	0.70821	0.108299	1e-06	0.110381	2.17391	2.5	1.81818
	SC4	0.5	0.1	2	0.992633	0.912812	1.0787	-0.301543	-0.419933	-0.184052	similar	0.524034	0.521421	0.816737	0.14193	1e-06	0.150348	1.96078	2.5	1.88679
	SC1	0.5	0.1	5	1.19576	1.08976	1.34582	-0.340438	-0.498507	-0.127526	fast	0.479816	0.387013	0.533305	0.110112	0.0852706	0.153215	4.34783	11.1732	2.98285
	SC2	0.5	0.1	5	1.24654	1.1414	1.36698	-0.352044	-0.510705	-0.181347	fast	0.497996	0.488052	0.499555	0.101229	0.100159	0.104687	100	100	15.3257
	SC3	0.5	0.1	5	1.22155	1.13172	1.30055	-0.274738	-0.406755	-0.13694	fast	0.514061	0.479909	0.541532	0.105817	0.0936755	0.120382	6.25	14.2857	4.34783
	SC4	0.5	0.1	5	1.21036	1.08758	1.32021	-0.211211	-0.377813	-0.0554964	fast	0.00631064	1e-06	0.017581	0.369259	0.36577	0.373133	2.32558	2.32558	2.27273
	SC1	0.5	0.1	1.3	0.767131	0.687464	0.825671	-0.757345	-0.873494	-0.668924	slow	0.484041	1e-06	0.593325	0.107585	0.055309	0.352845	1.33333	1.72414	1.08079
	SC2	0.5	0.1	1.3	1.2327	1.13747	1.35141	-0.370011	-0.505461	-0.200834	fast	0.500386	0.494231	0.501974	0.0990029	0.0981506	0.101493	100	100	25
	SC3	0.5	0.1	1.3	0.786444	0.730574	0.8446	-0.687681	-0.78998	-0.600838	slow	0.63089	0.504837	0.633235	0.0476952	0.0469599	0.10877	1.05263	1.36986	1.05263
	SC4	0.5	0.1	1.3	0.764998	0.72321	0.818817	-0.481391	-0.566812	-0.403086	slow	1e-06	1e-06	1e-06	0.419024	0.418597	0.426625	1.69492	1.72414	1.69492
	SC1	0.5	0.1	2	1.01568	0.934285	1.10934	-0.490168	-0.62641	-0.349335	similar	0.499897	0.333781	0.696689	0.10122	1e-06	0.185077	2.04082	2.5	1.78571
	SC2	0.5	0.1	2	1.24669	1.15682	1.3536	-0.340333	-0.479017	-0.189581	fast	0.494762	0.482386	0.496492	0.102775	0.101771	0.107824	100	100	14.2857
	SC3	0.5	0.1	2	1.02624	0.958691	1.10641	-0.44048	-0.5562	-0.333479	similar	0.506363	0.5048	0.709536	0.108798	1e-06	0.111008	2.17391	2.5	1.96078
	SC4	0.5	0.1	2	0.997618	0.911597	1.08415	-0.299186	-0.428256	-0.184669	similar	0.525526	0.522259	0.81506	0.142399	1e-06	0.149786	1.96078	2.08333	1.66667
	SC1	0.5	0.1	5	1.19414	1.10547	1.31884	-0.353018	-0.481489	-0.198347	fast	0.510293	0.463285	0.5437	0.0948057	0.0792429	0.115564	5.88235	20	3.77003
	SC2	0.5	0.1	5	1.25547	1.15398	1.38625	-0.333621	-0.493714	-0.168231	fast	0.489708	0.476506	0.492227	0.10545	0.104073	0.110419	100	100	12.5
	SC3	0.5	0.1	5	1.22892	1.13921	1.32582	-0.263581	-0.396988	-0.108907	fast	0.505762	0.458931	0.537787	0.111899	0.0976028	0.132126	5.88235	14.2857	4
	SC4	0.5	0.1	5	1.19087	1.095	1.29649	-0.230584	-0.366198	-0.089532	fast	0.0426478	1e-06	0.052942	0.353215	0.34775	0.369615	2.32558	2.32558	2.22222
	SC1	0.5	0.1	1.3	0.756278	0.710553	0.825749	-0.767743	-0.845069	-0.668277	slow	0.535527	1e-06	0.597376	0.082244	0.0531597	0.350911	1.21951	1.71013	1.05263
	SC2	0.5	0.1	1.3	1.23127	1.15133	1.33303	-0.374405	-0.481707	-0.226344	fast	0.499054	0.491838	0.500934	0.100433	0.0993282	0.102882	100	100	22.0994
	SC3	0.5	0.1	1.3	0.789581	0.728155	0.849115	-0.691877	-0.783708	-0.593294	slow	0.630035	0.504764	0.631991	0.0476552	0.0470969	0.10847	1.05263	1.36986	1.05263
	SC4	0.5	0.1	1.3	0.761726	0.7123	0.824017	-0.489402	-0.564067	-0.393464	slow	1e-06	1e-06	1e-06	0.419075	0.418766	0.426655	1.69492	1.72414	1.69492
	SC1	0.5	0.1	2	1.00509	0.916498	1.08248	-0.51079	-0.622234	-0.385168	similar	0.699998	0.49481	0.702872	0.000700002	1e-06	0.0996373	1.96078	2.47066	1.70867
	SC2	0.5	0.1	2	1.23984	1.14357	1.39109	-0.349254	-0.493845	-0.138595	fast	0.494872	0.48205	0.496509	0.103294	0.10235	0.107751	100	100	13.289
	SC3	0.5	0.1	2	1.02754	0.955145	1.10833	-0.437758	-0.547485	-0.317497	similar	0.505846	0.504304	0.70699	0.108028	1e-06	0.110253	2.17391	2.5	1.84843
	SC4	0.5	0.1	2	0.994836	0.932214	1.06662	-0.304972	-0.409079	-0.205096	similar	0.526429	0.522425	0.815893	0.142609	1e-06	0.14765	1.96078	2.5	1.69492
	SC1	0.5	0.1	5	1.19817	1.08349	1.26915	-0.347975	-0.485395	-0.235111	fast	0.498159	0.415401	0.532748	0.0990412	0.0834292	0.137227	4.7619	9.09091	3.125
	SC2	0.5	0.1	5	1.25414	1.12804	1.36312	-0.333764	-0.531092	-0.18012	fast	0.494749	0.483138	0.496505	0.102656	0.101705	0.106897	100	100	14.2857
	SC3	0.5	0.1	5	1.21912	1.12828	1.32634	-0.267965	-0.387408	-0.117337	fast	0.513809	0.472411	0.544182	0.107297	0.0939249	0.125363	6.25	18.2648	4.158
	SC4	0.5	0.1	5	1.19523	1.11466	1.33063	-0.220197	-0.359701	-0.0535825	fast	0.0212825	1e-06	0.032403	0.364296	0.358346	0.368077	2.32558	2.32558	2.27273
	SC1	0.5	0.1	1.3	0.757166	0.696476	0.818358	-0.770376	-0.86126	-0.675057	slow	0.522147	1e-06	0.596857	0.0887724	0.0531977	0.353594	1.25	1.72414	1.05263
	SC2	0.5	0.1	1.3	1.24774	1.1215	1.36457	-0.353039	-0.552984	-0.190824	fast	0.496079	0.485434	0.497361	0.101617	0.100928	0.105122	100	100	15.3257
	SC3	0.5	0.1	1.3	0.791358	0.735081	0.848276	-0.68396	-0.768748	-0.598745	slow	0.631207	0.5882	0.632667	0.0473406	0.0469634	0.0676651	1.05263	1.18519	1.05263
	SC4	0.5	0.1	1.3	0.765934	0.713968	0.831139	-0.482812	-0.569405	-0.377391	slow	1e-06	1e-06	1e-06	0.417998	0.417712	0.425731	1.69492	1.72414	1.69492
	SC1	0.5	0.1	2	0.997	0.920815	1.07717	-0.523454	-0.640731	-0.393882	similar	0.698436	0.494616	0.701262	0.000827931	1e-06	0.099511	1.96078	2.47066	1.66667
	SC2	0.5	0.1	2	1.24383	1.14667	1.3676	-0.356287	-0.523025	-0.175814	fast	0.494577	0.483711	0.496198	0.101965	0.101103	0.106249	100	100	16.6667
	SC3	0.5	0.1	2	1.03541	0.951066	1.11467	-0.432914	-0.559046	-0.316712	similar	0.629696	1e-06	0.706505	0.0477907	1e-06	0.360807	2.17391	2.5	1.78571
	SC4	0.5	0.1	2	1.00006	0.908484	1.0876	-0.292825	-0.414898	-0.164675	similar	0.525848	0.521906	0.813053	0.144174	1e-06	0.149125	2.0202	2.10637	1.66667
	SC1	0.5	0.1	5	1.19961	1.10348	1.28888	-0.339585	-0.489196	-0.208278	fast	0.506254	0.444593	0.530364	0.0963899	0.0855403	0.124247	5.40541	9.13242	3.44234
	SC2	0.5	0.1	5	1.23585	1.14563	1.3716	-0.355215	-0.476563	-0.147482	fast	0.497824	0.488659	0.499831	0.101462	0.100614	0.104862	100	100	18.0995
	SC3	0.5	0.1	5	1.22274	1.11627	1.33319	-0.28069	-0.404869	-0.106651	fast	0.514153	0.480878	0.546371	0.107306	0.092732	0.121574	6.25	18.2648	4.34783
	SC4	0.5	0.1	5	1.20047	1.08621	1.32611	-0.221739	-0.37612	-0.052074	fast	1e-06	1e-06	0.0585061	0.361421	0.345207	0.370561	2.27273	2.32558	2.22222
	SC1	0.5	0.1	1.3	0.760507	0.697776	0.830744	-0.767164	-0.869781	-0.662253	slow	0.549169	1e-06	0.598068	0.0757929	0.0527051	0.353704	1.19048	1.72414	1.05263
	SC2	0.5	0.1	1.3	1.23695	1.15242	1.32763	-0.365749	-0.503737	-0.232374	fast	0.49668	0.490459	0.498004	0.10131	0.100642	0.103488	100	100	22.0994
	SC3	0.5	0.1	1.3	0.789043	0.744735	0.857543	-0.691097	-0.769027	-0.579598	slow	0.632727	1e-06	0.634388	0.0467763	0.0461981	0.364064	1.05263	1.75439	1.05263
	SC4	0.5	0.1	1.3	0.756295	0.707141	0.822587	-0.504257	-0.573592	-0.395373	slow	1e-06	1e-06	1e-06	0.419598	0.41235	0.419992	1.69492	1.69492	1.66667
	SC1	0.5	0.1	2	1.00091	0.927343	1.07624	-0.517	-0.620299	-0.414547	similar	0.693558	0.495899	0.700223	0.00298021	1e-06	0.0993108	2.04082	2.5	1.73837
	SC2	0.5	0.1	2	1.24831	1.14867	1.36924	-0.34474	-0.493092	-0.169301	fast	0.49173	0.481385	0.493995	0.104777	0.103646	0.108795	100	100	16.6667
	SC3	0.5	0.1	2	1.03176	0.950907	1.0947	-0.436622	-0.551355	-0.330586	similar	0.505947	0.504383	0.707959	0.108117	1e-06	0.110438	2.17391	2.5	1.80099
	SC4	0.5	0.1	2	0.994227	0.911919	1.07286	-0.302747	-0.425783	-0.19938	similar	0.526161	0.522147	0.81431	0.142133	1e-06	0.147217	1.96078	2.5	1.66667
	SC1	0.5	0.1	5	1.20381	1.11696	1.2855	-0.341239	-0.453759	-0.229153	fast	0.493118	0.378764	0.532432	0.10381	0.0857771	0.157142	4.7619	10.5541	2.94118
	SC2	0.5	0.1	5	1.24515	1.14444	1.38275	-0.340565	-0.517736	-0.152985	fast	0.494911	0.480725	0.497214	0.103198	0.102033	0.108445	66.6667	100	12.5
	SC3	0.5	0.1	5	1.2322	1.14846	1.34527	-0.261867	-0.367547	-0.0890868	fast	0.50443	0.462118	0.53563	0.113136	0.099331	0.131355	6.25	16.6667	4.16667
	SC4	0.5	0.1	5	1.2033	1.09665	1.32102	-0.215848	-0.362584	-0.0467541	fast	0.0176969	1e-06	0.0317585	0.366372	0.358824	0.368309	2.32558	2.32558	2.27273
	SC1	0.5	0.1	1.3	0.759358	0.699751	0.824823	-0.76913	-0.862489	-0.674527	slow	0.46687	1e-06	0.599469	0.116293	0.0528112	0.354165	1.35135	1.72414	1.05263
	SC2	0.5	0.1	1.3	1.24062	1.12974	1.34793	-0.351291	-0.505931	-0.195931	fast	0.498934	0.493892	0.500417	0.10114	0.100403	0.103073	100	100	25
	SC3	0.5	0.1	1.3	0.793893	0.732887	0.860867	-0.680258	-0.769159	-0.572129	slow	0.636683	0.505484	0.638456	0.0459462	0.0453552	0.110055	1.05263	1.38889	1.05263
	SC4	0.5	0.1	1.3	0.758599	0.699157	0.849026	-0.494058	-0.590695	-0.353099	slow	1e-06	1e-06	0.013481	0.41994	0.406795	0.42756	1.69492	1.72414	1.66667
	SC1	0.5	0.1	2	0.993977	0.923131	1.07053	-0.530118	-0.625898	-0.388978	similar	0.681277	0.494271	0.700448	0.00760641	1e-06	0.0993764	1.96078	2.38095	1.66667
	SC2	0.5	0.1	2	1.24111	1.11898	1.37998	-0.361184	-0.531869	-0.169582	fast	0.496965	0.484242	0.498586	0.100946	0.0998641	0.105269	100	100	13.289
	SC3	0.5	0.1	2	1.03151	0.965487	1.12029	-0.430629	-0.547525	-0.292028	similar	0.506303	0.504651	0.709145	0.108477	1e-06	0.110804	2.17391	2.5	1.96078
	SC4	0.5	0.1	2	0.998626	0.92829	1.07717	-0.300309	-0.411932	-0.19504	similar	0.524841	0.522221	0.814914	0.142396	1e-06	0.14741	1.96078	2.06292	1.66667
	SC1	0.5	0.1	5	1.20466	1.09397	1.30879	-0.326635	-0.48203	-0.188918	fast	0.4864	0.366844	0.532399	0.107406	0.0861312	0.163137	4.65116	11.7994	2.89645
	SC2	0.5	0.1	5	1.235	1.12297	1.34286	-0.371971	-0.522372	-0.198596	fast	0.499609	0.491379	0.501078	0.0999668	0.0990184	0.102985	100	100	20
	SC3	0.5	0.1	5	1.23145	1.1219	1.31575	-0.256006	-0.408233	-0.119701	fast	0.506579	0.455088	0.535091	0.111539	0.0992177	0.134275	5.88235	11.7994	3.84615
	SC4	0.5	0.1	5	1.20688	1.10997	1.32105	-0.205965	-0.335897	-0.0635951	fast	1e-06	1e-06	0.0106774	0.374463	0.367409	0.37658	2.32558	2.32558	2.27273
	SC1	0.5	0.1	1.3	0.759787	0.713768	0.835319	-0.765387	-0.839656	-0.653571	slow	0.44548	1e-06	0.577247	0.127072	0.0636396	0.353886	1.38889	1.72414	1.12962
	SC2	0.5	0.1	1.3	1.22462	1.12883	1.34173	-0.366934	-0.512261	-0.216209	fast	0.502328	0.495912	0.503545	0.0975221	0.0968883	0.0997425	100	100	22.0994
	SC3	0.5	0.1	1.3	0.795439	0.734881	0.861156	-0.68059	-0.774516	-0.584398	slow	0.620493	1e-06	0.638707	0.0536987	0.0454146	0.364493	1.11111	1.75439	1.05263
	SC4	0.5	0.1	1.3	0.767679	0.713609	0.818249	-0.486595	-0.576126	-0.402242	slow	1e-06	1e-06	1e-06	0.418186	0.417767	0.425824	1.69492	1.72414	1.69492
	SC1	0.5	0.1	2	1.00101	0.928514	1.08401	-0.509526	-0.611029	-0.398802	similar	0.615958	0.495397	0.698053	0.0420801	1e-06	0.0991368	2.04082	2.5	1.75439
	SC2	0.5	0.1	2	1.2409	1.14894	1.37095	-0.355407	-0.483298	-0.155166	fast	0.493167	0.479012	0.495346	0.102915	0.101872	0.107979	100	100	12.4224
	SC3	0.5	0.1	2	1.02475	0.953201	1.10793	-0.437667	-0.542596	-0.308823	similar	0.506143	0.067848	0.709491	0.109068	1e-06	0.327702	2.17391	2.5	1.96078
	SC4	0.5	0.1	2	1.00359	0.933204	1.07032	-0.290121	-0.409363	-0.192745	similar	0.526173	0.522781	0.814612	0.14447	1e-06	0.14951	2	2.27273	1.66667
	SC1	0.5	0.1	5	1.18627	1.09254	1.30923	-0.363264	-0.466608	-0.181034	fast	0.505234	0.451114	0.535215	0.0967992	0.0831892	0.121118	5.26316	10.5541	3.5057
	SC2	0.5	0.1	5	1.23567	1.17374	1.34236	-0.361262	-0.464061	-0.201809	fast	0.496947	0.491223	0.498644	0.101618	0.10086	0.104025	100	100	25
	SC3	0.5	0.1	5	1.22568	1.13277	1.34802	-0.276171	-0.402184	-0.0872884	fast	0.513153	0.475038	0.543729	0.108036	0.0938627	0.124023	6.66667	22.3464	4.34783
	SC4	0.5	0.1	5	1.19386	1.0971	1.30523	-0.236321	-0.36254	-0.0631037	fast	1e-06	1e-06	0.0670716	0.370169	0.340696	0.370988	2.27273	2.32558	2.22222
	SC1	0.5	0.1	1.3	0.775085	0.702021	0.825001	-0.74035	-0.856753	-0.66348	slow	0.42618	1e-06	0.576269	0.137477	0.0647197	0.353108	1.42857	1.72414	1.14877
	SC2	0.5	0.1	1.3	1.24148	1.1204	1.36111	-0.355354	-0.554493	-0.204099	fast	0.498773	0.488432	0.500029	0.100452	0.0998455	0.104132	100	100	15.3257
	SC3	0.5	0.1	1.3	0.799878	0.726509	0.865583	-0.677533	-0.777772	-0.597248	slow	0.634654	0.587404	0.636249	0.0458523	0.0453023	0.068146	1.05263	1.20482	1.05263
	SC4	0.5	0.1	1.3	0.76075	0.693918	0.815472	-0.496584	-0.601097	-0.406231	slow	1e-06	1e-06	0.0133247	0.419002	0.406204	0.42636	1.69492	1.72414	1.66667
	SC1	0.5	0.1	2	0.996199	0.931655	1.08458	-0.513995	-0.62016	-0.399656	similar	0.66664	0.493929	0.700305	0.0172952	1e-06	0.0997079	2	2.5	1.75439
	SC2	0.5	0.1	2	1.24871	1.14838	1.36281	-0.341595	-0.481554	-0.160535	fast	0.496876	0.486121	0.498667	0.101975	0.100858	0.105757	100	100	14.2857
	SC3	0.5	0.1	2	1.02449	0.967041	1.12002	-0.440427	-0.527891	-0.312157	similar	0.64129	0.504831	0.709858	0.042325	1e-06	0.111072	2.17391	2.5	1.96078
	SC4	0.5	0.1	2	0.994402	0.917542	1.08851	-0.296888	-0.402908	-0.151934	similar	0.525285	0.522577	0.816893	0.143156	1e-06	0.150489	1.96078	2.08333	1.66667
	SC1	0.5	0.1	5	1.20218	1.09616	1.31462	-0.337072	-0.475604	-0.166622	fast	0.498414	0.426903	0.531442	0.101344	0.0865612	0.134158	5	10	3.276
	SC2	0.5	0.1	5	1.24882	1.11782	1.35929	-0.343857	-0.519907	-0.204642	fast	0.495316	0.485816	0.496899	0.102885	0.102146	0.106757	100	100	18.0995
	SC3	0.5	0.1	5	1.22488	1.13575	1.32801	-0.265216	-0.396714	-0.110354	fast	0.51628	0.474682	0.5419	0.106482	0.0947021	0.124119	7.14286	20	4.34783
	SC4	0.5	0.1	5	1.19983	1.11556	1.31733	-0.217479	-0.347635	-0.0773784	fast	0.0222668	1e-06	0.0330127	0.364168	0.358546	0.368834	2.32558	2.32558	2.27273
	SC1	0.5	0.1	1.3	0.763194	0.713058	0.825172	-0.763256	-0.835705	-0.684952	slow	0.492488	1e-06	0.600731	0.103624	0.0521468	0.35311	1.31579	1.72414	1.05263
	SC2	0.5	0.1	1.3	1.23599	1.15165	1.35176	-0.34729	-0.488209	-0.20069	fast	0.497693	0.486497	0.499555	0.101085	0.100012	0.105324	100	100	15.3257
	SC3	0.5	0.1	1.3	0.791872	0.742323	0.848224	-0.681498	-0.759162	-0.607332	slow	0.633162	0.581318	0.634753	0.0466764	0.0462012	0.0712807	1.05263	1.21322	1.05263
	SC4	0.5	0.1	1.3	0.76319	0.714693	0.816869	-0.486228	-0.572338	-0.416614	slow	1e-06	1e-06	0.0131504	0.419855	0.407196	0.427369	1.69492	1.72414	1.66667
	SC1	0.5	0.1	2	0.999587	0.923974	1.0767	-0.511488	-0.627861	-0.384066	similar	0.698243	0.494204	0.700852	0.00115689	1e-06	0.0993992	2.15054	2.5	1.73837
	SC2	0.5	0.1	2	1.24099	1.15328	1.37868	-0.342854	-0.487427	-0.148384	fast	0.49393	0.477466	0.496157	0.103097	0.102004	0.109361	50	100	11.0497
	SC3	0.5	0.1	2	1.025	0.943652	1.10036	-0.442719	-0.56246	-0.327914	similar	0.651638	0.502216	0.710334	0.0361868	1e-06	0.109696	2.12766	2.5	1.81488
	SC4	0.5	0.1	2	0.999531	0.928224	1.09152	-0.304765	-0.402053	-0.167122	similar	0.525399	0.522703	0.811103	0.143234	1e-06	0.148116	2	2.10637	1.66667
	SC1	0.5	0.1	5	1.20347	1.09829	1.31018	-0.330827	-0.480973	-0.187859	fast	0.499609	0.426307	0.53043	0.100676	0.0868945	0.13417	5.26316	10.5541	3.33333
	SC2	0.5	0.1	5	1.24391	1.16701	1.35229	-0.347575	-0.477798	-0.192274	fast	0.494135	0.47835	0.495507	0.102905	0.102069	0.108789	100	100	13.289
	SC3	0.5	0.1	5	1.22553	1.14733	1.36959	-0.260229	-0.384817	-0.0781686	fast	0.501234	0.462539	0.533654	0.113891	0.0995398	0.130743	5.88235	13.3779	4.16667
	SC4	0.5	0.1	5	1.19507	1.11336	1.3044	-0.227359	-0.334996	-0.0573636	fast	1e-06	1e-06	0.0510356	0.369596	0.349505	0.370094	2.27273	2.32558	2.27273
	SC1	0.5	0.1	1.3	0.763799	0.699631	0.833675	-0.765194	-0.864754	-0.649586	slow	0.547694	1e-06	0.599884	0.07611	0.0519179	0.352842	1.1976	1.72414	1.05263
	SC2	0.5	0.1	1.3	1.2412	1.15264	1.34603	-0.352428	-0.505255	-0.185003	fast	0.497084	0.485732	0.49885	0.100924	0.0998922	0.104852	100	100	14.2857
	SC3	0.5	0.1	1.3	0.796774	0.735169	0.844515	-0.686243	-0.772465	-0.598986	slow	0.633432	0.505093	0.63546	0.0462734	0.045526	0.109535	1.05263	1.38889	1.05263
	SC4	0.5	0.1	1.3	0.767244	0.712272	0.828998	-0.482341	-0.567286	-0.381528	slow	1e-06	1e-06	1e-06	0.418702	0.418271	0.426284	1.69492	1.72414	1.69492
	SC1	0.5	0.1	2	1.00567	0.924798	1.08131	-0.505341	-0.63897	-0.390599	similar	0.688315	0.495451	0.698226	0.00462942	1e-06	0.0991802	2.04082	2.5	1.72414
	SC2	0.5	0.1	2	1.25141	1.14232	1.38116	-0.343529	-0.491323	-0.144321	fast	0.494369	0.483616	0.496143	0.102906	0.10175	0.106915	100	100	14.2857
	SC3	0.5	0.1	2	1.03243	0.96206	1.10908	-0.428961	-0.545665	-0.327625	similar	0.625489	1e-06	0.670588	0.0498547	0.0219773	0.360643	2.5	2.5	1.97922
	SC4	0.5	0.1	2	0.98989	0.913015	1.08369	-0.307487	-0.43416	-0.166562	similar	0.524254	0.522664	0.817524	0.14138	1e-06	0.148399	1.96078	2.43902	1.66667
	SC1	0.5	0.1	5	1.1962	1.1156	1.30262	-0.336952	-0.478808	-0.1805	fast	0.496382	0.407512	0.528295	0.102456	0.0877664	0.143075	5	9.09091	3.125
	SC2	0.5	0.1	5	1.24457	1.16245	1.34434	-0.345357	-0.475365	-0.201452	fast	0.493444	0.482963	0.494862	0.102863	0.102074	0.10677	100	100	16.6667
	SC3	0.5	0.1	5	1.22814	1.13362	1.32718	-0.264246	-0.401856	-0.121107	fast	0.506021	0.467046	0.531203	0.111065	0.0997703	0.127747	6.25	11.7994	4.2508
	SC4	0.5	0.1	5	1.1929	1.0914	1.32019	-0.23092	-0.375317	-0.0581029	fast	1e-06	1e-06	0.0606567	0.370022	0.344061	0.370648	2.27273	2.32558	2.22222
	SC1	0.5	0.1	1.3	0.760666	0.704559	0.818006	-0.760491	-0.859324	-0.673693	slow	0.470403	1e-06	0.590171	0.114684	0.0572176	0.353464	1.35135	1.72414	1.0926
	SC2	0.5	0.1	1.3	1.25048	1.1388	1.35707	-0.34568	-0.48756	-0.174589	fast	0.493978	0.482699	0.495399	0.10361	0.1028	0.107714	100	100	15.3257
	SC3	0.5	0.1	1.3	0.792532	0.726051	0.86853	-0.682109	-0.776302	-0.583385	slow	0.632697	1e-06	0.634669	0.0471066	0.0465202	0.365009	1.05263	1.75439	1.05263
	SC4	0.5	0.1	1.3	0.768766	0.719673	0.826767	-0.482422	-0.558073	-0.405377	slow	1e-06	1e-06	1e-06	0.418736	0.418324	0.426308	1.69492	1.72414	1.69492
	SC1	0.5	0.1	2	1.00339	0.921538	1.08033	-0.513816	-0.629572	-0.415273	similar	0.692614	0.562261	0.697989	0.00295333	1e-06	0.0668058	2.08333	2.5	1.72414
	SC2	0.5	0.1	2	1.25327	1.13356	1.37046	-0.342207	-0.509136	-0.160845	fast	0.492997	0.478881	0.494494	0.104061	0.103183	0.109032	100	100	13.289
	SC3	0.5	0.1	2	1.02251	0.957991	1.09247	-0.445771	-0.541585	-0.332048	similar	0.506153	0.504632	0.709188	0.108728	1e-06	0.11078	2.17391	2.5	1.96078
	SC4	0.5	0.1	2	1.00617	0.93096	1.08991	-0.291846	-0.398838	-0.164019	similar	0.525672	0.521823	0.812299	0.143814	1e-06	0.148721	2	2.08333	1.66667
	SC1	0.5	0.1	5	1.20424	1.10762	1.30451	-0.330521	-0.473765	-0.163998	fast	0.488459	0.373521	0.539994	0.10613	0.0819919	0.159831	4.54545	14.2857	2.89645
	SC2	0.5	0.1	5	1.2422	1.13058	1.38438	-0.353246	-0.509443	-0.159711	fast	0.496201	0.483102	0.498311	0.101933	0.100827	0.106766	100	100	13.289
	SC3	0.5	0.1	5	1.22324	1.10837	1.34621	-0.26221	-0.411727	-0.110338	fast	0.506548	0.455663	0.540631	0.111469	0.0962868	0.133904	6.06061	18.2648	3.91773
	SC4	0.5	0.1	5	1.2061	1.09517	1.29862	-0.222267	-0.354953	-0.0849027	fast	0.0229991	1e-06	0.0349858	0.363639	0.357498	0.368751	2.32558	2.32558	2.27273
	SC1	0.5	0.1	1.3	0.767969	0.711414	0.81955	-0.75352	-0.843815	-0.671879	slow	0.496195	1e-06	0.603687	0.102546	0.0514294	0.353577	1.31579	1.72414	1.05263
	SC2	0.5	0.1	1.3	1.24681	1.13864	1.36166	-0.345435	-0.515613	-0.187599	fast	0.498309	0.484791	0.500293	0.101718	0.100577	0.106698	100	100	13.289
	SC3	0.5	0.1	1.3	0.788269	0.738952	0.843964	-0.690407	-0.77261	-0.598159	slow	0.629105	0.599346	0.630555	0.0479199	0.0474853	0.0620003	1.05263	1.14943	1.05263
	SC4	0.5	0.1	1.3	0.764621	0.69682	0.837197	-0.484963	-0.578469	-0.389388	slow	1e-06	1e-06	0.0172512	0.419297	0.404701	0.427038	1.69492	1.72414	1.66667
	SC1	0.5	0.1	2	0.994143	0.921309	1.08517	-0.521462	-0.639362	-0.379212	similar	0.69404	0.495253	0.702726	0.00324038	1e-06	0.100137	1.96078	2.38379	1.66667
	SC2	0.5	0.1	2	1.23764	1.12721	1.31942	-0.365012	-0.49039	-0.241076	fast	0.499273	0.493599	0.500482	0.0999588	0.0994211	0.102103	100	100	25
	SC3	0.5	0.1	2	1.03357	0.939815	1.11405	-0.431149	-0.565842	-0.323389	similar	0.505648	1e-06	0.706227	0.10595	1e-06	0.360586	2.17391	2.5	1.78571
	SC4	0.5	0.1	2	1.00728	0.930711	1.08677	-0.285682	-0.404839	-0.164744	similar	0.525637	0.522887	0.677526	0.14608	0.0659056	0.149921	2.04082	2.10637	1.79614
	SC1	0.5	0.1	5	1.19041	1.10319	1.31079	-0.347403	-0.476635	-0.193377	fast	0.486398	0.395788	0.536824	0.106072	0.0829598	0.148418	4.44444	11.8694	3.02572
	SC2	0.5	0.1	5	1.24195	1.15256	1.35995	-0.347872	-0.482688	-0.180857	fast	0.493553	0.482715	0.49528	0.103233	0.102107	0.10718	100	100	15.3257
	SC3	0.5	0.1	5	1.22238	1.12503	1.3386	-0.269757	-0.419153	-0.0971027	fast	0.522638	0.485063	0.548274	0.103266	0.0915753	0.118903	7.69231	28.777	4.54545
	SC4	0.5	0.1	5	1.20018	1.0931	1.3199	-0.210138	-0.36221	-0.0679083	fast	0.0183123	1e-06	0.029718	0.366957	0.360284	0.369348	2.32558	2.32558	2.24593
	SC1	0.5	0.1	1.3	0.76794	0.711172	0.833622	-0.754005	-0.841357	-0.669002	slow	0.404794	1e-06	0.587639	0.147236	0.0589139	0.352692	1.44928	1.72414	1.11049
	SC2	0.5	0.1	1.3	1.23365	1.12573	1.37996	-0.362384	-0.512076	-0.160168	fast	0.496329	0.489424	0.497679	0.101911	0.101159	0.10441	100	100	22.0994
	SC3	0.5	0.1	1.3	0.795691	0.738524	0.854418	-0.680157	-0.780072	-0.591091	slow	0.635425	0.505358	0.636962	0.0460443	0.0456041	0.109863	1.05263	1.38889	1.05263
	SC4	0.5	0.1	1.3	0.763677	0.712957	0.828205	-0.485153	-0.566956	-0.378568	slow	1e-06	1e-06	1e-06	0.418536	0.418099	0.426239	1.69492	1.72414	1.69492
	SC1	0.5	0.1	2	1.00489	0.932462	1.08071	-0.506004	-0.614246	-0.398917	similar	0.560104	0.49501	0.697529	0.0704363	1e-06	0.0992565	2.04082	2.5	1.69348
	SC2	0.5	0.1	2	1.2501	1.12036	1.37928	-0.345667	-0.524121	-0.186431	fast	0.49695	0.483628	0.498694	0.101509	0.100617	0.106352	100	100	13.289
	SC3	0.5	0.1	2	1.02451	0.957215	1.13081	-0.44214	-0.553478	-0.268125	similar	0.639615	0.504611	0.708538	0.0425754	1e-06	0.110709	2.17391	2.5	1.81818
	SC4	0.5	0.1	2	0.996961	0.915936	1.0916	-0.302966	-0.436587	-0.165233	similar	0.526064	0.522024	0.813837	0.141874	1e-06	0.149117	1.96078	2.08333	1.66667
	SC1	0.5	0.1	5	1.20017	1.12076	1.30959	-0.332462	-0.448135	-0.16209	fast	0.486035	0.419557	0.533238	0.108095	0.0860941	0.138421	4.65116	12.5	3.276
	SC2	0.5	0.1	5	1.23444	1.15141	1.35336	-0.360582	-0.489456	-0.193258	fast	0.498192	0.491218	0.499599	0.1009	0.100017	0.103504	100	100	22.0994
	SC3	0.5	0.1	5	1.22707	1.11702	1.319	-0.271173	-0.422011	-0.138754	fast	0.511187	0.469762	0.537835	0.108258	0.0963612	0.125692	6.45161	14.2857	4.16667
	SC4	0.5	0.1	5	1.19217	1.07049	1.29663	-0.236354	-0.383334	-0.0655935	fast	1e-06	1e-06	0.0632574	0.36886	0.341731	0.369795	2.27273	2.32558	2.22222
	SC1	0.5	0.1	1.3	0.75876	0.701159	0.832466	-0.763212	-0.864475	-0.653802	slow	0.512041	1e-06	0.599148	0.0937554	0.0524441	0.353608	1.27389	1.72414	1.05263
	SC2	0.5	0.1	1.3	1.24674	1.1475	1.34496	-0.360551	-0.504687	-0.204328	fast	0.495604	0.490203	0.497404	0.101791	0.10089	0.10353	100	100	25
	SC3	0.5	0.1	1.3	0.794205	0.728736	0.84339	-0.684169	-0.78052	-0.60365	slow	0.631421	0.583219	0.633308	0.0471821	0.0466581	0.0699595	1.05263	1.1994	1.05263
	SC4	0.5	0.1	1.3	0.759217	0.70289	0.805578	-0.498353	-0.579281	-0.41741	slow	1e-06	1e-06	0.00987531	0.419074	0.407769	0.426558	1.69492	1.72414	1.66667
	SC1	0.5	0.1	2	0.996355	0.923137	1.09766	-0.520312	-0.642953	-0.387159	similar	0.680971	0.495432	0.699105	0.00904726	1e-06	0.099167	2.04082	2.24845	1.73837
	SC2	0.5	0.1	2	1.24737	1.13972	1.37903	-0.346256	-0.489363	-0.142789	fast	0.494361	0.481279	0.496669	0.103409	0.102212	0.108549	100	100	13.289
	SC3	0.5	0.1	2	1.03689	0.957326	1.12376	-0.426388	-0.538724	-0.288839	similar	0.506088	1e-06	0.704716	0.110615	1e-06	0.359837	2.22222	2.5	1.96078
	SC4	0.5	0.1	2	1.00964	0.940214	1.08525	-0.286942	-0.398187	-0.158944	similar	0.525311	0.522619	0.81055	0.145487	1e-06	0.148141	2.04082	2.10637	1.69492
	SC1	0.5	0.1	5	1.18813	1.09442	1.30945	-0.341519	-0.505161	-0.172056	fast	0.492613	0.33508	0.535403	0.104024	0.0844929	0.178827	4.54545	10.5541	2.73785
	SC2	0.5	0.1	5	1.24754	1.13767	1.33647	-0.347181	-0.494298	-0.217719	fast	0.49876	0.488587	0.500707	0.100687	0.0999158	0.104533	100	100	15.3257
	SC3	0.5	0.1	5	1.22471	1.13362	1.30751	-0.265897	-0.395534	-0.149769	fast	0.514502	0.482716	0.53968	0.106729	0.0954405	0.120266	6.66667	14.3885	4.54545
	SC4	0.5	0.1	5	1.20588	1.09718	1.29417	-0.217279	-0.369819	-0.088265	fast	0.0264916	1e-06	0.0375997	0.361761	0.356056	0.368863	2.32558	2.32558	2.27273
	SC1	0.5	0.1	1.3	0.767605	0.703743	0.816217	-0.753155	-0.86911	-0.684811	slow	0.510228	1e-06	0.600931	0.0949178	0.0519107	0.353107	1.28205	1.72414	1.05263
	SC2	0.5	0.1	1.3	1.24356	1.14581	1.34725	-0.349765	-0.501116	-0.20507	fast	0.49548	0.486512	0.497097	0.102384	0.101555	0.105531	100	100	16.6667
	SC3	0.5	0.1	1.3	0.790485	0.731445	0.863556	-0.689875	-0.785371	-0.578323	slow	0.63485	0.505162	0.636875	0.0460146	0.0453502	0.109754	1.05263	1.38889	1.05263
	SC4	0.5	0.1	1.3	0.756869	0.700924	0.835927	-0.495163	-0.592105	-0.370439	slow	1e-06	1e-06	1e-06	0.420008	0.412709	0.427666	1.69492	1.72414	1.66667
	SC1	0.5	0.1	2	1.00744	0.928397	1.08673	-0.501784	-0.620822	-0.389077	similar	0.558111	0.494966	0.696676	0.0708579	1e-06	0.100084	2.04082	2.5	1.67997
	SC2	0.5	0.1	2	1.24492	1.14448	1.36896	-0.347793	-0.516999	-0.192258	fast	0.496557	0.485241	0.498253	0.10174	0.100735	0.105802	100	100	14.2857
	SC3	0.5	0.1	2	1.03002	0.946181	1.13286	-0.433755	-0.542859	-0.291618	similar	0.506227	0.425391	0.709348	0.108909	1e-06	0.150241	2.17391	2.5	1.96078
	SC4	0.5	0.1	2	0.993247	0.912916	1.07936	-0.309535	-0.4098	-0.180312	similar	0.525055	0.522465	0.816127	0.142841	1e-06	0.149987	1.96078	2.43902	1.69492
	SC1	0.5	0.1	5	1.19451	1.09486	1.31237	-0.349425	-0.488255	-0.190343	fast	0.494015	0.383312	0.535014	0.102671	0.0841634	0.154156	4.7619	11.7994	2.94118
	SC2	0.5	0.1	5	1.23742	1.1431	1.33854	-0.362865	-0.485662	-0.197894	fast	0.499497	0.494115	0.501174	0.100603	0.0998015	0.102731	100	100	25
	SC3	0.5	0.1	5	1.23022	1.12278	1.34043	-0.256976	-0.393465	-0.100137	fast	0.502093	0.454015	0.530881	0.113569	0.100847	0.134546	5.88235	11.1111	3.91773
	SC4	0.5	0.1	5	1.19356	1.10212	1.31535	-0.224478	-0.361025	-0.0680836	fast	0.026244	1e-06	0.0395524	0.361854	0.354713	0.3688	2.32558	2.32558	2.27273
	SC1	0.5	0.1	1.3	0.754949	0.686109	0.819961	-0.765513	-0.872006	-0.666477	slow	0.534935	1e-06	0.597837	0.0826108	0.0532396	0.348158	1.21951	1.69492	1.05263
	SC2	0.5	0.1	1.3	1.23539	1.14364	1.34558	-0.365412	-0.516476	-0.216557	fast	0.499106	0.490481	0.500155	0.100034	0.0993588	0.103244	100	100	18.0995
	SC3	0.5	0.1	1.3	0.792275	0.746634	0.867163	-0.686385	-0.748079	-0.566872	slow	0.635811	0.239938	0.637651	0.0457268	0.045142	0.242987	1.05263	1.55945	1.05263
	SC4	0.5	0.1	1.3	0.76113	0.700965	0.819765	-0.488326	-0.585605	-0.405519	slow	1e-06	1e-06	0.00869939	0.419877	0.40886	0.427452	1.69492	1.72414	1.66667
	SC1	0.5	0.1	2	1.00428	0.917284	1.07937	-0.508975	-0.624163	-0.400622	similar	0.687521	0.494658	0.699794	0.00512639	0.000184556	0.0993184	2.04082	2.5	1.72414
	SC2	0.5	0.1	2	1.24428	1.12753	1.35957	-0.353214	-0.512579	-0.18556	fast	0.496203	0.481536	0.498	0.102202	0.101203	0.107312	100	100	12.5
	SC3	0.5	0.1	2	1.02982	0.955357	1.10723	-0.433563	-0.550639	-0.326977	similar	0.506298	0.504757	0.709671	0.108732	1e-06	0.110889	2.17391	2.5	1.96078
	SC4	0.5	0.1	2	1.00022	0.910691	1.09435	-0.298499	-0.443605	-0.171888	similar	0.524462	0.521894	0.812892	0.143936	1e-06	0.148942	2	2.08333	1.66667
	SC1	0.5	0.1	5	1.20142	1.10029	1.29667	-0.335677	-0.465411	-0.202956	fast	0.48064	0.346831	0.529817	0.108932	0.0866859	0.172436	4.16667	8.33333	2.77778
	SC2	0.5	0.1	5	1.24451	1.16199	1.35093	-0.345673	-0.469432	-0.21734	fast	0.495151	0.486204	0.496506	0.102892	0.102086	0.105988	100	100	18.0995
	SC3	0.5	0.1	5	1.22699	1.13603	1.36809	-0.269556	-0.398831	-0.0688974	fast	0.510961	0.473095	0.540805	0.109507	0.0960273	0.125635	6.66667	20	4.34783
	SC4	0.5	0.1	5	1.20642	1.10458	1.31343	-0.208282	-0.359579	-0.0668355	fast	0.00671359	1e-06	0.0187204	0.368643	0.366295	0.373434	2.32558	2.32558	2.27273
	SC1	0.5	0.1	1.3	0.760004	0.715382	0.82991	-0.769251	-0.832605	-0.666077	slow	0.489161	1e-06	0.602061	0.105498	0.051614	0.353302	1.3245	1.72414	1.05263
	SC2	0.5	0.1	1.3	1.24895	1.15845	1.35013	-0.347765	-0.484158	-0.200169	fast	0.493761	0.480631	0.495556	0.102194	0.101322	0.107063	100	100	14.2857
	SC3	0.5	0.1	1.3	0.791323	0.734433	0.862423	-0.684138	-0.782357	-0.584118	slow	0.63355	1e-06	0.635086	0.0463097	0.045836	0.363581	1.05263	1.75439	1.05263
	SC4	0.5	0.1	1.3	0.763233	0.707272	0.811501	-0.489946	-0.575008	-0.404524	slow	1e-06	1e-06	0.0136298	0.419896	0.406914	0.427452	1.69492	1.72414	1.66667
	SC1	0.5	0.1	2	0.999427	0.931736	1.09586	-0.515233	-0.610541	-0.372901	similar	0.688031	0.589486	0.697405	0.00548925	1e-06	0.0550465	2.04082	2.5	1.67997
	SC2	0.5	0.1	2	1.25175	1.13331	1.39135	-0.350214	-0.510116	-0.135737	fast	0.493588	0.483532	0.495199	0.102961	0.102077	0.10651	100	100	16.6667
	SC3	0.5	0.1	2	1.03041	0.936355	1.10975	-0.435519	-0.572179	-0.316586	similar	0.634012	1e-06	0.707743	0.0458712	1e-06	0.361137	2.17391	2.5	1.76913
	SC4	0.5	0.1	2	0.999422	0.935912	1.09129	-0.290798	-0.392884	-0.171027	similar	0.525827	0.523056	0.812771	0.143966	1e-06	0.148894	2.04082	2.27273	1.66667
	SC1	0.5	0.1	5	1.20504	1.12223	1.30304	-0.324058	-0.447333	-0.20728	fast	0.472493	0.413867	0.520481	0.113971	0.0924751	0.141611	4.16667	7.69231	3.22581
	SC2	0.5	0.1	5	1.24415	1.14431	1.36673	-0.348806	-0.510045	-0.187205	fast	0.493735	0.485218	0.495512	0.102963	0.102088	0.106193	100	100	18.0995
	SC3	0.5	0.1	5	1.23363	1.14537	1.34817	-0.25638	-0.368725	-0.10051	fast	0.49908	0.447826	0.530782	0.115332	0.10125	0.137502	5.88235	12.5786	3.84615
	SC4	0.5	0.1	5	1.19841	1.10417	1.29829	-0.215626	-0.379278	-0.0742116	fast	0.0226916	1e-06	0.034933	0.364393	0.358047	0.369204	2.32558	2.32558	2.27273
	SC1	0.5	0.1	1.3	0.760836	0.707022	0.832368	-0.764104	-0.855264	-0.670911	slow	0.482687	1e-06	0.585803	0.108174	0.0587839	0.352667	1.33333	1.72414	1.10467
	SC2	0.5	0.1	1.3	1.24045	1.14813	1.3671	-0.351711	-0.50803	-0.180875	fast	0.497749	0.488529	0.499095	0.101855	0.101101	0.105034	100	100	18.0995
	SC3	0.5	0.1	1.3	0.79506	0.737946	0.846892	-0.679547	-0.778726	-0.603187	slow	0.634303	0.505352	0.636169	0.0462923	0.0457269	0.109777	1.05263	1.38889	1.05263
	SC4	0.5	0.1	1.3	0.762864	0.710879	0.826184	-0.493782	-0.578807	-0.396464	slow	1e-06	1e-06	1e-06	0.418475	0.418056	0.425991	1.69492	1.72414	1.69492
	SC1	0.5	0.1	2	0.994248	0.927692	1.07694	-0.52165	-0.625911	-0.409738	similar	0.661777	0.497198	0.702081	0.0185634	1e-06	0.0996012	1.96078	2.32558	1.66667
	SC2	0.5	0.1	2	1.2443	1.13635	1.35942	-0.352686	-0.527797	-0.175305	fast	0.496145	0.483381	0.498067	0.101091	0.100012	0.105772	100	100	14.2857
	SC3	0.5	0.1	2	1.02527	0.952309	1.11389	-0.438651	-0.535907	-0.322765	similar	0.644476	0.504839	0.709339	0.0401521	1e-06	0.110832	2.17391	2.5	1.96078
	SC4	0.5	0.1	2	1.00274	0.924784	1.08858	-0.295905	-0.401461	-0.163143	similar	0.525528	0.521643	0.811582	0.143598	1e-06	0.14983	2	2.32558	1.76445
	SC1	0.5	0.1	5	1.21047	1.11469	1.31266	-0.325285	-0.455737	-0.18455	fast	0.462916	0.350205	0.527865	0.118885	0.0887296	0.172397	4	10.6667	2.85714
	SC2	0.5	0.1	5	1.24004	1.14914	1.35129	-0.356425	-0.502515	-0.172405	fast	0.497276	0.487485	0.499118	0.101689	0.100734	0.105437	100	100	16.6667
	SC3	0.5	0.1	5	1.2236	1.10973	1.32943	-0.275713	-0.42331	-0.118398	fast	0.514814	0.485974	0.542223	0.106749	0.094281	0.11885	6.66667	16.6667	4.64576
	SC4	0.5	0.1	5	1.19143	1.08831	1.29506	-0.227524	-0.389781	-0.0907281	fast	1e-06	1e-06	0.0729751	0.370971	0.337762	0.371569	2.27273	2.32558	2.22222
	SC1	0.5	0.1	1.3	0.757795	0.706195	0.833022	-0.76888	-0.86626	-0.655629	slow	0.49986	1e-06	0.599291	0.100064	0.0525728	0.353627	1.2987	1.72414	1.05263
	SC2	0.5	0.1	1.3	1.24107	1.13443	1.3648	-0.353757	-0.500497	-0.163277	fast	0.496262	0.482762	0.497934	0.101396	0.100619	0.105944	100	100	12.5
	SC3	0.5	0.1	1.3	0.786416	0.728678	0.836782	-0.693481	-0.778487	-0.603594	slow	0.629853	0.504939	0.631252	0.048042	0.0475875	0.109006	1.05263	1.36986	1.05263
	SC4	0.5	0.1	1.3	0.758202	0.706414	0.812955	-0.492711	-0.588661	-0.411388	slow	1e-06	1e-06	1e-06	0.419994	0.412729	0.420505	1.69492	1.69492	1.66667
	SC1	0.5	0.1	2	1.00718	0.928735	1.07471	-0.508254	-0.629102	-0.411451	similar	0.671942	0.493892	0.700493	0.014461	1e-06	0.0997171	2.0202	2.5	1.75439
	SC2	0.5	0.1	2	1.23337	1.14643	1.36241	-0.366757	-0.492326	-0.179289	fast	0.497362	0.489831	0.498661	0.101228	0.100456	0.103939	100	100	20
	SC3	0.5	0.1	2	1.0305	0.95498	1.12309	-0.439028	-0.536175	-0.301987	similar	0.629412	1e-06	0.706785	0.0480096	1e-06	0.360889	2.5	2.5	1.86654
	SC4	0.5	0.1	2	1.0028	0.916949	1.08848	-0.287728	-0.415513	-0.184705	similar	0.524643	0.523194	0.813792	0.144171	1e-06	0.149357	2	2.08333	1.66667
	SC1	0.5	0.1	5	1.19906	1.09443	1.29614	-0.339279	-0.478669	-0.200184	fast	0.500609	0.42464	0.541188	0.100715	0.0819758	0.135312	5	15.444	3.22581
	SC2	0.5	0.1	5	1.23601	1.13544	1.36893	-0.370673	-0.514102	-0.169741	fast	0.498167	0.489078	0.499852	0.100454	0.0996624	0.103642	100	100	16.6667
	SC3	0.5	0.1	5	1.22527	1.13946	1.32898	-0.270559	-0.398579	-0.110696	fast	0.512541	0.473012	0.541899	0.107915	0.0943493	0.12499	6.66667	22.5989	4.33839
	SC4	0.5	0.1	5	1.19968	1.093	1.34345	-0.22194	-0.371277	-0.0365046	fast	1e-06	1e-06	0.0446586	0.360655	0.352483	0.369538	2.27273	2.32558	2.22222
	SC1	0.5	0.1	1.3	0.755048	0.71188	0.825063	-0.776583	-0.860466	-0.679609	slow	0.526576	1e-06	0.595357	0.0863215	0.0535407	0.34783	1.23457	1.69492	1.05263
	SC2	0.5	0.1	1.3	1.23803	1.15657	1.35936	-0.357692	-0.483278	-0.20046	fast	0.49961	0.491763	0.501258	0.100542	0.0996525	0.103324	100	100	20
	SC3	0.5	0.1	1.3	0.790823	0.725441	0.842803	-0.685326	-0.799484	-0.596209	slow	0.63131	0.596577	0.633085	0.0472741	0.0467811	0.0638113	1.05263	1.16993	1.05263
	SC4	0.5	0.1	1.3	0.758093	0.706546	0.825583	-0.49342	-0.582094	-0.386427	slow	1e-06	1e-06	0.00720373	0.419104	0.408945	0.42671	1.69492	1.72414	1.66667
	SC1	0.5	0.1	2	0.999265	0.935626	1.07652	-0.507758	-0.628045	-0.387982	similar	0.668301	0.494113	0.700151	0.0164069	0.000144365	0.0994621	2.04082	2.5	1.72414
	SC2	0.5	0.1	2	1.24688	1.15074	1.34504	-0.353927	-0.508001	-0.196119	fast	0.495639	0.483919	0.497454	0.101443	0.100313	0.105991	100	100	14.2857
	SC3	0.5	0.1	2	1.03082	0.948492	1.10327	-0.439792	-0.550084	-0.326978	similar	0.505957	0.504494	0.708289	0.108429	1e-06	0.110694	2.17391	2.5	1.94081
	SC4	0.5	0.1	2	1.00305	0.912278	1.10345	-0.294711	-0.418825	-0.154598	similar	0.52538	0.522067	0.811101	0.143384	1e-06	0.150526	2	2.15169	1.66667
	SC1	0.5	0.1	5	1.20124	1.1218	1.3062	-0.341765	-0.470393	-0.184848	fast	0.489177	0.402653	0.529216	0.105103	0.0871491	0.145237	4.7619	10.5541	3.125
	SC2	0.5	0.1	5	1.25047	1.13393	1.37004	-0.347666	-0.521213	-0.18276	fast	0.495062	0.482032	0.496561	0.10243	0.101428	0.107013	100	100	13.289
	SC3	0.5	0.1	5	1.2191	1.13825	1.314	-0.274226	-0.38009	-0.130798	fast	0.516403	0.472969	0.543519	0.106221	0.094086	0.124553	6.66667	16.6667	4.158
	SC4	0.5	0.1	5	1.19724	1.11964	1.3045	-0.232745	-0.346114	-0.0715969	fast	0.03924	1e-06	0.0501233	0.354926	0.349098	0.369315	2.32558	2.32558	2.27273
	SC1	0.5	0.1	1.3	0.768488	0.710278	0.815496	-0.749918	-0.8504	-0.685918	slow	0.494781	1e-06	0.595739	0.102852	0.0546721	0.352816	1.31579	1.72414	1.07411
	SC2	0.5	0.1	1.3	1.24753	1.14083	1.33762	-0.339592	-0.490292	-0.209886	fast	0.49305	0.482127	0.495062	0.103355	0.102391	0.107238	100	100	15.3257
	SC3	0.5	0.1	1.3	0.791401	0.732416	0.844143	-0.684166	-0.782815	-0.600868	slow	0.631977	0.549455	0.634025	0.0470376	0.0463555	0.0863825	1.05263	1.2837	1.05263
	SC4	0.5	0.1	1.3	0.766707	0.696296	0.825206	-0.483811	-0.59354	-0.391703	slow	1e-06	1e-06	0.010712	0.419338	0.410659	0.426896	1.69492	1.72414	1.67997
	SC1	0.5	0.1	2	1.00898	0.928912	1.08669	-0.494104	-0.631267	-0.366626	similar	0.501186	0.496721	0.700428	0.10008	1e-06	0.101831	2.04082	2.08333	1.69492
	SC2	0.5	0.1	2	1.24655	1.13548	1.37593	-0.344126	-0.509182	-0.171038	fast	0.494891	0.47919	0.497122	0.103316	0.102057	0.108864	100	100	11.7302
	SC3	0.5	0.1	2	1.02559	0.953977	1.1154	-0.447324	-0.545399	-0.318039	similar	0.649682	0.502107	0.709606	0.037248	1e-06	0.10936	2.5	2.5	1.69492
	SC4	0.5	0.1	2	0.993656	0.92021	1.07913	-0.305347	-0.401738	-0.195689	similar	0.523794	0.522243	0.815526	0.142512	1e-06	0.14969	1.96078	2.5	1.90386
	SC1	0.5	0.1	5	1.19922	1.08689	1.31381	-0.343186	-0.508932	-0.163525	fast	0.494786	0.401463	0.544184	0.102325	0.0793759	0.146031	4.7619	20	3.07456
	SC2	0.5	0.1	5	1.24725	1.12768	1.35275	-0.348608	-0.513671	-0.226822	fast	0.494221	0.482471	0.495781	0.102627	0.101817	0.106763	100	100	15.3257
	SC3	0.5	0.1	5	1.23139	1.1312	1.34591	-0.262954	-0.391234	-0.103787	fast	0.498816	0.446926	0.5365	0.115487	0.0985071	0.138036	5.55556	14.2857	3.77003
	SC4	0.5	0.1	5	1.19758	1.11196	1.30278	-0.221567	-0.342612	-0.0758761	fast	0.029372	1e-06	0.0386352	0.360361	0.355452	0.369094	2.32558	2.32558	2.27273
	SC1	0.5	0.1	1.3	0.765078	0.708847	0.822954	-0.762738	-0.846008	-0.67175	slow	0.505	1e-06	0.594021	0.0974917	0.0550592	0.353362	1.29032	1.72414	1.07411
	SC2	0.5	0.1	1.3	1.24825	1.16301	1.35891	-0.345666	-0.467825	-0.156109	fast	0.492003	0.478433	0.495059	0.103545	0.101947	0.108716	50	100	12.5
	SC3	0.5	0.1	1.3	0.797016	0.731512	0.855617	-0.686126	-0.776262	-0.586313	slow	0.633804	0.532297	0.635353	0.046375	0.0458274	0.0957341	1.05263	1.32758	1.05263
	SC4	0.5	0.1	1.3	0.757424	0.700204	0.82218	-0.492283	-0.592132	-0.418134	slow	1e-06	1e-06	1e-06	0.419229	0.41194	0.426664	1.69492	1.72414	1.66667
	SC1	0.5	0.1	2	1.00156	0.914006	1.08277	-0.505516	-0.640475	-0.377896	similar	0.639181	0.494149	0.700641	0.0311494	1e-06	0.0994452	2.04082	2.5	1.66667
	SC2	0.5	0.1	2	1.23516	1.12231	1.37652	-0.36829	-0.515445	-0.153346	fast	0.497596	0.493075	0.498933	0.101291	0.100606	0.102893	100	100	25
	SC3	0.5	0.1	2	1.03296	0.94987	1.12644	-0.428436	-0.550955	-0.295075	similar	0.625011	1e-06	0.631895	0.0499286	0.0464507	0.360305	2.5	2.5	2.04082
	SC4	0.5	0.1	2	1.0021	0.942184	1.10426	-0.288494	-0.381441	-0.149948	similar	0.52587	0.522504	0.813192	0.146368	1e-06	0.149056	2.04082	2.08333	1.66667
	SC1	0.5	0.1	5	1.21372	1.08558	1.31565	-0.320689	-0.495294	-0.166117	fast	0.481956	0.333214	0.52663	0.10969	0.089212	0.179775	4.54545	9.09091	2.77393
	SC2	0.5	0.1	5	1.24358	1.11675	1.36428	-0.346067	-0.521964	-0.161565	fast	0.498189	0.486292	0.500056	0.101783	0.100851	0.106308	100	100	15.3257
	SC3	0.5	0.1	5	1.23373	1.11926	1.33647	-0.263047	-0.399332	-0.103911	fast	0.511885	0.460097	0.543354	0.108568	0.0942626	0.130688	6.66667	25.3165	4
	SC4	0.5	0.1	5	1.19683	1.11512	1.30019	-0.220516	-0.345556	-0.0740965	fast	0.0131893	1e-06	0.0228231	0.36737	0.363115	0.369856	2.32558	2.32558	2.27273
	SC1	0.5	0.1	1.3	0.762745	0.700083	0.837303	-0.763241	-0.852294	-0.659696	slow	0.509303	1e-06	0.600539	0.0949703	0.0516978	0.352764	1.28205	1.72414	1.05263
	SC2	0.5	0.1	1.3	1.24422	1.13211	1.37248	-0.341017	-0.508008	-0.183501	fast	0.494325	0.483442	0.496319	0.10301	0.101881	0.10702	100	100	15.3257
	SC3	0.5	0.1	1.3	0.790217	0.740124	0.844547	-0.681087	-0.77286	-0.601701	slow	0.633312	1e-06	0.634676	0.0470139	0.046631	0.364807	1.05263	1.75439	1.05263
	SC4	0.5	0.1	1.3	0.768882	0.700377	0.827536	-0.486054	-0.576431	-0.393616	slow	1e-06	1e-06	1e-06	0.417488	0.417132	0.42508	1.69492	1.72414	1.69492
	SC1	0.5	0.1	2	0.999822	0.93469	1.09096	-0.522383	-0.603504	-0.386409	similar	0.687378	0.495461	0.697068	0.00461595	0.000378483	0.0990494	2.04082	2.5	1.72414
	SC2	0.5	0.1	2	1.23085	1.12457	1.35687	-0.367426	-0.518412	-0.214184	fast	0.498586	0.490909	0.500099	0.100924	0.100045	0.10353	100	100	19.802
	SC3	0.5	0.1	2	1.02328	0.939518	1.11418	-0.440042	-0.583495	-0.320823	similar	0.648612	0.502104	0.709607	0.0378625	1e-06	0.110658	2.5	2.5	1.69492
	SC4	0.5	0.1	2	0.997479	0.942691	1.07401	-0.301696	-0.395968	-0.206496	similar	0.525904	0.521994	0.81338	0.141869	1e-06	0.149044	1.96078	2.08333	1.66667
	SC1	0.5	0.1	5	1.19948	1.09768	1.31039	-0.330228	-0.499795	-0.172033	fast	0.490876	0.401156	0.538122	0.103569	0.0820693	0.145209	4.54545	12.5	3.0303
	SC2	0.5	0.1	5	1.24963	1.14513	1.35933	-0.342456	-0.48735	-0.194286	fast	0.49538	0.482936	0.497429	0.10252	0.101227	0.106806	100	100	13.289
	SC3	0.5	0.1	5	1.24034	1.12086	1.33135	-0.257053	-0.413215	-0.13734	fast	0.507796	0.469341	0.533346	0.110164	0.0987678	0.126839	6.25	12.5	4.2508
	SC4	0.5	0.1	5	1.20006	1.09994	1.31522	-0.21772	-0.358822	-0.0568616	fast	0.0411393	1e-06	0.0537865	0.35536	0.348581	0.370815	2.32558	2.32558	2.22222
	SC1	0.5	0.1	1.3	0.762824	0.704072	0.822979	-0.767049	-0.849533	-0.671245	slow	0.445253	1e-06	0.598414	0.12649	0.052919	0.353308	1.38889	1.72414	1.05792
	SC2	0.5	0.1	1.3	1.24682	1.14146	1.35316	-0.357605	-0.499428	-0.192906	fast	0.495905	0.488244	0.497524	0.10206	0.101235	0.10494	100	100	20
	SC3	0.5	0.1	1.3	0.793454	0.735349	0.851503	-0.67905	-0.777807	-0.57054	slow	0.634888	1e-06	0.636431	0.0463917	0.0458756	0.364328	1.05263	1.75439	1.05263
	SC4	0.5	0.1	1.3	0.760387	0.711314	0.81963	-0.49073	-0.568907	-0.41417	slow	1e-06	1e-06	1e-06	0.419617	0.419204	0.427064	1.69492	1.72414	1.69492
	SC1	0.5	0.1	2	0.999364	0.931676	1.09728	-0.51715	-0.624683	-0.368451	similar	0.688322	0.494024	0.700383	0.00512591	1e-06	0.0993649	1.96078	2.5	1.73837
	SC2	0.5	0.1	2	1.22957	1.14843	1.35621	-0.365195	-0.482721	-0.188334	fast	0.499491	0.489725	0.501059	0.100392	0.0996494	0.104005	100	100	16.6667
	SC3	0.5	0.1	2	1.03306	0.956329	1.12053	-0.431018	-0.538203	-0.305198	similar	0.626739	1e-06	0.706653	0.0496383	1e-06	0.360964	2.5	2.5	1.94081
	SC4	0.5	0.1	2	1.00366	0.911829	1.10705	-0.295659	-0.429142	-0.157788	similar	0.525548	0.522174	0.811919	0.143472	1e-06	0.149685	2	2.12766	1.66667
	SC1	0.5	0.1	5	1.20808	1.11453	1.30743	-0.321998	-0.461758	-0.198166	fast	0.480409	0.405678	0.520651	0.109833	0.0917215	0.144063	4.54545	8.33333	3.17209
	SC2	0.5	0.1	5	1.26544	1.15906	1.35985	-0.319856	-0.483153	-0.179309	fast	0.487521	0.47105	0.49211	0.10665	0.104876	0.113099	33.3333	100	11.1111
	SC3	0.5	0.1	5	1.21704	1.12102	1.33678	-0.276938	-0.414715	-0.102739	fast	0.509855	0.446153	0.540408	0.108355	0.0949433	0.136684	5.88235	13.3779	3.63306
	SC4	0.5	0.1	5	1.20524	1.10542	1.30651	-0.209315	-0.356984	-0.0861935	fast	0.0189327	1e-06	0.0298124	0.366687	0.360982	0.369327	2.32558	2.32558	2.27273
	SC1	0.5	0.1	1.3	0.764251	0.703468	0.825505	-0.758924	-0.854839	-0.651652	slow	0.503954	1e-06	0.601909	0.0981608	0.0515353	0.352944	1.2987	1.72414	1.05263
	SC2	0.5	0.1	1.3	1.2427	1.11521	1.36428	-0.365325	-0.519793	-0.196746	fast	0.496103	0.486516	0.497576	0.102101	0.101309	0.105467	100	100	16.6667
	SC3	0.5	0.1	1.3	0.794008	0.735837	0.848705	-0.682809	-0.766643	-0.59082	slow	0.635027	0.505364	0.63612	0.0460894	0.0457325	0.109645	1.05263	1.38889	1.05263
	SC4	0.5	0.1	1.3	0.756395	0.705895	0.817158	-0.499806	-0.576464	-0.401571	slow	1e-06	1e-06	0.00425677	0.419757	0.410596	0.427505	1.69492	1.72414	1.66667
	SC1	0.5	0.1	2	0.999153	0.91792	1.08278	-0.517476	-0.643468	-0.401227	similar	0.680646	0.496358	0.700891	0.00909863	1e-06	0.0994377	1.96078	2.27273	1.66667
	SC2	0.5	0.1	2	1.24261	1.12974	1.35575	-0.3479	-0.531989	-0.184822	fast	0.494809	0.48316	0.496624	0.102962	0.101956	0.107336	100	100	14.2857
	SC3	0.5	0.1	2	1.03242	0.939654	1.13287	-0.430473	-0.574788	-0.294334	similar	0.506227	0.504717	0.709478	0.108863	1e-06	0.111095	2.17391	2.5	1.96078
	SC4	0.5	0.1	2	1.01023	0.931892	1.09603	-0.281449	-0.403619	-0.153489	similar	0.525511	0.522825	0.811551	0.144661	1e-06	0.150663	2.04082	2.12766	1.69492
	SC1	0.5	0.1	5	1.19471	1.08777	1.3119	-0.3432	-0.507197	-0.186447	fast	0.50044	0.453659	0.542236	0.0997407	0.0804404	0.12068	5	16.8067	3.57143
	SC2	0.5	0.1	5	1.24514	1.12667	1.36972	-0.358341	-0.513263	-0.175009	fast	0.497512	0.489546	0.499159	0.100941	0.099966	0.104059	100	100	20
	SC3	0.5	0.1	5	1.21406	1.1305	1.32796	-0.277294	-0.405349	-0.124699	fast	0.512933	0.474061	0.545915	0.107235	0.0917673	0.123542	6.66667	29.1971	4.2508
	SC4	0.5	0.1	5	1.1974	1.11867	1.30467	-0.218056	-0.350773	-0.0707807	fast	0.0241466	1e-06	0.0323966	0.362529	0.358242	0.368127	2.32558	2.32558	2.27273
	SC1	0.5	0.1	1.3	0.763715	0.708347	0.82605	-0.761795	-0.842638	-0.651762	slow	0.507121	1e-06	0.600529	0.0970988	0.0524485	0.353618	1.29032	1.72414	1.05263
	SC2	0.5	0.1	1.3	1.23563	1.11906	1.36935	-0.371046	-0.524371	-0.176748	fast	0.498554	0.489086	0.500021	0.0997882	0.0989675	0.103361	100	100	16.6667
	SC3	0.5	0.1	1.3	0.799553	0.730402	0.850608	-0.672316	-0.779272	-0.588686	slow	0.636535	0.50548	0.638302	0.0461435	0.0455983	0.110135	1.05263	1.38889	1.05263
	SC4	0.5	0.1	1.3	0.762153	0.69942	0.818743	-0.492732	-0.575688	-0.396971	slow	1e-06	1e-06	0.00639904	0.419459	0.409125	0.426848	1.69492	1.72414	1.66667
	SC1	0.5	0.1	2	1.00205	0.926198	1.09618	-0.513774	-0.63739	-0.37349	similar	0.640578	0.493868	0.699741	0.0302525	1e-06	0.0993179	2.04082	2.5	1.66667
	SC2	0.5	0.1	2	1.25247	1.14106	1.35539	-0.357978	-0.503372	-0.214455	fast	0.492417	0.482199	0.494327	0.103022	0.102018	0.106866	100	100	16.6667
	SC3	0.5	0.1	2	1.03091	0.964325	1.12381	-0.43677	-0.536564	-0.309071	similar	0.566283	1e-06	0.705847	0.0757285	1e-06	0.360556	2.17391	2.5	1.94081
	SC4	0.5	0.1	2	0.994616	0.921039	1.06947	-0.304413	-0.416432	-0.213068	similar	0.526661	0.522595	0.816638	0.141802	1e-06	0.147898	1.96078	2.5	1.79614
	SC1	0.5	0.1	5	1.2032	1.07871	1.29854	-0.335488	-0.518086	-0.191667	fast	0.500387	0.444814	0.538278	0.100383	0.0831842	0.125565	5	12.5	3.44828
	SC2	0.5	0.1	5	1.25158	1.1226	1.40421	-0.33792	-0.52941	-0.118444	fast	0.491359	0.475089	0.493603	0.104026	0.102822	0.110113	66.6667	100	11.7302
	SC3	0.5	0.1	5	1.23178	1.13572	1.33988	-0.248565	-0.396061	-0.0845678	fast	0.504282	0.45277	0.534891	0.112966	0.0991847	0.135322	5.88235	12.5	3.84615
	SC4	0.5	0.1	5	1.19254	1.11545	1.31943	-0.22893	-0.357668	-0.0663255	fast	1e-06	1e-06	0.0480244	0.369385	0.350724	0.370018	2.27273	2.32558	2.27273
	SC1	0.5	0.1	1.3	0.762631	0.712706	0.833222	-0.76168	-0.856607	-0.657306	slow	0.472739	1e-06	0.600409	0.112812	0.051881	0.352286	1.35135	1.72414	1.05792
	SC2	0.5	0.1	1.3	1.24804	1.12945	1.38327	-0.344446	-0.521357	-0.162344	fast	0.49522	0.482681	0.497023	0.102224	0.10121	0.106681	100	100	13.2013
	SC3	0.5	0.1	1.3	0.786963	0.736831	0.835187	-0.693354	-0.770949	-0.612305	slow	0.632659	0.586231	0.634181	0.0473634	0.0468759	0.06927	1.05263	1.19796	1.05263
	SC4	0.5	0.1	1.3	0.756217	0.695987	0.812376	-0.501779	-0.590423	-0.417052	slow	1e-06	1e-06	1e-06	0.420962	0.413679	0.428499	1.69492	1.72414	1.66667
	SC1	0.5	0.1	2	1.00617	0.931274	1.06909	-0.506826	-0.609713	-0.39714	similar	0.68758	0.494146	0.700549	0.00570968	1e-06	0.0993428	2.0202	2.5	1.75439
	SC2	0.5	0.1	2	1.22942	1.14409	1.3561	-0.362065	-0.495133	-0.196626	fast	0.497327	0.490154	0.499091	0.101139	0.100205	0.103528	100	100	20
	SC3	0.5	0.1	2	1.02365	0.963579	1.11161	-0.43866	-0.544491	-0.318522	similar	0.624264	0.504901	0.709953	0.0501257	1e-06	0.110906	2.17391	2.5	1.96078
	SC4	0.5	0.1	2	1.00326	0.917498	1.08795	-0.287497	-0.423975	-0.175083	similar	0.52613	0.522112	0.81429	0.14426	1e-06	0.151616	2	2.27273	1.66667
	SC1	0.5	0.1	5	1.19522	1.10223	1.338	-0.355735	-0.474913	-0.153214	fast	0.499561	0.432973	0.539002	0.099924	0.082049	0.13035	5	14.3885	3.33333
	SC2	0.5	0.1	5	1.23179	1.13574	1.33461	-0.36334	-0.505462	-0.205972	fast	0.501069	0.489987	0.502781	0.0996536	0.0987033	0.103912	100	100	15.3257
	SC3	0.5	0.1	5	1.23121	1.13544	1.33547	-0.265544	-0.412824	-0.116343	fast	0.51528	0.478643	0.543987	0.106639	0.0933209	0.122083	7.14286	28.777	4.54545
	SC4	0.5	0.1	5	1.20436	1.09629	1.29021	-0.211152	-0.382469	-0.0862993	fast	0.0236914	1e-06	0.0349109	0.364177	0.35826	0.369496	2.32558	2.32558	2.27273
	SC1	0.5	0.1	1.3	0.75572	0.716715	0.812772	-0.770345	-0.846915	-0.683782	slow	0.499748	1e-06	0.598347	0.0999721	0.052703	0.353313	1.2987	1.72414	1.05263
	SC2	0.5	0.1	1.3	1.23654	1.13367	1.34349	-0.354674	-0.514765	-0.213989	fast	0.495281	0.485544	0.496576	0.101879	0.10105	0.105257	100	100	16.6667
	SC3	0.5	0.1	1.3	0.787987	0.738317	0.865579	-0.685072	-0.772555	-0.597607	slow	0.631447	0.52618	0.633249	0.0471601	0.0466151	0.0976074	1.05263	1.3267	1.05263
	SC4	0.5	0.1	1.3	0.768123	0.714378	0.831302	-0.481837	-0.572428	-0.39143	slow	1e-06	1e-06	1e-06	0.418805	0.418318	0.426452	1.69492	1.72414	1.69492
	SC1	0.5	0.1	2	1.0071	0.937885	1.08393	-0.508043	-0.612101	-0.393491	similar	0.565576	0.49511	0.697724	0.0675865	1e-06	0.0996594	2.04082	2.5	1.70867
	SC2	0.5	0.1	2	1.25251	1.14676	1.36484	-0.338422	-0.487769	-0.170224	fast	0.491418	0.481461	0.493571	0.104125	0.10302	0.107938	50	100	15.3257
	SC3	0.5	0.1	2	1.03278	0.961081	1.1189	-0.437831	-0.55689	-0.304175	similar	0.624295	1e-06	0.63004	0.0500378	0.0470407	0.360091	2.5	2.5	2.04082
	SC4	0.5	0.1	2	0.99434	0.929762	1.08757	-0.306035	-0.4094	-0.153963	similar	0.525538	0.522255	0.81509	0.142515	1e-06	0.148599	1.96078	2.08333	1.66667
	SC1	0.5	0.1	5	1.19401	1.09165	1.28883	-0.3569	-0.486555	-0.197289	fast	0.519001	0.459985	0.549112	0.090812	0.0766461	0.117115	6.25	28.777	3.63306
	SC2	0.5	0.1	5	1.23303	1.14347	1.36339	-0.365812	-0.509919	-0.148451	fast	0.500343	0.489486	0.50182	0.0999557	0.0989938	0.10364	100	100	15.3257
	SC3	0.5	0.1	5	1.23081	1.12471	1.33987	-0.257072	-0.403548	-0.126303	fast	0.503059	0.434603	0.537427	0.112579	0.0970335	0.142712	5.88235	14.3885	3.56506
	SC4	0.5	0.1	5	1.19473	1.0939	1.31974	-0.215914	-0.371233	-0.0574635	fast	1e-06	1e-06	0.0493591	0.369238	0.350154	0.369896	2.27273	2.32558	2.27273
	SC1	0.5	0.1	1.3	0.757094	0.712813	0.81557	-0.764207	-0.842988	-0.679375	slow	0.499066	1e-06	0.599698	0.0996492	0.0519538	0.35268	1.2987	1.72414	1.05263
	SC2	0.5	0.1	1.3	1.23781	1.11834	1.38596	-0.363468	-0.524946	-0.158071	fast	0.499444	0.490056	0.500878	0.0999852	0.099326	0.103415	100	100	18.0995
	SC3	0.5	0.1	1.3	0.788128	0.736452	0.85563	-0.689192	-0.7661	-0.596766	slow	0.632247	1e-06	0.634241	0.0464184	0.0458365	0.363262	1.05263	1.75439	1.05263
	SC4	0.5	0.1	1.3	0.757491	0.694467	0.82629	-0.496798	-0.592313	-0.39273	slow	1e-06	1e-06	1e-06	0.420168	0.412776	0.427647	1.69492	1.72414	1.66667
	SC1	0.5	0.1	2	1.00162	0.929791	1.0793	-0.513587	-0.635621	-0.396909	similar	0.688793	0.576264	0.697099	0.00545193	1e-06	0.0617251	2.04082	2.5	1.69348
	SC2	0.5	0.1	2	1.23998	1.1238	1.36791	-0.364218	-0.504672	-0.185766	fast	0.496347	0.487404	0.498046	0.101744	0.100973	0.104801	100	100	16.6667
	SC3	0.5	0.1	2	1.02839	0.948384	1.10416	-0.440408	-0.56533	-0.341889	similar	0.645462	0.504569	0.708599	0.0390835	1e-06	0.110424	2.17391	2.5	1.78571
	SC4	0.5	0.1	2	1.00038	0.916898	1.09919	-0.299581	-0.417477	-0.15881	similar	0.525652	0.522322	0.812594	0.143799	1e-06	0.148825	2	2.08333	1.66667
	SC1	0.5	0.1	5	1.20019	1.09415	1.29863	-0.342113	-0.49076	-0.19217	fast	0.50065	0.440611	0.542507	0.0995574	0.080102	0.126375	5	16.6667	3.38696
	SC2	0.5	0.1	5	1.23469	1.15135	1.33822	-0.360644	-0.465043	-0.220743	fast	0.498806	0.492633	0.500118	0.100769	0.100159	0.103114	100	100	24.6914
	SC3	0.5	0.1	5	1.22419	1.13728	1.32811	-0.261757	-0.386042	-0.114735	fast	0.514282	0.476405	0.543023	0.108244	0.0953857	0.124154	6.66667	20	4.34783
	SC4	0.5	0.1	5	1.19849	1.0964	1.29518	-0.222399	-0.362022	-0.070608	fast	0.0256363	1e-06	0.033983	0.362356	0.357839	0.368876	2.32558	2.32558	2.27273
	SC1	0.5	0.1	1.3	0.758664	0.714166	0.813386	-0.777544	-0.835278	-0.692396	slow	0.505574	0.139933	0.597149	0.095916	0.0524278	0.276577	1.28205	1.61681	1.05263
	SC2	0.5	0.1	1.3	1.23653	1.14276	1.33259	-0.370059	-0.4916	-0.213432	fast	0.498654	0.495781	0.499962	0.100445	0.0998961	0.101783	100	100	33.3333
	SC3	0.5	0.1	1.3	0.794802	0.738109	0.843555	-0.68843	-0.772198	-0.583932	slow	0.633395	1e-06	0.635477	0.0464518	0.0458223	0.363798	1.05263	1.75439	1.05263
	SC4	0.5	0.1	1.3	0.763613	0.706134	0.834442	-0.491884	-0.575591	-0.39262	slow	1e-06	1e-06	1e-06	0.419776	0.419243	0.427407	1.69492	1.72414	1.69492
	SC1	0.5	0.1	2	1.00333	0.917111	1.10094	-0.506113	-0.627352	-0.369378	similar	0.579941	0.495427	0.698232	0.0605326	1e-06	0.0994316	2.04082	2.5	1.72414
	SC2	0.5	0.1	2	1.23949	1.13742	1.37601	-0.356264	-0.485937	-0.159399	fast	0.496637	0.484761	0.498152	0.102649	0.101673	0.106403	100	100	14.2857
	SC3	0.5	0.1	2	1.03596	0.955895	1.11655	-0.426454	-0.544136	-0.302666	similar	0.563432	1e-06	0.704845	0.0807382	1e-06	0.360006	2.22222	2.5	1.96078
	SC4	0.5	0.1	2	1.009	0.912121	1.0721	-0.289481	-0.428371	-0.176266	similar	0.526163	0.522147	0.814392	0.14436	1e-06	0.148256	2	2.06292	1.66667
	SC1	0.5	0.1	5	1.20242	1.10034	1.30165	-0.34273	-0.482531	-0.200469	fast	0.502174	0.420977	0.540448	0.0982133	0.0804365	0.135637	5	13.3779	3.17209
	SC2	0.5	0.1	5	1.24428	1.15619	1.3408	-0.347776	-0.462456	-0.202043	fast	0.495688	0.481422	0.498528	0.101819	0.100524	0.107549	50	100	12.5
	SC3	0.5	0.1	5	1.20896	1.11453	1.33499	-0.281702	-0.418448	-0.112594	fast	0.517463	0.466481	0.551541	0.104514	0.0880805	0.126344	6.66667	33.8983	3.91773
	SC4	0.5	0.1	5	1.19716	1.09101	1.29092	-0.236689	-0.371036	-0.0820911	fast	1e-06	1e-06	0.0600595	0.369082	0.343767	0.369905	2.27273	2.32558	2.22222
	SC1	0.5	0.1	1.3	0.764567	0.710672	0.832002	-0.758784	-0.849316	-0.647738	slow	0.484749	1e-06	0.588698	0.10821	0.0584287	0.353979	1.33333	1.72414	1.0989
	SC2	0.5	0.1	1.3	1.2356	1.14547	1.37229	-0.352461	-0.502018	-0.16361	fast	0.49605	0.486316	0.497982	0.102606	0.10168	0.105774	100	100	16.6667
	SC3	0.5	0.1	1.3	0.795872	0.74744	0.850712	-0.680142	-0.76288	-0.592615	slow	0.636824	0.505253	0.638697	0.0455489	0.0449946	0.109474	1.05263	1.38889	1.05263
	SC4	0.5	0.1	1.3	0.76191	0.708168	0.809095	-0.49279	-0.571745	-0.417554	slow	1e-06	1e-06	0.0086486	0.418998	0.408152	0.426671	1.69492	1.72414	1.66667
	SC1	0.5	0.1	2	1.00508	0.914599	1.07582	-0.504456	-0.633476	-0.389812	similar	0.693562	0.495142	0.702758	0.00409053	1e-06	0.0996419	2.04082	2.414	1.81818
	SC2	0.5	0.1	2	1.24113	1.16207	1.37587	-0.365047	-0.472948	-0.162185	fast	0.491962	0.478675	0.494719	0.102461	0.101281	0.107523	50	100	12.5
	SC3	0.5	0.1	2	1.02851	0.959462	1.1014	-0.435311	-0.538884	-0.313362	similar	0.646628	0.502092	0.709651	0.0389842	1e-06	0.110963	2.17391	2.5	1.96078
	SC4	0.5	0.1	2	1.0031	0.922677	1.0869	-0.291016	-0.410515	-0.175233	similar	0.525685	0.52176	0.812591	0.143895	1e-06	0.148821	2	2.08333	1.66667
	SC1	0.5	0.1	5	1.19237	1.11072	1.31789	-0.348685	-0.468648	-0.173045	fast	0.502094	0.43742	0.539189	0.0990666	0.0817154	0.128325	5.26316	15.444	3.38696
	SC2	0.5	0.1	5	1.23774	1.11777	1.37283	-0.350923	-0.519451	-0.170644	fast	0.497303	0.484991	0.499409	0.100887	0.0998637	0.105544	100	100	14.2857
	SC3	0.5	0.1	5	1.22936	1.11677	1.32772	-0.262083	-0.417427	-0.113792	fast	0.50868	0.462019	0.543509	0.110329	0.09442	0.130956	5.88235	16.8067	4
	SC4	0.5	0.1	5	1.20836	1.08853	1.33949	-0.208427	-0.38729	-0.0252908	fast	1e-06	1e-06	0.00616585	0.375635	0.367071	0.376797	2.32558	2.32558	2.27273
	SC1	0.5	0.1	1.3	0.761611	0.697782	0.832015	-0.76648	-0.860647	-0.651665	slow	0.563828	1e-06	0.600891	0.0686898	0.0513814	0.352293	1.16279	1.72414	1.05263
	SC2	0.5	0.1	1.3	1.24722	1.14197	1.34986	-0.35224	-0.514384	-0.219177	fast	0.498068	0.489384	0.499539	0.100579	0.0997662	0.10363	100	100	18.0995
	SC3	0.5	0.1	1.3	0.787153	0.735229	0.8555	-0.687348	-0.785426	-0.584374	slow	0.632176	0.24595	0.633807	0.0466157	0.0460915	0.239314	1.05263	1.53669	1.05263
	SC4	0.5	0.1	1.3	0.765552	0.700615	0.833145	-0.488628	-0.577205	-0.38403	slow	1e-06	1e-06	1e-06	0.418326	0.417934	0.425895	1.69492	1.72414	1.69492
	SC1	0.5	0.1	2	1.00309	0.914595	1.07564	-0.512609	-0.622106	-0.400904	similar	0.687662	0.495807	0.700682	0.00610182	1e-06	0.0993907	2.04082	2.5	1.72414
	SC2	0.5	0.1	2	1.25187	1.15964	1.37363	-0.33459	-0.486781	-0.168295	fast	0.49353	0.480259	0.496554	0.104593	0.102973	0.109752	50	100	13.289
	SC3	0.5	0.1	2	1.02723	0.967839	1.13493	-0.450539	-0.541023	-0.279171	similar	0.505811	0.504205	0.707549	0.1079	1e-06	0.110178	2.17391	2.5	1.78571
	SC4	0.5	0.1	2	0.989792	0.925346	1.09141	-0.30698	-0.422442	-0.168132	similar	0.524976	0.521679	0.815275	0.142604	1e-06	0.149843	1.96078	2.43902	1.72414
	SC1	0.5	0.1	5	1.21271	1.09089	1.33372	-0.328305	-0.481684	-0.181822	fast	0.474159	0.368656	0.518591	0.11226	0.0919524	0.161426	4.34783	8.33333	2.94118
	SC2	0.5	0.1	5	1.25081	1.12166	1.36522	-0.346566	-0.514877	-0.19826	fast	0.495602	0.479704	0.498087	0.102236	0.100981	0.107746	50	100	11.1111
	SC3	0.5	0.1	5	1.22524	1.13243	1.34601	-0.273994	-0.404522	-0.0918675	fast	0.509428	0.472278	0.536021	0.109293	0.0974885	0.125039	6.25	13.3779	4.2508
	SC4	0.5	0.1	5	1.19225	1.09392	1.30649	-0.224907	-0.363965	-0.0625995	fast	1e-06	1e-06	0.0528663	0.361776	0.348935	0.370895	2.27273	2.32558	2.24593
	SC1	0.5	0.1	1.3	0.760757	0.711553	0.826032	-0.764901	-0.837967	-0.652792	slow	0.461723	1e-06	0.603208	0.119156	0.0513272	0.353352	1.36986	1.72414	1.05263
	SC2	0.5	0.1	1.3	1.24399	1.12991	1.33373	-0.358503	-0.491249	-0.200356	fast	0.496208	0.48824	0.49781	0.101276	0.100395	0.104333	100	100	20
	SC3	0.5	0.1	1.3	0.790186	0.742571	0.845797	-0.679737	-0.770509	-0.608653	slow	0.633422	0.504614	0.63514	0.0469416	0.0463755	0.108239	1.05263	1.36986	1.05263
	SC4	0.5	0.1	1.3	0.764349	0.714577	0.817758	-0.488136	-0.553779	-0.401579	slow	1e-06	1e-06	1e-06	0.418854	0.418512	0.426497	1.69492	1.72414	1.69492
	SC1	0.5	0.1	2	1.00351	0.922737	1.06047	-0.506801	-0.622706	-0.41669	similar	0.691951	0.496311	0.700668	0.00421909	1e-06	0.0994077	1.96078	2.5	1.66667
	SC2	0.5	0.1	2	1.24049	1.15499	1.35911	-0.352233	-0.473679	-0.184511	fast	0.496334	0.485378	0.497962	0.10238	0.101376	0.106216	66.6667	100	14.2857
	SC3	0.5	0.1	2	1.01953	0.949872	1.12142	-0.452021	-0.542612	-0.294083	similar	0.651449	0.502897	0.709273	0.0357033	1e-06	0.109187	2.12766	2.5	1.78571
	SC4	0.5	0.1	2	1.00048	0.91416	1.07351	-0.293204	-0.423536	-0.189708	similar	0.526078	0.522101	0.814209	0.143315	1e-06	0.149251	1.9802	2.08333	1.66667
	SC1	0.5	0.1	5	1.19261	1.09568	1.30501	-0.343151	-0.492824	-0.1736	fast	0.507812	0.462045	0.539552	0.0965743	0.0819354	0.116851	5.55556	14.3885	3.7037
	SC2	0.5	0.1	5	1.23838	1.14277	1.34501	-0.363316	-0.497925	-0.208955	fast	0.498992	0.493498	0.500127	0.100581	0.0999485	0.102786	100	100	25
	SC3	0.5	0.1	5	1.24008	1.12419	1.33744	-0.249167	-0.41721	-0.102156	fast	0.491513	0.43255	0.534161	0.118709	0.0993836	0.145056	5.26316	14.2857	3.63306
	SC4	0.5	0.1	5	1.18799	1.08202	1.28688	-0.227455	-0.372622	-0.100739	fast	1e-06	1e-06	0.0722973	0.370828	0.338001	0.371435	2.27273	2.32558	2.22222
	SC1	0.5	0.1	1.3	0.764162	0.706577	0.827506	-0.757712	-0.846819	-0.65386	slow	0.474185	1e-06	0.586285	0.11311	0.0591496	0.353466	1.35135	1.72414	1.10467
	SC2	0.5	0.1	1.3	1.23192	1.15153	1.43033	-0.37341	-0.495665	-0.115036	fast	0.493591	0.486228	0.495602	0.102935	0.101826	0.105371	100	100	20
	SC3	0.5	0.1	1.3	0.787546	0.739545	0.846028	-0.688878	-0.766743	-0.593647	slow	0.630026	0.505011	0.631817	0.0481472	0.0476271	0.109159	1.05263	1.36986	1.05263
	SC4	0.5	0.1	1.3	0.759131	0.70634	0.825891	-0.492792	-0.579024	-0.39219	slow	1e-06	1e-06	0.0223491	0.41903	0.402265	0.426755	1.69492	1.72414	1.66667
	SC1	0.5	0.1	2	1.00545	0.918236	1.0793	-0.50891	-0.641082	-0.394452	similar	0.673738	0.495509	0.699048	0.0127967	1e-06	0.0992259	2.04082	2.442	1.75439
	SC2	0.5	0.1	2	1.2469	1.15618	1.34893	-0.352528	-0.499015	-0.215409	fast	0.49599	0.488167	0.49741	0.101438	0.100697	0.104392	100	100	20
	SC3	0.5	0.1	2	1.02274	0.944865	1.12192	-0.450405	-0.560269	-0.302176	similar	0.50528	0.502681	0.710236	0.107264	1e-06	0.109572	2.12766	2.5	1.69492
	SC4	0.5	0.1	2	1.00727	0.931245	1.09437	-0.28341	-0.406183	-0.161393	similar	0.525468	0.522757	0.811393	0.143507	1e-06	0.149502	2	2.10637	1.66667
	SC1	0.5	0.1	5	1.20247	1.09936	1.3191	-0.332024	-0.477002	-0.177763	fast	0.475139	0.364844	0.52586	0.112192	0.0892915	0.164091	4.25532	9.09091	2.89645
	SC2	0.5	0.1	5	1.2378	1.14018	1.36644	-0.35888	-0.503318	-0.177227	fast	0.496676	0.484916	0.498346	0.100732	0.0997286	0.104952	100	100	14.2857
	SC3	0.5	0.1	5	1.23875	1.13049	1.37813	-0.242472	-0.392134	-0.0464267	fast	0.482943	0.4024	0.517134	0.12363	0.108411	0.160249	5	8.33333	3.33333
	SC4	0.5	0.1	5	1.18997	1.08927	1.31813	-0.230603	-0.389635	-0.0564487	fast	1e-06	1e-06	0.0575834	0.369135	0.344976	0.36976	2.27273	2.32558	2.24593
	SC1	0.5	0.1	1.3	0.763012	0.69689	0.818087	-0.763725	-0.857464	-0.685024	slow	0.498346	0.0021851	0.598974	0.0995769	0.0520053	0.348428	1.2987	1.71013	1.05263
	SC2	0.5	0.1	1.3	1.2491	1.1434	1.35694	-0.339899	-0.478347	-0.198847	fast	0.494518	0.482308	0.496284	0.103084	0.102012	0.107683	50	100	14.2857
	SC3	0.5	0.1	1.3	0.789013	0.724798	0.84025	-0.685966	-0.773287	-0.606565	slow	0.631268	0.239819	0.632934	0.0477418	0.0471633	0.24355	1.05263	1.54799	1.05263
	SC4	0.5	0.1	1.3	0.763943	0.71854	0.811936	-0.491158	-0.558627	-0.41733	slow	1e-06	1e-06	1e-06	0.418782	0.418411	0.426296	1.69492	1.72414	1.69492
	SC1	0.5	0.1	2	0.999293	0.917388	1.08955	-0.509972	-0.652811	-0.378828	similar	0.692058	0.495401	0.698186	0.00306183	2.72252e-05	0.0990834	2.04082	2.5	1.72414
	SC2	0.5	0.1	2	1.2312	1.13231	1.36215	-0.3603	-0.511755	-0.166167	fast	0.499513	0.494023	0.501279	0.100585	0.0996163	0.102641	100	100	25
	SC3	0.5	0.1	2	1.02268	0.940362	1.11412	-0.454888	-0.584024	-0.314683	similar	0.505484	0.502836	0.710461	0.105918	1e-06	0.109686	2.12766	2.5	1.92308
	SC4	0.5	0.1	2	1.00117	0.924862	1.09029	-0.291672	-0.413597	-0.166227	similar	0.525774	0.521989	0.813426	0.144089	1e-06	0.149236	2	2.12766	1.66667
	SC1	0.5	0.1	5	1.19613	1.1009	1.31111	-0.347915	-0.484104	-0.190269	fast	0.505042	0.390647	0.545205	0.0976275	0.0789305	0.1506	5.26316	20	2.97841
	SC2	0.5	0.1	5	1.23194	1.15733	1.36608	-0.35845	-0.492847	-0.178418	fast	0.497903	0.491144	0.499123	0.101119	0.100576	0.103646	100	100	20
	SC3	0.5	0.1	5	1.226	1.14885	1.32962	-0.270606	-0.390777	-0.0855405	fast	0.511835	0.472403	0.539555	0.108256	0.0959486	0.125193	6.66667	18.2648	4.34783
	SC4	0.5	0.1	5	1.19865	1.09897	1.31018	-0.225205	-0.362165	-0.0724096	fast	0.0306793	1e-06	0.0422782	0.359762	0.353322	0.369236	2.32558	2.32558	2.27273
	SC1	0.5	0.1	1.3	0.764951	0.715639	0.821052	-0.761236	-0.84913	-0.661432	slow	0.535725	1e-06	0.601344	0.0824391	0.0512431	0.352497	1.23457	1.72414	1.05263
	SC2	0.5	0.1	1.3	1.24105	1.12203	1.33603	-0.350696	-0.527338	-0.196751	fast	0.497558	0.490291	0.499133	0.101064	0.10004	0.1039	100	100	20
	SC3	0.5	0.1	1.3	0.793493	0.731302	0.854185	-0.681141	-0.776092	-0.589711	slow	0.633837	0.567258	0.635249	0.0466097	0.0461059	0.0783365	1.05263	1.25	1.05263
	SC4	0.5	0.1	1.3	0.759513	0.706024	0.830538	-0.489793	-0.582272	-0.38446	slow	1e-06	1e-06	0.0158559	0.419574	0.405734	0.427283	1.69492	1.72414	1.66667
	SC1	0.5	0.1	2	1.0001	0.904277	1.10316	-0.515399	-0.646018	-0.367275	similar	0.634413	0.495374	0.697819	0.0326961	1e-06	0.0991227	2.04082	2.5	1.70721
	SC2	0.5	0.1	2	1.24803	1.16029	1.37749	-0.348488	-0.472141	-0.167479	fast	0.491671	0.478333	0.49495	0.104184	0.102505	0.109222	50	100	12.5
	SC3	0.5	0.1	2	1.03528	0.958607	1.12047	-0.430174	-0.552704	-0.300051	similar	0.505384	1e-06	0.633069	0.109414	0.045752	0.360649	2.17391	2.5	2.04082
	SC4	0.5	0.1	2	1.00623	0.925289	1.09765	-0.290855	-0.406547	-0.147421	similar	0.525341	0.522647	0.810915	0.14548	1e-06	0.150527	2.04082	2.15169	1.69492
	SC1	0.5	0.1	5	1.20704	1.11115	1.31499	-0.325518	-0.471319	-0.172163	fast	0.478921	0.337221	0.529458	0.110614	0.0875552	0.177653	4.34783	10	2.77778
	SC2	0.5	0.1	5	1.23353	1.12822	1.35645	-0.356178	-0.519118	-0.212622	fast	0.500768	0.496207	0.502057	0.0997031	0.0989799	0.101491	100	100	28.3688
	SC3	0.5	0.1	5	1.22684	1.14544	1.39408	-0.250382	-0.378784	-0.0340226	fast	0.487858	0.417004	0.533892	0.121068	0.0999396	0.152803	5.12821	14.3885	3.44828
	SC4	0.5	0.1	5	1.18968	1.10711	1.32379	-0.229853	-0.350029	-0.0518492	fast	1e-06	1e-06	0.0537628	0.360507	0.346898	0.369258	2.27273	2.32558	2.22222
	SC1	0.5	0.1	1.3	0.765466	0.710864	0.82233	-0.755915	-0.832713	-0.667581	slow	0.497506	1e-06	0.592929	0.101961	0.0564622	0.35306	1.31579	1.72414	1.0926
	SC2	0.5	0.1	1.3	1.24766	1.14917	1.37064	-0.351604	-0.500477	-0.152684	fast	0.495278	0.480053	0.497343	0.101669	0.100523	0.107003	100	100	11.7302
	SC3	0.5	0.1	1.3	0.792174	0.747534	0.865375	-0.681198	-0.764269	-0.584076	slow	0.634929	1e-06	0.636525	0.0462185	0.0456313	0.364041	1.05263	1.75439	1.05263
	SC4	0.5	0.1	1.3	0.767197	0.70365	0.837491	-0.482783	-0.589195	-0.384201	slow	1e-06	1e-06	1e-06	0.418125	0.417733	0.425695	1.69492	1.72414	1.69492
	SC1	0.5	0.1	2	1.00504	0.902253	1.08318	-0.512772	-0.642279	-0.375939	similar	0.693219	0.495974	0.700276	0.0027384	1e-06	0.0993053	2.04082	2.5	1.70867
	SC2	0.5	0.1	2	1.24611	1.15472	1.37905	-0.350953	-0.484876	-0.165349	fast	0.490805	0.481153	0.492548	0.103757	0.10266	0.107478	100	100	16.6667
	SC3	0.5	0.1	2	1.02897	0.955274	1.11991	-0.434951	-0.558754	-0.302396	similar	0.505987	0.504487	0.708397	0.108487	1e-06	0.110693	2.17391	2.5	1.94081
	SC4	0.5	0.1	2	0.99114	0.924962	1.07511	-0.307554	-0.417647	-0.18781	similar	0.525096	0.522378	0.816161	0.142746	1e-06	0.148991	2	2.5	1.92308
	SC1	0.5	0.1	5	1.20728	1.08885	1.31817	-0.324139	-0.4799	-0.1748	fast	0.474039	0.284647	0.539924	0.113622	0.0829581	0.204184	4.16667	16.6667	2.62812
	SC2	0.5	0.1	5	1.24592	1.15297	1.3585	-0.350277	-0.484309	-0.191636	fast	0.493964	0.4824	0.4953	0.102586	0.101761	0.106648	100	100	14.1844
	SC3	0.5	0.1	5	1.22455	1.13628	1.33805	-0.281411	-0.400253	-0.114583	fast	0.509106	0.45661	0.541023	0.109859	0.0953391	0.132753	6.25	18.2648	3.91773
	SC4	0.5	0.1	5	1.20047	1.10434	1.3115	-0.224419	-0.348827	-0.0499132	fast	0.0211068	1e-06	0.0324263	0.364961	0.359116	0.368929	2.32558	2.32558	2.27273
	SC1	0.5	0.1	1.3	0.768538	0.716541	0.812653	-0.755992	-0.844044	-0.669958	slow	0.507362	1e-06	0.595877	0.0968258	0.0544838	0.352351	1.2987	1.72414	1.08079
	SC2	0.5	0.1	1.3	1.23156	1.13916	1.34165	-0.360906	-0.505705	-0.209299	fast	0.501853	0.492868	0.503437	0.0988302	0.0980154	0.102055	100	100	16.6667
	SC3	0.5	0.1	1.3	0.79845	0.74166	0.858125	-0.676951	-0.773813	-0.590986	slow	0.636312	0.505068	0.638578	0.0455833	0.0448466	0.10929	1.05263	1.38889	1.05263
	SC4	0.5	0.1	1.3	0.763161	0.712815	0.822315	-0.48799	-0.578672	-0.405201	slow	1e-06	1e-06	0.0188234	0.419561	0.40442	0.427073	1.69492	1.72414	1.66667
	SC1	0.5	0.1	2	1.0016	0.926895	1.08196	-0.5252	-0.614291	-0.408415	similar	0.681537	0.495383	0.698291	0.0079378	1e-06	0.0991006	2.04082	2.5	1.75439
	SC2	0.5	0.1	2	1.24666	1.15286	1.38332	-0.346477	-0.486336	-0.156666	fast	0.494811	0.485065	0.496187	0.102885	0.102075	0.106409	100	100	16.6667
	SC3	0.5	0.1	2	1.00859	0.94786	1.12428	-0.465714	-0.545129	-0.307019	similar	0.506083	0.503695	0.713517	0.106922	1e-06	0.110662	2.12766	2.5	1.92308
	SC4	0.5	0.1	2	0.99973	0.920142	1.06739	-0.299226	-0.410886	-0.195501	similar	0.525107	0.521881	0.816076	0.14274	1e-06	0.147858	2	2.43902	1.69492
	SC1	0.5	0.1	5	1.1952	1.09262	1.31165	-0.339976	-0.481498	-0.169803	fast	0.507151	0.435612	0.536834	0.0970746	0.0837058	0.129439	5.55556	11.7994	3.33333
	SC2	0.5	0.1	5	1.2538	1.15007	1.35145	-0.33164	-0.472034	-0.19838	fast	0.49238	0.479078	0.494805	0.104591	0.103346	0.109511	66.6667	100	13.289
	SC3	0.5	0.1	5	1.21968	1.13018	1.33398	-0.27436	-0.396043	-0.124755	fast	0.515967	0.475254	0.54516	0.105891	0.0926235	0.123311	6.66667	20	4.2508
	SC4	0.5	0.1	5	1.19246	1.10538	1.28877	-0.231916	-0.355946	-0.0936676	fast	1e-06	1e-06	0.0644226	0.37019	0.341895	0.370703	2.27273	2.32558	2.22222
	SC1	0.5	0.1	1.3	0.75238	0.697205	0.803513	-0.771523	-0.854553	-0.6878	slow	0.508587	1e-06	0.595415	0.0956539	0.0543073	0.352463	1.26582	1.71013	1.05263
	SC2	0.5	0.1	1.3	1.23687	1.1569	1.39631	-0.361862	-0.474136	-0.134808	fast	0.496997	0.489331	0.498458	0.102354	0.101574	0.104775	100	100	18.0995
	SC3	0.5	0.1	1.3	0.782613	0.730215	0.852331	-0.700351	-0.780006	-0.588229	slow	0.628396	0.504905	0.629966	0.0482596	0.0477845	0.10911	1.05263	1.36986	1.05263
	SC4	0.5	0.1	1.3	0.763644	0.709246	0.83416	-0.483757	-0.587783	-0.374322	slow	1e-06	1e-06	1e-06	0.418239	0.417812	0.425901	1.69492	1.72414	1.69492
	SC1	0.5	0.1	2	1.00366	0.918604	1.0919	-0.512926	-0.650412	-0.399489	similar	0.686863	0.625765	0.697516	0.0055251	1e-06	0.0365721	2.04082	2.5	1.72414
	SC2	0.5	0.1	2	1.24915	1.16762	1.37465	-0.347069	-0.453904	-0.162507	fast	0.488753	0.474928	0.492628	0.105291	0.103549	0.110631	50	100	12.5
	SC3	0.5	0.1	2	1.03055	0.951897	1.10318	-0.430245	-0.555387	-0.328301	similar	0.505803	0.504377	0.707806	0.108363	1e-06	0.110433	2.17391	2.5	1.81818
	SC4	0.5	0.1	2	0.995584	0.934783	1.08795	-0.306282	-0.402718	-0.168296	similar	0.525865	0.523121	0.813339	0.141948	1e-06	0.148937	1.96078	2.08333	1.66667
	SC1	0.5	0.1	5	1.18956	1.09355	1.29198	-0.368126	-0.485912	-0.194861	fast	0.513952	0.458704	0.545401	0.0916993	0.0771764	0.116338	5.88235	18.2648	3.57143
	SC2	0.5	0.1	5	1.23728	1.1364	1.35175	-0.355395	-0.537747	-0.172171	fast	0.498399	0.491101	0.49978	0.100634	0.0998859	0.103228	100	100	19.802
	SC3	0.5	0.1	5	1.21584	1.14667	1.33484	-0.283443	-0.375527	-0.0972007	fast	0.507391	0.47093	0.541015	0.110341	0.0952281	0.125995	5.88235	15.444	4.16667
	SC4	0.5	0.1	5	1.21632	1.10004	1.31712	-0.198836	-0.355678	-0.0729361	fast	1e-06	1e-06	0.00230485	0.375907	0.366567	0.376448	2.32558	2.32558	2.27273
	SC1	0.5	0.1	1.3	0.756384	0.704727	0.815815	-0.767515	-0.854684	-0.673963	slow	0.497354	1e-06	0.596331	0.101157	0.0540125	0.347683	1.2987	1.69492	1.05792
	SC2	0.5	0.1	1.3	1.24667	1.14002	1.38873	-0.349788	-0.497298	-0.175065	fast	0.494927	0.482478	0.496631	0.102479	0.101475	0.106519	100	100	13.289
	SC3	0.5	0.1	1.3	0.789257	0.739353	0.853914	-0.68398	-0.765999	-0.589399	slow	0.634682	0.505427	0.636482	0.0464519	0.0459002	0.110134	1.05263	1.38889	1.05263
	SC4	0.5	0.1	1.3	0.757857	0.702743	0.829163	-0.490246	-0.574885	-0.387014	slow	1e-06	1e-06	0.0147078	0.419611	0.406038	0.42717	1.69492	1.72414	1.66667
	SC1	0.5	0.1	2	0.99795	0.896609	1.07727	-0.515466	-0.665865	-0.406946	similar	0.684824	0.497232	0.702307	0.00692982	1e-06	0.0996589	1.96078	2.38095	1.66667
	SC2	0.5	0.1	2	1.24538	1.13358	1.43466	-0.341518	-0.50814	-0.0873975	fast	0.495188	0.479937	0.496868	0.102107	0.101214	0.107323	100	100	11.7302
	SC3	0.5	0.1	2	1.02198	0.943067	1.0911	-0.450556	-0.558394	-0.343774	similar	0.505763	0.503185	0.711485	0.10615	1e-06	0.11	2.12766	2.5	1.92308
	SC4	0.5	0.1	2	1.00591	0.931616	1.07107	-0.29083	-0.419065	-0.195311	similar	0.525719	0.521834	0.812668	0.143883	1e-06	0.148806	2	2.08333	1.66667
	SC1	0.5	0.1	5	1.19474	1.10904	1.29691	-0.348286	-0.473729	-0.21944	fast	0.503599	0.443383	0.537593	0.0974006	0.0820483	0.124533	5.26316	12.5	3.44234
	SC2	0.5	0.1	5	1.2464	1.16161	1.35621	-0.345043	-0.469807	-0.180499	fast	0.493791	0.479155	0.495797	0.103041	0.101965	0.108531	100	100	12.5
	SC3	0.5	0.1	5	1.22098	1.12634	1.33266	-0.262913	-0.411399	-0.108517	fast	0.518707	0.465856	0.546302	0.105296	0.0922842	0.127876	6.89655	22.3464	4
	SC4	0.5	0.1	5	1.19471	1.09363	1.30673	-0.222423	-0.37001	-0.0559214	fast	1e-06	1e-06	0.0510204	0.361213	0.349863	0.370472	2.27273	2.32558	2.22222
	SC1	0.5	0.1	1.3	0.764225	0.711109	0.822229	-0.757569	-0.85825	-0.669534	slow	0.472914	1e-06	0.575436	0.113411	0.0638881	0.353251	1.35135	1.72414	1.12962
	SC2	0.5	0.1	1.3	1.24467	1.14793	1.35441	-0.34435	-0.476943	-0.216896	fast	0.495507	0.482999	0.49749	0.102801	0.101718	0.10748	100	100	14.2857
	SC3	0.5	0.1	1.3	0.789802	0.741382	0.847915	-0.683397	-0.756206	-0.589684	slow	0.63566	0.505597	0.637101	0.0463114	0.045787	0.110112	1.05263	1.38889	1.05263
	SC4	0.5	0.1	1.3	0.766949	0.704415	0.818908	-0.48648	-0.571433	-0.399524	slow	1e-06	1e-06	1e-06	0.418672	0.418296	0.426256	1.69492	1.72414	1.69492
	SC1	0.5	0.1	2	0.998961	0.927665	1.0907	-0.507559	-0.613535	-0.394722	similar	0.588894	0.495393	0.6981	0.0559632	1e-06	0.0991042	2.04082	2.5	1.70867
	SC2	0.5	0.1	2	1.24679	1.13888	1.375	-0.348629	-0.517514	-0.131672	fast	0.491389	0.48163	0.493291	0.104716	0.10371	0.108238	100	100	16.6667
	SC3	0.5	0.1	2	1.02895	0.9712	1.11371	-0.432569	-0.526381	-0.316669	similar	0.624048	1e-06	0.630064	0.0505051	0.047363	0.360327	2.5	2.5	2.04082
	SC4	0.5	0.1	2	1.00078	0.922732	1.06962	-0.296979	-0.404044	-0.190724	similar	0.525663	0.521801	0.812379	0.143697	1e-06	0.148374	2	2.08333	1.66667
	SC1	0.5	0.1	5	1.19483	1.08643	1.33843	-0.344399	-0.499255	-0.155107	fast	0.494459	0.408394	0.542086	0.102651	0.0805931	0.142636	4.7619	18.6047	3.12012
	SC2	0.5	0.1	5	1.24347	1.12989	1.35198	-0.359412	-0.53011	-0.192574	fast	0.496136	0.485628	0.497193	0.101079	0.100324	0.104764	100	100	15.3257
	SC3	0.5	0.1	5	1.22888	1.11454	1.31748	-0.261123	-0.414377	-0.126893	fast	0.51527	0.478217	0.545384	0.106542	0.0927128	0.122456	6.66667	22.3464	4.43951
	SC4	0.5	0.1	5	1.19005	1.10504	1.31465	-0.22311	-0.351572	-0.0570894	fast	0.0155315	1e-06	0.0424385	0.359886	0.35361	0.369214	2.29885	2.32558	2.22222
	SC1	0.5	0.1	1.3	0.764331	0.702681	0.815777	-0.752135	-0.844724	-0.679599	slow	0.533739	1e-06	0.601829	0.0838305	0.0517746	0.35337	1.23457	1.72414	1.05263
	SC2	0.5	0.1	1.3	1.24001	1.14943	1.35241	-0.362903	-0.504957	-0.193418	fast	0.496521	0.487798	0.497742	0.101478	0.100799	0.104592	100	100	18.0995
	SC3	0.5	0.1	1.3	0.796291	0.737088	0.861479	-0.682412	-0.768095	-0.569065	slow	0.635168	0.505357	0.63685	0.0462047	0.0456807	0.110008	1.05263	1.38889	1.05263
	SC4	0.5	0.1	1.3	0.766762	0.718275	0.82869	-0.486262	-0.559554	-0.382914	slow	1e-06	1e-06	1e-06	0.419001	0.418573	0.426746	1.69492	1.72414	1.69492
	SC1	0.5	0.1	2	1.00462	0.916544	1.0833	-0.513869	-0.653379	-0.399667	similar	0.699777	0.494387	0.701017	1e-06	1e-06	0.0999738	2	2.5	1.67997
	SC2	0.5	0.1	2	1.25075	1.13026	1.33639	-0.342732	-0.512772	-0.221792	fast	0.496656	0.484244	0.498504	0.100714	0.0996939	0.1053	100	100	14.2857
	SC3	0.5	0.1	2	1.03257	0.961041	1.11227	-0.424903	-0.542367	-0.317648	similar	0.505924	1e-06	0.708374	0.108562	1e-06	0.361351	2.17391	2.5	1.96078
	SC4	0.5	0.1	2	0.99354	0.931137	1.083	-0.308882	-0.417125	-0.165854	similar	0.526226	0.522305	0.815041	0.142495	1e-06	0.149534	1.96078	2.08333	1.66667
	SC1	0.5	0.1	5	1.18674	1.11748	1.30636	-0.353317	-0.449288	-0.178223	fast	0.510451	0.448999	0.545708	0.0950806	0.0790965	0.122876	5.55556	18.2648	3.44828
	SC2	0.5	0.1	5	1.23949	1.14525	1.35306	-0.363039	-0.496123	-0.203938	fast	0.496159	0.487855	0.497693	0.102156	0.101415	0.104979	100	100	18.0995
	SC3	0.5	0.1	5	1.23557	1.13906	1.34038	-0.255187	-0.395582	-0.110727	fast	0.49933	0.43174	0.537922	0.114899	0.097704	0.145253	5.71429	16.8067	3.57143
	SC4	0.5	0.1	5	1.21038	1.0998	1.33488	-0.212345	-0.358872	-0.0386312	fast	0.00191384	1e-06	0.0137377	0.371034	0.366911	0.376062	2.32558	2.32558	2.27273
	SC1	0.5	0.1	1.3	0.764224	0.707405	0.813875	-0.756585	-0.848316	-0.683727	slow	0.431131	1e-06	0.579352	0.134174	0.0627497	0.354026	1.40845	1.72414	1.1236
	SC2	0.5	0.1	1.3	1.25085	1.14701	1.3735	-0.340602	-0.493441	-0.156872	fast	0.493721	0.476273	0.495701	0.103126	0.102152	0.109563	50	100	11.0497
	SC3	0.5	0.1	1.3	0.789003	0.734463	0.838936	-0.684981	-0.777763	-0.607661	slow	0.631817	0.608547	0.633164	0.047521	0.0469823	0.0583109	1.05263	1.13026	1.05263
	SC4	0.5	0.1	1.3	0.761815	0.715255	0.832196	-0.489459	-0.559404	-0.393362	slow	1e-06	1e-06	1e-06	0.41895	0.418469	0.426543	1.69492	1.72414	1.69492
	SC1	0.5	0.1	2	1.00368	0.913001	1.08335	-0.506459	-0.641247	-0.395809	similar	0.696148	0.495735	0.699875	0.00141206	1e-06	0.0992485	1.96078	2.5	1.72414
	SC2	0.5	0.1	2	1.2362	1.14746	1.36007	-0.362381	-0.484377	-0.177958	fast	0.498265	0.490346	0.499621	0.100202	0.0995333	0.10306	100	100	20
	SC3	0.5	0.1	2	1.02867	0.948571	1.10746	-0.433956	-0.548904	-0.311391	similar	0.646175	0.504964	0.710183	0.0395697	1e-06	0.111028	2.17391	2.5	1.96078
	SC4	0.5	0.1	2	1.00255	0.922203	1.07377	-0.294071	-0.414199	-0.188248	similar	0.526423	0.522521	0.816184	0.142857	1e-06	0.147757	1.96078	2.04082	1.66667
	SC1	0.5	0.1	5	1.19992	1.08646	1.322	-0.334002	-0.485408	-0.170196	fast	0.486447	0.402119	0.535354	0.106152	0.0838244	0.145529	4.44444	11.7994	3.07456
	SC2	0.5	0.1	5	1.24044	1.14813	1.33857	-0.368107	-0.476663	-0.201581	fast	0.497211	0.489093	0.498845	0.100795	0.0998352	0.103825	100	100	20
	SC3	0.5	0.1	5	1.22811	1.12681	1.3199	-0.272601	-0.399137	-0.129041	fast	0.509134	0.45791	0.533702	0.109212	0.0980289	0.131443	6.25	11.7994	3.91773
	SC4	0.5	0.1	5	1.20233	1.11088	1.30286	-0.211783	-0.35678	-0.0662136	fast	0.0305801	1e-06	0.0451327	0.360609	0.352914	0.36999	2.32558	2.32558	2.22222
	SC1	0.5	0.1	1.3	0.765489	0.714844	0.828283	-0.755156	-0.849951	-0.667907	slow	0.506937	1e-06	0.603899	0.0969658	0.051454	0.353849	1.29032	1.72414	1.05263
	SC2	0.5	0.1	1.3	1.24074	1.14252	1.37322	-0.35817	-0.50305	-0.19256	fast	0.49746	0.487491	0.498985	0.101001	0.09996	0.104673	100	100	16.6667
	SC3	0.5	0.1	1.3	0.799406	0.740649	0.854883	-0.680964	-0.771427	-0.588308	slow	0.635335	0.505275	0.636786	0.0458991	0.045407	0.109328	1.05263	1.38889	1.05263
	SC4	0.5	0.1	1.3	0.769335	0.721495	0.816156	-0.477006	-0.568469	-0.405038	slow	1e-06	1e-06	1e-06	0.417623	0.417261	0.425162	1.69492	1.72414	1.69492
	SC1	0.5	0.1	2	0.996251	0.932178	1.08558	-0.516298	-0.62817	-0.406744	similar	0.698702	0.49599	0.700174	0.000149771	1e-06	0.0993124	1.96078	2.5	1.66667
	SC2	0.5	0.1	2	1.23404	1.10452	1.3456	-0.36741	-0.538871	-0.197715	fast	0.49892	0.493245	0.500965	0.099956	0.0989681	0.102159	100	100	20
	SC3	0.5	0.1	2	1.02938	0.97057	1.11524	-0.448588	-0.529683	-0.312281	similar	0.505548	1e-06	0.706653	0.109695	1e-06	0.360909	2.17391	2.5	1.88324
	SC4	0.5	0.1	2	1.00177	0.921925	1.07043	-0.300667	-0.423497	-0.196329	similar	0.525078	0.521775	0.813012	0.14391	1e-06	0.148652	2	2.08333	1.66667
	SC1	0.5	0.1	5	1.19798	1.09852	1.30119	-0.336246	-0.487748	-0.190132	fast	0.500358	0.42196	0.537401	0.100494	0.0834194	0.136429	5	12.5786	3.22581
	SC2	0.5	0.1	5	1.23821	1.14653	1.33704	-0.367649	-0.499985	-0.20965	fast	0.49822	0.491578	0.499644	0.100284	0.0996449	0.102712	100	100	20
	SC3	0.5	0.1	5	1.23437	1.14517	1.33707	-0.254143	-0.397071	-0.096315	fast	0.506566	0.454033	0.531827	0.111805	0.100323	0.134493	6.25	11.7994	3.91773
	SC4	0.5	0.1	5	1.19653	1.09285	1.34106	-0.226247	-0.383608	-0.0205054	fast	0.029808	1e-06	0.0409369	0.360446	0.354694	0.369504	2.32558	2.32558	2.27273
	SC1	0.5	0.1	1.3	0.762441	0.708735	0.831128	-0.7628	-0.850329	-0.657013	slow	0.435818	1e-06	0.563504	0.13103	0.0692042	0.352348	1.40845	1.72414	1.16925
	SC2	0.5	0.1	1.3	1.2408	1.12253	1.34859	-0.361471	-0.522971	-0.206802	fast	0.498691	0.492374	0.499983	0.100665	0.0998945	0.10285	100	100	22.0994
	SC3	0.5	0.1	1.3	0.793858	0.716942	0.849349	-0.681154	-0.781746	-0.584441	slow	0.634573	0.239701	0.636329	0.0466323	0.0460494	0.243745	1.05263	1.55945	1.05263
	SC4	0.5	0.1	1.3	0.767446	0.709447	0.825152	-0.484028	-0.568875	-0.402951	slow	1e-06	1e-06	1e-06	0.419166	0.418757	0.42674	1.69492	1.72414	1.69492
	SC1	0.5	0.1	2	0.988719	0.917817	1.07218	-0.534455	-0.629371	-0.412507	similar	0.565064	0.49557	0.703135	0.0661084	1e-06	0.0998033	1.96078	2.12766	1.66667
	SC2	0.5	0.1	2	1.24293	1.13288	1.37043	-0.359523	-0.514622	-0.173289	fast	0.496534	0.487006	0.497993	0.102011	0.101127	0.105166	100	100	16.6667
	SC3	0.5	0.1	2	1.02362	0.963218	1.11381	-0.44984	-0.525526	-0.308604	similar	0.505947	0.504381	0.707961	0.108188	1e-06	0.110428	2.17391	2.5	1.81818
	SC4	0.5	0.1	2	0.996724	0.920745	1.07924	-0.303179	-0.408848	-0.177185	similar	0.526037	0.522113	0.81433	0.144346	1e-06	0.149517	2	2.08333	1.66667
	SC1	0.5	0.1	5	1.19339	1.0852	1.31779	-0.344369	-0.495588	-0.171898	fast	0.49476	0.421322	0.527241	0.103052	0.0884146	0.136737	4.7619	8.33333	3.22581
	SC2	0.5	0.1	5	1.24188	1.14231	1.37598	-0.351799	-0.511636	-0.188505	fast	0.495861	0.484777	0.498027	0.10161	0.100625	0.10555	100	100	14.2857
	SC3	0.5	0.1	5	1.21159	1.14077	1.31088	-0.276684	-0.386709	-0.142064	fast	0.522246	0.492329	0.544163	0.103082	0.0935983	0.115572	7.14286	16.6667	4.7619
	SC4	0.5	0.1	5	1.20439	1.09193	1.3297	-0.210425	-0.375491	-0.057872	fast	0.0200154	1e-06	0.0319972	0.364987	0.358937	0.368565	2.32558	2.32558	2.22222
	SC1	0.5	0.1	1.3	0.763111	0.707233	0.818728	-0.763721	-0.845391	-0.673392	slow	0.5173	1e-06	0.600928	0.0915253	0.0519307	0.353087	1.26582	1.72414	1.05263
	SC2	0.5	0.1	1.3	1.24999	1.13517	1.35809	-0.340489	-0.523956	-0.187076	fast	0.494338	0.480873	0.496484	0.102138	0.10106	0.107353	100	100	13.289
	SC3	0.5	0.1	1.3	0.793338	0.73312	0.850735	-0.689707	-0.781945	-0.594461	slow	0.632346	1e-06	0.634413	0.0463925	0.0458027	0.36322	1.05263	1.75439	1.05263
	SC4	0.5	0.1	1.3	0.753054	0.710103	0.836728	-0.504272	-0.572751	-0.375797	slow	1e-06	1e-06	0.00562635	0.41937	0.409783	0.426935	1.69492	1.72414	1.66667
	SC1	0.5	0.1	2	0.991908	0.92548	1.07215	-0.517223	-0.621553	-0.411278	similar	0.69338	0.497184	0.701518	0.00314522	1e-06	0.0995549	1.96078	2.3571	1.66667
	SC2	0.5	0.1	2	1.24121	1.13113	1.35636	-0.353618	-0.520688	-0.187135	fast	0.496847	0.484423	0.498249	0.101643	0.100741	0.105735	100	100	13.289
	SC3	0.5	0.1	2	1.03432	0.962876	1.10189	-0.430959	-0.52901	-0.327449	similar	0.628518	1e-06	0.705545	0.047993	1e-06	0.360498	2.17391	2.5	1.96078
	SC4	0.5	0.1	2	0.993706	0.920883	1.0815	-0.304559	-0.420331	-0.175524	similar	0.524932	0.52232	0.815459	0.142712	1e-06	0.148525	1.96078	2.08333	1.66667
	SC1	0.5	0.1	5	1.21268	1.11082	1.31297	-0.324733	-0.462712	-0.190108	fast	0.472641	0.352582	0.519841	0.1123	0.0911731	0.169325	4.16667	8.01603	2.85714
	SC2	0.5	0.1	5	1.24785	1.15681	1.39917	-0.352808	-0.465838	-0.126365	fast	0.493743	0.482723	0.496281	0.10272	0.101397	0.106721	50	100	14.2857
	SC3	0.5	0.1	5	1.22146	1.11778	1.34786	-0.274862	-0.421911	-0.0962371	fast	0.516435	0.484935	0.542803	0.105143	0.0933377	0.118647	6.66667	16.6667	4.54545
	SC4	0.5	0.1	5	1.20322	1.0756	1.30701	-0.22392	-0.383297	-0.0483047	fast	0.0218143	1e-06	0.0371788	0.363916	0.356005	0.368586	2.32558	2.32558	2.22222
	SC1	0.5	0.1	1.3	0.765939	0.702305	0.827834	-0.763444	-0.858212	-0.66223	slow	0.5546	1e-06	0.602915	0.0735153	0.050872	0.352338	1.19048	1.72414	1.05263
	SC2	0.5	0.1	1.3	1.24017	1.14461	1.3735	-0.36952	-0.480822	-0.185595	fast	0.495878	0.487701	0.497326	0.102334	0.101465	0.105105	100	100	20
	SC3	0.5	0.1	1.3	0.788254	0.725708	0.844321	-0.688549	-0.790504	-0.598463	slow	0.629811	0.604169	0.631288	0.0474952	0.0470059	0.0594813	1.05263	1.13636	1.05263
	SC4	0.5	0.1	1.3	0.758083	0.680653	0.817574	-0.492035	-0.61205	-0.416557	slow	1e-06	1e-06	1e-06	0.420149	0.412788	0.427835	1.69492	1.72414	1.66667
	SC1	0.5	0.1	2	0.989016	0.909672	1.08882	-0.522447	-0.62569	-0.371765	similar	0.679421	0.496588	0.704839	0.0101868	1e-06	0.100001	1.92308	2.17391	1.66667
	SC2	0.5	0.1	2	1.24273	1.13494	1.35979	-0.357208	-0.498722	-0.183824	fast	0.498214	0.491853	0.499519	0.100441	0.0997733	0.102665	100	100	25
	SC3	0.5	0.1	2	1.02378	0.968419	1.1016	-0.444623	-0.532901	-0.335399	similar	0.647112	0.502096	0.709386	0.0388572	1e-06	0.1109	2.5	2.5	1.96078
	SC4	0.5	0.1	2	1.0081	0.936165	1.07797	-0.285716	-0.39675	-0.185632	similar	0.525477	0.521596	0.81142	0.145605	1e-06	0.14837	2.04082	2.08333	1.66667
	SC1	0.5	0.1	5	1.20018	1.11179	1.31452	-0.340054	-0.477176	-0.164886	fast	0.481829	0.375478	0.53311	0.108909	0.0853297	0.158738	4.34783	11.1732	2.93686
	SC2	0.5	0.1	5	1.22856	1.13062	1.39897	-0.370626	-0.502491	-0.130413	fast	0.498348	0.486302	0.500158	0.101294	0.100297	0.10525	100	100	14.2857
	SC3	0.5	0.1	5	1.22814	1.14465	1.31862	-0.25762	-0.361015	-0.136046	fast	0.502833	0.458067	0.533114	0.11301	0.0996533	0.132452	5.88235	11.7994	4
	SC4	0.5	0.1	5	1.1959	1.09888	1.33106	-0.223488	-0.354678	-0.0498985	fast	1e-06	1e-06	0.055575	0.369425	0.346535	0.370093	2.27273	2.32558	2.27273
	SC1	0.5	0.1	1.3	0.759677	0.703759	0.811094	-0.760023	-0.854955	-0.675835	slow	0.42966	1e-06	0.587398	0.135023	0.0590195	0.354302	1.40845	1.72414	1.0989
	SC2	0.5	0.1	1.3	1.25258	1.16329	1.35114	-0.344948	-0.469885	-0.190437	fast	0.494298	0.483739	0.496089	0.103427	0.102477	0.107446	50	100	15.3257
	SC3	0.5	0.1	1.3	0.793989	0.735673	0.847251	-0.679221	-0.772509	-0.592877	slow	0.635546	0.164416	0.637487	0.046693	0.0460278	0.27866	1.05263	1.65631	1.05263
	SC4	0.5	0.1	1.3	0.763472	0.706092	0.820666	-0.48867	-0.57888	-0.384256	slow	1e-06	1e-06	1e-06	0.418611	0.418087	0.426237	1.69492	1.72414	1.69492
	SC1	0.5	0.1	2	1.0014	0.915497	1.0756	-0.50088	-0.631919	-0.411849	similar	0.687502	0.493806	0.69979	0.00521362	1e-06	0.0993227	2.04082	2.5	1.72414
	SC2	0.5	0.1	2	1.23693	1.13174	1.34968	-0.359172	-0.510912	-0.177234	fast	0.499216	0.490906	0.500979	0.0999439	0.0990297	0.103243	100	100	18.0995
	SC3	0.5	0.1	2	1.03284	0.966612	1.10053	-0.438222	-0.53896	-0.334549	similar	0.505836	0.504313	0.707711	0.105554	1e-06	0.110101	2.17391	2.5	1.78571
	SC4	0.5	0.1	2	0.996072	0.919751	1.06938	-0.305424	-0.430263	-0.197843	similar	0.525408	0.522125	0.814435	0.142239	1e-06	0.147217	1.96078	2.47066	1.66667
	SC1	0.5	0.1	5	1.20788	1.10712	1.33822	-0.332629	-0.476995	-0.147792	fast	0.473953	0.318055	0.526506	0.112841	0.0890822	0.187333	4.16667	8.7146	2.7027
	SC2	0.5	0.1	5	1.22724	1.13607	1.35413	-0.379458	-0.50291	-0.195933	fast	0.501019	0.494619	0.50244	0.0995068	0.0986442	0.101752	100	100	22.0994
	SC3	0.5	0.1	5	1.23039	1.13178	1.33423	-0.264794	-0.398575	-0.106126	fast	0.504424	0.467167	0.533142	0.112352	0.0995248	0.128309	5.88235	11.7994	4.16667
	SC4	0.5	0.1	5	1.19802	1.11796	1.28202	-0.21286	-0.34908	-0.105103	fast	0.0261917	1e-06	0.0401356	0.361187	0.354248	0.368386	2.32558	2.32558	2.24593
	SC1	0.5	0.1	1.3	0.762538	0.703653	0.825886	-0.76068	-0.849117	-0.662844	slow	0.446317	1e-06	0.579245	0.126381	0.0622979	0.353383	1.38889	1.72414	1.1236
	SC2	0.5	0.1	1.3	1.24677	1.10823	1.38016	-0.352065	-0.543265	-0.163808	fast	0.498719	0.485417	0.500328	0.101122	0.10022	0.105681	100	100	12.5
	SC3	0.5	0.1	1.3	0.788363	0.737046	0.840614	-0.688737	-0.771309	-0.599731	slow	0.631348	0.184217	0.633277	0.0477043	0.0471204	0.270597	1.05263	1.63199	1.05263
	SC4	0.5	0.1	1.3	0.764625	0.713921	0.820983	-0.492124	-0.559785	-0.400898	slow	1e-06	1e-06	0.00735921	0.419011	0.411897	0.426517	1.69492	1.72414	1.67997
	SC1	0.5	0.1	2	0.992336	0.923325	1.08681	-0.522761	-0.623128	-0.389787	similar	0.500007	0.496622	0.701531	0.0993069	1e-06	0.0995192	1.96078	2.38095	1.66667
	SC2	0.5	0.1	2	1.24327	1.14813	1.37121	-0.353519	-0.493821	-0.168359	fast	0.496637	0.489044	0.498518	0.102215	0.101277	0.105347	100	100	20
	SC3	0.5	0.1	2	1.02665	0.933483	1.12119	-0.437365	-0.576267	-0.297816	similar	0.506047	0.504598	0.708814	0.108608	1e-06	0.11074	2.17391	2.5	1.96078
	SC4	0.5	0.1	2	1.00172	0.913471	1.09411	-0.298163	-0.416738	-0.139773	similar	0.525854	0.522512	0.813711	0.144136	1e-06	0.149067	2	2.32558	1.66667
	SC1	0.5	0.1	5	1.20117	1.10757	1.31648	-0.334425	-0.489482	-0.190466	fast	0.481959	0.423743	0.530772	0.107997	0.0859418	0.135039	4.34783	10.5541	3.276
	SC2	0.5	0.1	5	1.23662	1.15477	1.37219	-0.355622	-0.491803	-0.157307	fast	0.493355	0.480923	0.495334	0.103748	0.102684	0.108364	100	100	14.2857
	SC3	0.5	0.1	5	1.22527	1.12759	1.33007	-0.263441	-0.398216	-0.121831	fast	0.509906	0.448301	0.540542	0.110054	0.0963138	0.137028	6.25	16.6667	3.77003
	SC4	0.5	0.1	5	1.19685	1.09635	1.2871	-0.226477	-0.371128	-0.0970514	fast	1e-06	1e-06	0.056562	0.370593	0.346984	0.37118	2.27273	2.32558	2.27273
	SC1	0.5	0.1	1.3	0.757602	0.707104	0.80982	-0.773059	-0.848208	-0.675061	slow	0.527733	1e-06	0.594458	0.0859014	0.0541364	0.347539	1.23457	1.69492	1.05792
	SC2	0.5	0.1	1.3	1.23812	1.138	1.36132	-0.361308	-0.505091	-0.185918	fast	0.496162	0.485017	0.49785	0.102323	0.101246	0.106515	100	100	15.3257
	SC3	0.5	0.1	1.3	0.792335	0.736127	0.878426	-0.682927	-0.791898	-0.566501	slow	0.636728	0.505393	0.638583	0.0458995	0.0452515	0.109883	1.05263	1.38889	1.05263
	SC4	0.5	0.1	1.3	0.763065	0.701118	0.81787	-0.489932	-0.577921	-0.400546	slow	1e-06	1e-06	1e-06	0.41826	0.417836	0.425693	1.69492	1.72414	1.69492
	SC1	0.5	0.1	2	0.991451	0.914624	1.07141	-0.52809	-0.634246	-0.39811	similar	0.651591	0.495675	0.702698	0.0234869	1e-06	0.0996942	1.96078	2.38095	1.76445
	SC2	0.5	0.1	2	1.24458	1.12076	1.34939	-0.344054	-0.525253	-0.213305	fast	0.498982	0.490223	0.500386	0.101349	0.100511	0.104604	100	100	18.0995
	SC3	0.5	0.1	2	1.03395	0.967621	1.1123	-0.425162	-0.54024	-0.308761	similar	0.634328	1e-06	0.708709	0.045964	1e-06	0.361483	2.17391	2.5	1.96078
	SC4	0.5	0.1	2	1.00708	0.918593	1.09485	-0.294299	-0.416156	-0.149872	similar	0.52523	0.52252	0.810363	0.145178	1e-06	0.147994	2.04082	2.08333	1.69492
	SC1	0.5	0.1	5	1.19279	1.10527	1.31749	-0.34159	-0.48175	-0.169801	fast	0.491704	0.36489	0.535307	0.104748	0.084529	0.164222	4.54545	11.1111	2.85714
	SC2	0.5	0.1	5	1.24032	1.14979	1.37367	-0.360346	-0.50205	-0.146135	fast	0.495349	0.485487	0.496715	0.101828	0.100873	0.105466	100	100	16.6667
	SC3	0.5	0.1	5	1.23917	1.12597	1.31984	-0.254697	-0.39969	-0.121349	fast	0.503737	0.452243	0.534707	0.112326	0.0987211	0.134822	5.88235	13.3779	3.84615
	SC4	0.5	0.1	5	1.19845	1.11241	1.31836	-0.227047	-0.352401	-0.0559403	fast	0.0252436	1e-06	0.035713	0.361996	0.356693	0.368467	2.32558	2.32558	2.22222
	SC1	0.5	0.1	1.3	0.759846	0.701487	0.821492	-0.762717	-0.857834	-0.669592	slow	0.515982	1e-06	0.598639	0.0919479	0.0527586	0.35361	1.26582	1.72414	1.05263
	SC2	0.5	0.1	1.3	1.24603	1.14136	1.33078	-0.341033	-0.509915	-0.221675	fast	0.497873	0.487737	0.499794	0.100372	0.0991528	0.104238	100	100	16.6667
	SC3	0.5	0.1	1.3	0.78712	0.723117	0.842378	-0.693165	-0.781805	-0.607921	slow	0.630109	0.588559	0.631826	0.0477944	0.0472538	0.0674224	1.05263	1.18378	1.05263
	SC4	0.5	0.1	1.3	0.761985	0.708774	0.825453	-0.483878	-0.565621	-0.388003	slow	1e-06	1e-06	1e-06	0.419197	0.418782	0.426847	1.69492	1.72414	1.69492
	SC1	0.5	0.1	2	1.00902	0.920521	1.07188	-0.505703	-0.622325	-0.404031	similar	0.685365	0.519445	0.697388	0.00737396	1e-06	0.0884967	2.04082	2.5	1.66667
	SC2	0.5	0.1	2	1.23383	1.14394	1.38779	-0.369743	-0.497655	-0.135467	fast	0.496479	0.492123	0.49787	0.101637	0.100643	0.103125	100	100	28.3688
	SC3	0.5	0.1	2	1.03347	0.953502	1.10721	-0.432061	-0.549941	-0.334725	similar	0.505894	0.504494	0.675928	0.108481	0.0202191	0.110639	2.17391	2.5	2.03666
	SC4	0.5	0.1	2	0.997213	0.92584	1.08097	-0.308813	-0.413022	-0.177305	similar	0.525935	0.521832	0.813156	0.13941	1e-06	0.147863	1.96078	2.5	1.66667
	SC1	0.5	0.1	5	1.1957	1.07698	1.29955	-0.348043	-0.51641	-0.201618	fast	0.512615	0.449496	0.543757	0.0930538	0.0785095	0.120966	5.88235	18.2648	3.44828
	SC2	0.5	0.1	5	1.2499	1.13786	1.39079	-0.356651	-0.519765	-0.156024	fast	0.494928	0.480248	0.496631	0.103368	0.102499	0.108585	100	100	12.5
	SC3	0.5	0.1	5	1.23085	1.14697	1.32847	-0.259385	-0.383397	-0.110259	fast	0.502061	0.461026	0.533023	0.113973	0.0999749	0.131494	5.88235	12.6582	4.07747
	SC4	0.5	0.1	5	1.2092	1.11975	1.28585	-0.206782	-0.322079	-0.0935684	fast	0.00886193	1e-06	0.0184007	0.368187	0.36592	0.371805	2.32558	2.32558	2.27273
	SC1	0.5	0.1	1.3	0.761232	0.706339	0.824016	-0.763137	-0.853052	-0.65746	slow	0.491913	1e-06	0.584371	0.104083	0.0600084	0.353772	1.31579	1.72414	1.10467
	SC2	0.5	0.1	1.3	1.22855	1.14725	1.36468	-0.361961	-0.485283	-0.18757	fast	0.498825	0.490216	0.500169	0.101025	0.10022	0.104068	100	100	18.0995
	SC3	0.5	0.1	1.3	0.792417	0.741661	0.848975	-0.686079	-0.77001	-0.597892	slow	0.633696	0.229542	0.635516	0.0465135	0.0460523	0.247769	1.05263	1.57109	1.05263
	SC4	0.5	0.1	1.3	0.76007	0.702973	0.816271	-0.493901	-0.588514	-0.40524	slow	1e-06	1e-06	1e-06	0.419645	0.412379	0.423849	1.69492	1.71013	1.66667
	SC1	0.5	0.1	2	0.993207	0.918508	1.07752	-0.523145	-0.647601	-0.411065	similar	0.681488	0.496227	0.702264	0.00864117	1e-06	0.0996273	1.96078	2.35433	1.66667
	SC2	0.5	0.1	2	1.24021	1.13642	1.33226	-0.350149	-0.505088	-0.213313	fast	0.497219	0.489945	0.498853	0.101423	0.10058	0.104045	100	100	20
	SC3	0.5	0.1	2	1.03234	0.958994	1.1084	-0.436259	-0.550348	-0.334389	similar	0.505619	1e-06	0.707049	0.108032	1e-06	0.360817	2.17391	2.5	1.78571
	SC4	0.5	0.1	2	1.00039	0.939034	1.08634	-0.294121	-0.394051	-0.173174	similar	0.525883	0.523145	0.813418	0.144171	1e-06	0.150223	2	2.12766	1.66667
	SC1	0.5	0.1	5	1.19213	1.10819	1.33787	-0.34643	-0.467522	-0.146976	fast	0.504442	0.421946	0.541685	0.0975093	0.0801927	0.135239	5.26316	16.6667	3.22581
	SC2	0.5	0.1	5	1.24774	1.128	1.35117	-0.350661	-0.507672	-0.200811	fast	0.497024	0.48502	0.498939	0.100899	0.0998028	0.105311	100	100	14.2857
	SC3	0.5	0.1	5	1.22959	1.13747	1.37129	-0.269353	-0.388362	-0.0772678	fast	0.496786	0.425108	0.534353	0.115491	0.0985722	0.147265	5.55556	14.2857	3.5057
	SC4	0.5	0.1	5	1.20303	1.0901	1.31735	-0.219542	-0.357836	-0.0488857	fast	0.0127674	1e-06	0.0208654	0.367916	0.364097	0.370228	2.32558	2.32558	2.27273
	SC1	0.5	0.1	1.3	0.766053	0.721818	0.83062	-0.756157	-0.83621	-0.652156	slow	0.50699	1e-06	0.604107	0.0970126	0.0508573	0.352589	1.2987	1.72414	1.05263
	SC2	0.5	0.1	1.3	1.25146	1.13551	1.34937	-0.331699	-0.516438	-0.20058	fast	0.494448	0.482944	0.496378	0.10268	0.101775	0.106889	100	100	14.2857
	SC3	0.5	0.1	1.3	0.793392	0.736229	0.872649	-0.679979	-0.775125	-0.564168	slow	0.637355	0.219596	0.639163	0.0457345	0.0450768	0.253152	1.05263	1.5949	1.05263
	SC4	0.5	0.1	1.3	0.757817	0.697864	0.830617	-0.493153	-0.582764	-0.396349	slow	1e-06	1e-06	0.00601691	0.420132	0.410387	0.427703	1.69492	1.72414	1.66667
	SC1	0.5	0.1	2	0.998148	0.941387	1.09657	-0.516935	-0.612856	-0.376844	similar	0.678501	0.495659	0.699953	0.0107053	1e-06	0.0992917	2.04082	2.5	1.73837
	SC2	0.5	0.1	2	1.24567	1.14787	1.40101	-0.353551	-0.498759	-0.137353	fast	0.492938	0.479386	0.495593	0.103542	0.102263	0.108456	50	100	12.5
	SC3	0.5	0.1	2	1.03564	0.959242	1.11997	-0.434006	-0.53133	-0.307495	similar	0.506555	1e-06	0.670088	0.111289	0.02293	0.36099	2.22222	2.5	1.998
	SC4	0.5	0.1	2	1.00325	0.925947	1.09727	-0.290819	-0.412197	-0.145135	similar	0.525361	0.522669	0.811133	0.143422	1e-06	0.150458	2	2.12766	1.66667
	SC1	0.5	0.1	5	1.21514	1.09206	1.2969	-0.31918	-0.491017	-0.212317	fast	0.490637	0.396556	0.533645	0.104211	0.0845587	0.14806	4.65116	11.1111	3.0303
	SC2	0.5	0.1	5	1.2428	1.13839	1.3914	-0.364367	-0.522066	-0.146096	fast	0.494379	0.479833	0.496246	0.102646	0.101561	0.107387	100	100	12.5
	SC3	0.5	0.1	5	1.2258	1.11178	1.34419	-0.26474	-0.425345	-0.102347	fast	0.505648	0.454203	0.540636	0.110979	0.0948286	0.133427	5.88235	16.8067	3.84615
	SC4	0.5	0.1	5	1.19758	1.10745	1.30213	-0.221146	-0.347858	-0.073324	fast	0.0215931	1e-06	0.0320484	0.364881	0.359223	0.368865	2.32558	2.32558	2.27273
	SC1	0.5	0.1	1.3	0.769418	0.709559	0.827201	-0.748099	-0.836593	-0.649656	slow	0.44449	1e-06	0.579276	0.128563	0.0633359	0.353028	1.40845	1.72414	1.14253
	SC2	0.5	0.1	1.3	1.25965	1.15378	1.36071	-0.337439	-0.486643	-0.174029	fast	0.491592	0.47731	0.495193	0.10481	0.102897	0.110412	50	100	12.5
	SC3	0.5	0.1	1.3	0.7899	0.744487	0.848191	-0.692275	-0.780694	-0.583374	slow	0.632898	0.254206	0.634798	0.0469163	0.0462803	0.235764	1.05263	1.51458	1.05263
	SC4	0.5	0.1	1.3	0.760743	0.699261	0.820413	-0.491897	-0.60276	-0.394591	slow	1e-06	1e-06	0.0147319	0.41967	0.406208	0.427258	1.69492	1.72414	1.66667
	SC1	0.5	0.1	2	1.00383	0.937884	1.08165	-0.50966	-0.611113	-0.392657	similar	0.687701	0.495503	0.698327	0.00484061	0.000404136	0.0991669	2.04082	2.5	1.69348
	SC2	0.5	0.1	2	1.25276	1.1592	1.37367	-0.344429	-0.474199	-0.149884	fast	0.494064	0.4828	0.495667	0.102741	0.101771	0.106948	100	100	15.3257
	SC3	0.5	0.1	2	1.03149	0.958713	1.10732	-0.432043	-0.558454	-0.317232	similar	0.506114	0.504612	0.708933	0.108653	1e-06	0.110886	2.17391	2.5	1.96078
	SC4	0.5	0.1	2	0.997605	0.930499	1.07905	-0.301529	-0.39919	-0.185202	similar	0.525835	0.521856	0.81299	0.141726	1e-06	0.148756	1.96078	2.08333	1.66667
	SC1	0.5	0.1	5	1.1951	1.11222	1.30928	-0.349871	-0.470703	-0.178502	fast	0.48773	0.417287	0.533234	0.105752	0.0847793	0.13869	4.54545	11.1111	3.22581
	SC2	0.5	0.1	5	1.24966	1.11953	1.37402	-0.342803	-0.511064	-0.168094	fast	0.498056	0.488799	0.499967	0.101529	0.100378	0.104941	100	100	16.6667
	SC3	0.5	0.1	5	1.22137	1.13581	1.35608	-0.270879	-0.389943	-0.0884942	fast	0.513949	0.471191	0.541639	0.107748	0.0948974	0.12588	6.66667	18.2648	4.2508
	SC4	0.5	0.1	5	1.20331	1.10772	1.30133	-0.215473	-0.34786	-0.0831951	fast	0.0168593	1e-06	0.0287746	0.366874	0.360361	0.368311	2.32558	2.32558	2.27273
	SC1	0.5	0.1	1.3	0.76116	0.706727	0.822321	-0.763191	-0.857267	-0.670064	slow	0.517619	1e-06	0.599936	0.091007	0.0518602	0.352864	1.26582	1.72414	1.05263
	SC2	0.5	0.1	1.3	1.24507	1.13722	1.3625	-0.346634	-0.508866	-0.196082	fast	0.496497	0.484486	0.498355	0.100861	0.099714	0.105236	100	100	14.2857
	SC3	0.5	0.1	1.3	0.792041	0.729206	0.849049	-0.680998	-0.761907	-0.595478	slow	0.635041	0.505566	0.637161	0.0466053	0.0459083	0.110329	1.05263	1.38889	1.05263
	SC4	0.5	0.1	1.3	0.759818	0.698848	0.819182	-0.485412	-0.565309	-0.411044	slow	1e-06	1e-06	0.00927285	0.421006	0.409857	0.428607	1.69492	1.72414	1.66667
	SC1	0.5	0.1	2	1.00646	0.916374	1.09226	-0.501734	-0.647205	-0.385248	similar	0.633881	0.495547	0.698936	0.033315	1e-06	0.0992029	2.04082	2.5	1.73837
	SC2	0.5	0.1	2	1.2513	1.13218	1.36841	-0.340639	-0.501033	-0.17797	fast	0.495685	0.4813	0.498223	0.102311	0.100904	0.107901	50	100	12.5
	SC3	0.5	0.1	2	1.03842	0.95127	1.12604	-0.42509	-0.562355	-0.295857	similar	0.623205	1e-06	0.705408	0.0511389	1e-06	0.360231	2.5	2.5	1.96078
	SC4	0.5	0.1	2	0.998359	0.926066	1.09773	-0.299749	-0.408757	-0.149322	similar	0.525855	0.521932	0.813261	0.143991	1e-06	0.150187	2	2.27273	1.66667
	SC1	0.5	0.1	5	1.20176	1.10756	1.30951	-0.338045	-0.481182	-0.164912	fast	0.487279	0.383847	0.528021	0.106089	0.0874093	0.154195	4.54545	9.54654	2.98285
	SC2	0.5	0.1	5	1.24406	1.14023	1.35081	-0.359957	-0.495197	-0.194065	fast	0.496819	0.482825	0.498373	0.101575	0.100756	0.106621	100	100	13.289
	SC3	0.5	0.1	5	1.22955	1.14438	1.33162	-0.261237	-0.398016	-0.1199	fast	0.506275	0.477644	0.536409	0.111288	0.0977488	0.123463	6.25	14.3885	4.54545
	SC4	0.5	0.1	5	1.1956	1.08237	1.29655	-0.22244	-0.383207	-0.0832169	fast	0.0391317	1e-06	0.0520063	0.355214	0.348332	0.369703	2.32558	2.32558	2.22222
	SC1	0.5	0.1	1.3	0.762251	0.705759	0.824276	-0.762314	-0.842621	-0.665677	slow	0.482801	1e-06	0.580934	0.108708	0.0614096	0.353658	1.33333	1.72414	1.11701
	SC2	0.5	0.1	1.3	1.23593	1.14715	1.38439	-0.359288	-0.502787	-0.171537	fast	0.496221	0.483458	0.497563	0.101488	0.100739	0.106115	100	100	12.5
	SC3	0.5	0.1	1.3	0.794092	0.73121	0.846652	-0.681465	-0.774625	-0.577265	slow	0.635129	0.240117	0.636613	0.0465243	0.0459351	0.244015	1.05263	1.55945	1.05263
	SC4	0.5	0.1	1.3	0.761649	0.711829	0.810883	-0.48755	-0.57213	-0.409327	slow	1e-06	1e-06	0.00841261	0.419262	0.411819	0.426863	1.69492	1.72414	1.67997
	SC1	0.5	0.1	2	1.00206	0.909814	1.09278	-0.513552	-0.662616	-0.386036	similar	0.687901	0.494117	0.700816	0.00571063	1e-06	0.0993529	2.04082	2.5	1.72414
	SC2	0.5	0.1	2	1.24204	1.13187	1.35166	-0.356048	-0.496397	-0.189216	fast	0.497471	0.489039	0.498791	0.101271	0.100473	0.104383	100	100	20
	SC3	0.5	0.1	2	1.02008	0.958744	1.09851	-0.444128	-0.538605	-0.341561	similar	0.57387	0.504335	0.707512	0.0743055	1e-06	0.110098	2.17391	2.5	1.75439
	SC4	0.5	0.1	2	0.995567	0.90585	1.06809	-0.302986	-0.434067	-0.193214	similar	0.524941	0.522311	0.815313	0.14256	1e-06	0.149707	2	2.43902	1.72414
	SC1	0.5	0.1	5	1.18912	1.08398	1.32804	-0.356009	-0.511405	-0.168799	fast	0.509266	0.458387	0.545876	0.0946807	0.0775012	0.11731	5.55556	25	3.62647
	SC2	0.5	0.1	5	1.23434	1.15316	1.37922	-0.364765	-0.491885	-0.18365	fast	0.497289	0.48808	0.498698	0.101057	0.10027	0.10449	100	100	16.6667
	SC3	0.5	0.1	5	1.2295	1.1342	1.31679	-0.261045	-0.404047	-0.134836	fast	0.502711	0.458651	0.528171	0.112241	0.10112	0.131743	5.88235	10	3.99202
	SC4	0.5	0.1	5	1.20168	1.09874	1.30571	-0.217929	-0.365804	-0.0681751	fast	1e-06	1e-06	0.0429257	0.362975	0.35385	0.369697	2.27273	2.32558	2.22222
	SC1	0.5	0.1	1.3	0.762042	0.705293	0.833765	-0.756821	-0.857391	-0.650126	slow	0.50018	1e-06	0.601455	0.100182	0.0517072	0.353178	1.30719	1.72414	1.05263
	SC2	0.5	0.1	1.3	1.24605	1.13419	1.35664	-0.354395	-0.52952	-0.170895	fast	0.494488	0.481197	0.496423	0.102554	0.101556	0.107083	100	100	13.289
	SC3	0.5	0.1	1.3	0.798957	0.73603	0.856602	-0.673349	-0.770446	-0.579483	slow	0.635035	0.504892	0.636587	0.0456948	0.0450764	0.109157	1.05263	1.38889	1.05263
	SC4	0.5	0.1	1.3	0.765079	0.698455	0.848874	-0.490733	-0.58079	-0.360991	slow	1e-06	1e-06	1e-06	0.418807	0.418374	0.426542	1.69492	1.72414	1.69492
	SC1	0.5	0.1	2	0.997189	0.927138	1.08645	-0.521686	-0.624888	-0.382288	similar	0.697898	0.495629	0.699515	0.000384042	1e-06	0.0992413	1.96078	2.5	1.66667
	SC2	0.5	0.1	2	1.24994	1.13014	1.36401	-0.353328	-0.516179	-0.209888	fast	0.493958	0.484124	0.495276	0.102875	0.102003	0.106183	100	100	16.6667
	SC3	0.5	0.1	2	1.03371	0.933183	1.11648	-0.43209	-0.580375	-0.311441	similar	0.505804	0.504302	0.707151	0.108168	1e-06	0.110253	2.17391	2.5	1.81818
	SC4	0.5	0.1	2	0.999351	0.928417	1.09641	-0.298185	-0.406633	-0.150151	similar	0.525607	0.52174	0.812053	0.143602	1e-06	0.148546	2	2.08333	1.66667
	SC1	0.5	0.1	5	1.20096	1.08698	1.31097	-0.334935	-0.491432	-0.183777	fast	0.496493	0.39557	0.540714	0.101804	0.081395	0.148638	5	16.8067	3.0303
	SC2	0.5	0.1	5	1.24546	1.13972	1.3536	-0.346899	-0.491349	-0.194102	fast	0.494034	0.482995	0.495749	0.102932	0.101842	0.107013	100	100	15.3257
	SC3	0.5	0.1	5	1.22535	1.10748	1.3289	-0.260894	-0.434389	-0.108367	fast	0.513305	0.468097	0.541045	0.107932	0.0953171	0.127421	6.66667	18.2648	4.16667
	SC4	0.5	0.1	5	1.19242	1.10043	1.31666	-0.232111	-0.353497	-0.0551924	fast	1e-06	1e-06	0.0547089	0.370417	0.347977	0.371031	2.27273	2.32558	2.22222
	SC1	0.5	0.1	1.3	0.758158	0.70618	0.818486	-0.768746	-0.845086	-0.687095	slow	0.540122	1e-06	0.598534	0.0802266	0.0526324	0.353534	1.21212	1.72414	1.05263
	SC2	0.5	0.1	1.3	1.24498	1.12359	1.38381	-0.35321	-0.516975	-0.140933	fast	0.494646	0.483805	0.496762	0.104254	0.103144	0.108462	66.6667	100	15.3257
	SC3	0.5	0.1	1.3	0.792094	0.73178	0.859344	-0.681059	-0.7769	-0.596781	slow	0.634527	0.239987	0.636138	0.0462878	0.045728	0.24327	1.05263	1.55945	1.05263
	SC4	0.5	0.1	1.3	0.763951	0.705779	0.815725	-0.485988	-0.562552	-0.395923	slow	1e-06	1e-06	1e-06	0.419321	0.418996	0.427005	1.69492	1.72414	1.69492
	SC1	0.5	0.1	2	0.988554	0.910642	1.08581	-0.532465	-0.641749	-0.391343	similar	0.685239	0.497084	0.701711	0.00642985	1e-06	0.0995818	1.96078	2.38095	1.66667
	SC2	0.5	0.1	2	1.23887	1.14069	1.33043	-0.357375	-0.499224	-0.197641	fast	0.499254	0.492679	0.500876	0.0997898	0.0989031	0.102074	100	100	20
	SC3	0.5	0.1	2	1.03317	0.96153	1.12503	-0.429372	-0.540091	-0.312291	similar	0.505581	1e-06	0.706401	0.10938	1e-06	0.360846	2.17391	2.5	1.78571
	SC4	0.5	0.1	2	0.998677	0.930467	1.087	-0.296977	-0.412361	-0.181268	similar	0.526121	0.522062	0.814007	0.14206	1e-06	0.149271	1.96078	2.08333	1.66667
	SC1	0.5	0.1	5	1.19636	1.09461	1.31227	-0.347679	-0.486537	-0.169957	fast	0.493451	0.420599	0.538861	0.102737	0.08176	0.13653	4.7619	14.3885	3.22581
	SC2	0.5	0.1	5	1.24108	1.14864	1.37484	-0.354732	-0.494196	-0.168514	fast	0.494007	0.482221	0.49592	0.103001	0.102006	0.107005	100	100	14.2857
	SC3	0.5	0.1	5	1.21865	1.12064	1.30757	-0.275552	-0.414162	-0.154516	fast	0.525105	0.485057	0.553942	0.102123	0.0884515	0.118889	7.69231	67.7966	4.54545
	SC4	0.5	0.1	5	1.20244	1.09006	1.3074	-0.215706	-0.372392	-0.0770215	fast	0.0284379	1e-06	0.0381583	0.361803	0.35656	0.369963	2.32558	2.32558	2.27273
	SC1	0.5	0.1	1.3	0.760417	0.710629	0.818076	-0.765829	-0.837624	-0.676166	slow	0.532199	1e-06	0.589599	0.084266	0.057069	0.353234	1.23457	1.72414	1.08637
	SC2	0.5	0.1	1.3	1.24221	1.1588	1.36623	-0.350261	-0.49427	-0.190504	fast	0.496684	0.489879	0.498278	0.102603	0.101746	0.105388	100	100	25
	SC3	0.5	0.1	1.3	0.788115	0.730192	0.853266	-0.691991	-0.78157	-0.591189	slow	0.631159	0.504813	0.632525	0.0475751	0.0470028	0.108875	1.05263	1.36986	1.05263
	SC4	0.5	0.1	1.3	0.766284	0.70735	0.839486	-0.483108	-0.584343	-0.378121	slow	1e-06	1e-06	1e-06	0.418575	0.418131	0.426168	1.69492	1.72414	1.69492
	SC1	0.5	0.1	2	0.99854	0.920713	1.08217	-0.512521	-0.638418	-0.402972	similar	0.70136	0.494925	0.702446	1e-06	1e-06	0.0996517	2.12766	2.414	1.86829
	SC2	0.5	0.1	2	1.25227	1.16573	1.362	-0.336578	-0.462551	-0.194454	fast	0.488075	0.476567	0.493234	0.106005	0.103541	0.110467	33.3333	100	12.5
	SC3	0.5	0.1	2	1.02702	0.935551	1.11857	-0.444049	-0.55894	-0.304304	similar	0.645299	0.504736	0.709111	0.0394415	1e-06	0.110709	2.17391	2.5	1.86654
	SC4	0.5	0.1	2	0.996923	0.910835	1.07278	-0.302169	-0.425627	-0.194707	similar	0.52621	0.522058	0.814255	0.139694	1e-06	0.147076	2.0202	2.5	1.69492
	SC1	0.5	0.1	5	1.20636	1.08846	1.31964	-0.338269	-0.492445	-0.161405	fast	0.479321	0.380243	0.519479	0.109314	0.09122	0.155649	4.44444	7.69231	2.98285
	SC2	0.5	0.1	5	1.22751	1.14507	1.34149	-0.369446	-0.49328	-0.202119	fast	0.500472	0.492405	0.501922	0.0993129	0.0983804	0.102215	100	100	20
	SC3	0.5	0.1	5	1.22406	1.11522	1.34083	-0.258197	-0.419681	-0.111284	fast	0.506414	0.461862	0.535399	0.111096	0.0984275	0.13052	5.88235	12.5	4
	SC4	0.5	0.1	5	1.20467	1.11899	1.31834	-0.213802	-0.345391	-0.0616965	fast	0.00513563	1e-06	0.0157753	0.369438	0.366046	0.374641	2.32558	2.32558	2.27273
	SC1	0.5	0.1	1.3	0.762601	0.705441	0.820115	-0.761373	-0.852135	-0.662404	slow	0.513826	1e-06	0.600041	0.0934509	0.0524363	0.353581	1.27389	1.72414	1.05263
	SC2	0.5	0.1	1.3	1.24358	1.15434	1.35933	-0.359937	-0.482505	-0.185251	fast	0.496557	0.486361	0.498088	0.101097	0.100137	0.105088	100	100	16.6667
	SC3	0.5	0.1	1.3	0.794881	0.735809	0.853603	-0.677207	-0.766373	-0.590397	slow	0.634067	0.505197	0.638317	0.0468451	0.0451568	0.109888	1.06383	1.38889	1.05263
	SC4	0.5	0.1	1.3	0.764434	0.696733	0.828509	-0.489767	-0.596375	-0.385896	slow	1e-06	1e-06	0.01659	0.418999	0.404673	0.426594	1.69492	1.72414	1.66667
	SC1	0.5	0.1	2	0.989755	0.920296	1.07446	-0.525477	-0.638854	-0.407847	similar	0.688775	0.497145	0.702192	0.00521595	1e-06	0.0996016	1.96078	2.414	1.66667
	SC2	0.5	0.1	2	1.24284	1.14403	1.37786	-0.347673	-0.509826	-0.173313	fast	0.494472	0.485647	0.496002	0.102594	0.101731	0.105976	100	100	18.0995
	SC3	0.5	0.1	2	1.02898	0.961361	1.09954	-0.445021	-0.553455	-0.335404	similar	0.652437	0.502171	0.709467	0.0355082	1e-06	0.109335	2.5	2.5	1.78571
	SC4	0.5	0.1	2	1.00758	0.930893	1.11075	-0.289691	-0.405748	-0.12173	similar	0.525335	0.52262	0.810836	0.145526	1e-06	0.150457	2.04082	2.12766	1.69492
	SC1	0.5	0.1	5	1.2076	1.10508	1.33712	-0.328619	-0.473779	-0.142476	fast	0.476607	0.356391	0.522572	0.111717	0.0905572	0.168047	4.34783	8.3682	2.85714
	SC2	0.5	0.1	5	1.24464	1.15772	1.37325	-0.339515	-0.485318	-0.170799	fast	0.492735	0.482982	0.495301	0.10361	0.102351	0.107556	50	100	16.6667
	SC3	0.5	0.1	5	1.22106	1.11449	1.33943	-0.268363	-0.402517	-0.096066	fast	0.508215	0.47086	0.541357	0.110484	0.0951683	0.126265	6.25	18.2648	4.2508
	SC4	0.5	0.1	5	1.18678	1.1042	1.27954	-0.241539	-0.353675	-0.0898441	fast	1e-06	1e-06	0.07923	0.371364	0.334069	0.371859	2.27273	2.32558	2.22222
	SC1	0.5	0.1	1.3	0.760844	0.717967	0.824632	-0.76915	-0.850673	-0.679176	slow	0.498742	1e-06	0.597748	0.0995281	0.0523679	0.352187	1.2987	1.72414	1.05263
	SC2	0.5	0.1	1.3	1.25064	1.15976	1.32366	-0.339945	-0.468992	-0.24435	fast	0.496425	0.484711	0.497681	0.101552	0.100807	0.105813	100	100	15.3257
	SC3	0.5	0.1	1.3	0.78902	0.728779	0.863575	-0.686931	-0.773682	-0.579416	slow	0.633747	0.523014	0.635264	0.0466698	0.0460979	0.0997753	1.05263	1.33601	1.05263
	SC4	0.5	0.1	1.3	0.765636	0.693562	0.822757	-0.492765	-0.590841	-0.392592	slow	1e-06	1e-06	0.0138263	0.419236	0.409419	0.42697	1.69492	1.72414	1.67997
	SC1	0.5	0.1	2	0.992767	0.930168	1.09663	-0.52306	-0.62177	-0.385389	similar	0.687518	0.495504	0.699379	0.00467069	1e-06	0.0991795	1.96078	2.5	1.72414
	SC2	0.5	0.1	2	1.24556	1.14841	1.37279	-0.359473	-0.480425	-0.172306	fast	0.494955	0.488288	0.496692	0.103244	0.102189	0.105715	100	100	22.0994
	SC3	0.5	0.1	2	1.03066	0.962071	1.11092	-0.43918	-0.554973	-0.307443	similar	0.506028	0.504595	0.676532	0.108711	0.019828	0.110858	2.17391	2.5	2.01715
	SC4	0.5	0.1	2	0.999006	0.931701	1.07082	-0.302675	-0.39914	-0.197206	similar	0.526086	0.522189	0.814339	0.142274	1e-06	0.14939	1.96078	2.08333	1.66667
	SC1	0.5	0.1	5	1.19366	1.11189	1.30082	-0.347814	-0.464847	-0.212745	fast	0.499381	0.433524	0.539821	0.0998893	0.0812974	0.13013	5	14.2857	3.33333
	SC2	0.5	0.1	5	1.24375	1.1492	1.35699	-0.353937	-0.494335	-0.183241	fast	0.497649	0.484033	0.499262	0.101759	0.100984	0.106489	100	100	13.289
	SC3	0.5	0.1	5	1.2319	1.12731	1.34179	-0.260533	-0.397869	-0.110432	fast	0.509904	0.462691	0.540311	0.109553	0.0956975	0.129877	6.45161	18.2648	4.07747
	SC4	0.5	0.1	5	1.20171	1.0836	1.32089	-0.208663	-0.369035	-0.0504849	fast	0.0270986	1e-06	0.0379142	0.361363	0.356039	0.36919	2.32558	2.32558	2.22222
	SC1	0.5	0.1	1.3	0.75331	0.704156	0.819149	-0.7766	-0.852814	-0.669435	slow	0.551308	1e-06	0.595925	0.074225	0.0532667	0.353318	1.17647	1.72414	1.05263
	SC2	0.5	0.1	1.3	1.23593	1.13284	1.38416	-0.360889	-0.511099	-0.14633	fast	0.497668	0.482869	0.499319	0.100824	0.0998686	0.106144	100	100	12.5
	SC3	0.5	0.1	1.3	0.794072	0.736248	0.851526	-0.684694	-0.772294	-0.587071	slow	0.633752	0.54469	0.635529	0.0466809	0.0459821	0.0893085	1.05263	1.29324	1.05263
	SC4	0.5	0.1	1.3	0.758712	0.709463	0.823234	-0.493583	-0.581145	-0.396	slow	1e-06	1e-06	0.0103948	0.419269	0.407701	0.426925	1.69492	1.72414	1.66667
	SC1	0.5	0.1	2	1.00658	0.944355	1.10489	-0.506055	-0.599383	-0.376269	similar	0.58876	0.456315	0.696158	0.05637	1e-06	0.122591	2.04082	2.5	1.72414
	SC2	0.5	0.1	2	1.24321	1.14698	1.36084	-0.357472	-0.50544	-0.190474	fast	0.495732	0.485358	0.497213	0.102536	0.101765	0.106519	100	100	16.6667
	SC3	0.5	0.1	2	1.0238	0.945849	1.09875	-0.445712	-0.544629	-0.325898	similar	0.654636	0.502715	0.709992	0.0344363	1e-06	0.10957	2.12766	2.5	1.69492
	SC4	0.5	0.1	2	1.00701	0.924096	1.0927	-0.287702	-0.410524	-0.158122	similar	0.524382	0.522316	0.812168	0.143859	1e-06	0.148705	2	2.20143	1.66667
	SC1	0.5	0.1	5	1.19623	1.09674	1.30496	-0.341318	-0.471863	-0.182532	fast	0.50218	0.449355	0.544399	0.0996585	0.0802658	0.123768	5	16.8067	3.5057
	SC2	0.5	0.1	5	1.242	1.11627	1.35789	-0.355367	-0.532824	-0.194768	fast	0.498252	0.488859	0.499645	0.100369	0.0998046	0.103652	100	100	16.6667
	SC3	0.5	0.1	5	1.22349	1.11929	1.35588	-0.273632	-0.41897	-0.0843211	fast	0.512995	0.476878	0.54655	0.107719	0.0919189	0.122843	6.66667	28.777	4.34783
	SC4	0.5	0.1	5	1.19435	1.10864	1.32343	-0.226312	-0.359346	-0.0413211	fast	0.0298169	1e-06	0.0413491	0.360143	0.353914	0.36908	2.32558	2.32558	2.24593
	SC1	0.5	0.1	1.3	0.766185	0.711189	0.817967	-0.753207	-0.840287	-0.683628	slow	0.486054	1e-06	0.602786	0.107027	0.0514496	0.352966	1.33333	1.72414	1.05263
	SC2	0.5	0.1	1.3	1.25096	1.1165	1.35639	-0.344054	-0.518564	-0.205397	fast	0.491912	0.481615	0.493391	0.103951	0.103191	0.107596	100	100	16.6667
	SC3	0.5	0.1	1.3	0.793471	0.727793	0.859099	-0.687508	-0.781081	-0.592554	slow	0.634275	0.505021	0.636028	0.0458799	0.0452433	0.109218	1.05263	1.38889	1.05263
	SC4	0.5	0.1	1.3	0.758225	0.707146	0.818835	-0.49239	-0.582216	-0.393216	slow	1e-06	1e-06	0.00893203	0.419798	0.408671	0.427453	1.69492	1.72414	1.66667
	SC1	0.5	0.1	2	0.999007	0.919697	1.08012	-0.513969	-0.634302	-0.390852	similar	0.660351	0.493833	0.700887	0.0201818	1e-06	0.0993976	2.04082	2.22469	1.75439
	SC2	0.5	0.1	2	1.23986	1.14251	1.35472	-0.357427	-0.518504	-0.196228	fast	0.495671	0.488456	0.497809	0.101645	0.100667	0.104392	100	100	20
	SC3	0.5	0.1	2	1.02684	0.952452	1.12833	-0.439423	-0.556556	-0.292702	similar	0.505975	0.504489	0.707823	0.10856	1e-06	0.110714	2.17391	2.5	1.96078
	SC4	0.5	0.1	2	0.996279	0.924959	1.09686	-0.299612	-0.411279	-0.158349	similar	0.525089	0.52247	0.816012	0.142874	1e-06	0.150228	1.96078	2.10637	1.69492
	SC1	0.5	0.1	5	1.18625	1.1076	1.31537	-0.349507	-0.484707	-0.177786	fast	0.506671	0.442529	0.539888	0.097024	0.0818739	0.125903	5.26316	13.3779	3.38696
	SC2	0.5	0.1	5	1.23758	1.14329	1.38537	-0.370799	-0.483914	-0.184253	fast	0.496495	0.491348	0.497977	0.101542	0.100782	0.103297	100	100	25
	SC3	0.5	0.1	5	1.21879	1.12646	1.30965	-0.272313	-0.4108	-0.138302	fast	0.516524	0.473665	0.536927	0.105922	0.0973309	0.124494	6.66667	11.7994	4.2508
	SC4	0.5	0.1	5	1.18686	1.09927	1.33283	-0.237183	-0.368425	-0.0530735	fast	1e-06	1e-06	0.0584564	0.364756	0.344478	0.369583	2.27273	2.32558	2.22222
	SC1	0.5	0.1	1.3	0.760939	0.705375	0.821331	-0.763264	-0.855721	-0.672995	slow	0.49977	1e-06	0.59968	0.0998274	0.0523281	0.353464	1.2987	1.72414	1.05263
	SC2	0.5	0.1	1.3	1.24447	1.13738	1.38557	-0.343592	-0.499589	-0.146544	fast	0.49501	0.477685	0.496919	0.102561	0.101555	0.108912	100	100	11.1111
	SC3	0.5	0.1	1.3	0.793481	0.736676	0.846285	-0.689875	-0.767204	-0.600311	slow	0.632941	0.536514	0.634523	0.0464174	0.0459796	0.0926724	1.05263	1.31666	1.05263
	SC4	0.5	0.1	1.3	0.762184	0.699231	0.815383	-0.487241	-0.585178	-0.415691	slow	1e-06	1e-06	0.0162281	0.419077	0.404997	0.426714	1.69492	1.72414	1.66667
	SC1	0.5	0.1	2	1.00774	0.936995	1.08858	-0.50641	-0.617724	-0.374032	similar	0.598338	0.495411	0.697908	0.0509403	1e-06	0.0990946	2.04082	2.5	1.73837
	SC2	0.5	0.1	2	1.25171	1.136	1.37069	-0.345271	-0.483178	-0.185888	fast	0.494444	0.480533	0.496442	0.102702	0.101578	0.107586	100	100	12.5
	SC3	0.5	0.1	2	1.03686	0.961072	1.12673	-0.426061	-0.523552	-0.307147	similar	0.506594	1e-06	0.619915	0.111448	0.0542594	0.361065	2.22222	2.5	2.04082
	SC4	0.5	0.1	2	0.994238	0.930568	1.08801	-0.309913	-0.400641	-0.170128	similar	0.52467	0.522071	0.813993	0.142112	1e-06	0.149285	1.96078	2.08333	1.66667
	SC1	0.5	0.1	5	1.20807	1.07426	1.30093	-0.321467	-0.497168	-0.184288	fast	0.470881	0.291105	0.522354	0.115094	0.0913822	0.201241	4	7.42115	2.62812
	SC2	0.5	0.1	5	1.23564	1.14742	1.32274	-0.362974	-0.4797	-0.239379	fast	0.501346	0.494525	0.502655	0.0991937	0.0985261	0.101876	100	100	20
	SC3	0.5	0.1	5	1.22604	1.12593	1.35855	-0.26367	-0.404946	-0.0782081	fast	0.497471	0.44066	0.536643	0.115464	0.0975099	0.140676	5.55556	14.3885	3.7037
	SC4	0.5	0.1	5	1.20828	1.09759	1.31319	-0.208763	-0.369822	-0.0664293	fast	0.0187118	1e-06	0.0332723	0.366112	0.358571	0.368753	2.32558	2.32558	2.27273
	SC1	0.5	0.1	1.3	0.761631	0.706962	0.824797	-0.757683	-0.846011	-0.652551	slow	0.471222	1e-06	0.595932	0.1146	0.0551729	0.354121	1.35135	1.72414	1.07469
	SC2	0.5	0.1	1.3	1.24026	1.12736	1.34612	-0.357278	-0.524561	-0.201416	fast	0.49604	0.492117	0.49765	0.101676	0.10088	0.102957	100	100	25
	SC3	0.5	0.1	1.3	0.791453	0.731906	0.851103	-0.684403	-0.779944	-0.589979	slow	0.632321	0.543607	0.633675	0.0470385	0.0465667	0.0894735	1.05263	1.29955	1.05263
	SC4	0.5	0.1	1.3	0.764454	0.697422	0.827589	-0.488676	-0.582767	-0.385973	slow	1e-06	1e-06	0.0103973	0.419143	0.410716	0.426788	1.69492	1.72414	1.67997
	SC1	0.5	0.1	2	0.996333	0.919427	1.07622	-0.507318	-0.64076	-0.408077	similar	0.693318	0.496098	0.700526	0.00259248	1e-06	0.099389	1.96078	2.38379	1.66667
	SC2	0.5	0.1	2	1.24303	1.12722	1.36064	-0.359806	-0.529898	-0.193817	fast	0.495003	0.487663	0.496837	0.102972	0.102143	0.105609	100	100	20
	SC3	0.5	0.1	2	1.02431	0.965688	1.10025	-0.441752	-0.541304	-0.325538	similar	0.506299	0.504775	0.709896	0.108838	1e-06	0.111016	2.17391	2.5	1.96078
	SC4	0.5	0.1	2	0.991011	0.917631	1.08232	-0.311606	-0.431918	-0.194379	similar	0.523862	0.522311	0.815715	0.140406	1e-06	0.148962	1.96078	2.5	1.69492
	SC1	0.5	0.1	5	1.2013	1.09628	1.30261	-0.332788	-0.481372	-0.191476	fast	0.503652	0.411679	0.540747	0.0980863	0.0811223	0.140361	5.26316	15.444	3.125
	SC2	0.5	0.1	5	1.24095	1.14583	1.36384	-0.345256	-0.501874	-0.196939	fast	0.499123	0.489698	0.500478	0.101161	0.10025	0.104368	100	100	16.6667
	SC3	0.5	0.1	5	1.22172	1.11962	1.32029	-0.275901	-0.410604	-0.128613	fast	0.522044	0.487592	0.550592	0.102528	0.0895252	0.117365	7.14286	33.3333	4.64576
	SC4	0.5	0.1	5	1.19125	1.1066	1.30579	-0.23414	-0.348343	-0.0692864	fast	1e-06	1e-06	0.0596824	0.369646	0.344845	0.370353	2.27273	2.32558	2.24593
	SC1	0.5	0.1	1.3	0.767501	0.707267	0.836555	-0.757523	-0.836602	-0.650147	slow	0.500346	1e-06	0.590275	0.100678	0.0577422	0.352699	1.31579	1.72414	1.10467
	SC2	0.5	0.1	1.3	1.23262	1.14104	1.34466	-0.365758	-0.495729	-0.238521	fast	0.498473	0.493304	0.499603	0.10099	0.100063	0.102784	100	100	25
	SC3	0.5	0.1	1.3	0.790768	0.742575	0.852075	-0.682121	-0.769259	-0.592381	slow	0.633729	0.556213	0.635139	0.0466545	0.0462761	0.0837106	1.05263	1.2751	1.05263
	SC4	0.5	0.1	1.3	0.757591	0.699547	0.810327	-0.499179	-0.585357	-0.410896	slow	1e-06	1e-06	1e-06	0.419629	0.412382	0.423776	1.69492	1.71013	1.66667
	SC1	0.5	0.1	2	0.993755	0.911866	1.09158	-0.523587	-0.639042	-0.370388	similar	0.695502	0.496037	0.700336	0.00157168	1e-06	0.0993614	1.96078	2.5	1.66667
	SC2	0.5	0.1	2	1.23991	1.13728	1.3766	-0.347051	-0.506585	-0.179665	fast	0.495541	0.484992	0.497272	0.101927	0.10098	0.106133	100	100	16.6667
	SC3	0.5	0.1	2	1.03176	0.9472	1.10197	-0.435278	-0.557083	-0.32104	similar	0.646473	0.502207	0.710133	0.0393487	1e-06	0.110967	2.5	2.5	1.88679
	SC4	0.5	0.1	2	1.01123	0.926708	1.09977	-0.28275	-0.401433	-0.153721	similar	0.525311	0.522589	0.528579	0.145521	0.140548	0.148202	2.04082	2.08333	1.96078
	SC1	0.5	0.1	5	1.19637	1.12449	1.32692	-0.347757	-0.439216	-0.16649	fast	0.491683	0.412554	0.531075	0.103793	0.0859222	0.140348	4.7619	10.5541	3.17209
	SC2	0.5	0.1	5	1.23763	1.14623	1.37136	-0.359072	-0.491104	-0.176131	fast	0.497845	0.490131	0.499537	0.101295	0.10026	0.103996	100	100	20
	SC3	0.5	0.1	5	1.22716	1.11275	1.32303	-0.261067	-0.427902	-0.132196	fast	0.513234	0.477559	0.544421	0.107651	0.0935021	0.122774	6.45161	20	4.34783
	SC4	0.5	0.1	5	1.19719	1.10055	1.3011	-0.227706	-0.365084	-0.0560938	fast	1e-06	1e-06	0.0687736	0.369967	0.339332	0.37053	2.27273	2.32558	2.22222
	SC1	0.5	0.1	1.3	0.761329	0.70568	0.816332	-0.762366	-0.85046	-0.666669	slow	0.491503	1e-06	0.585835	0.104097	0.0588544	0.353119	1.31579	1.72414	1.0989
	SC2	0.5	0.1	1.3	1.23974	1.15432	1.33404	-0.351797	-0.46963	-0.211394	fast	0.49856	0.484115	0.500226	0.101399	0.100549	0.106688	100	100	13.289
	SC3	0.5	0.1	1.3	0.789348	0.733476	0.836762	-0.692315	-0.779313	-0.610772	slow	0.629529	0.504927	0.631086	0.0480894	0.047609	0.108794	1.05263	1.36986	1.05263
	SC4	0.5	0.1	1.3	0.761189	0.703266	0.835144	-0.495691	-0.583025	-0.389977	slow	1e-06	1e-06	1e-06	0.418424	0.417956	0.426015	1.69492	1.72414	1.69492
	SC1	0.5	0.1	2	1.00782	0.921513	1.07381	-0.502164	-0.624697	-0.404151	similar	0.505986	0.494888	0.696794	0.0972589	1e-06	0.10066	2.04082	2.5	1.75439
	SC2	0.5	0.1	2	1.24153	1.13151	1.36782	-0.359369	-0.511158	-0.164298	fast	0.497208	0.492376	0.49852	0.101134	0.100365	0.102849	100	100	25
	SC3	0.5	0.1	2	1.03298	0.958167	1.12141	-0.431911	-0.535046	-0.299334	similar	0.626999	1e-06	0.706346	0.0493557	1e-06	0.360872	2.5	2.5	1.88501
	SC4	0.5	0.1	2	1.00413	0.932564	1.07989	-0.290131	-0.410342	-0.174359	similar	0.52552	0.522831	0.811902	0.14354	1e-06	0.148378	2	2.10637	1.66667
	SC1	0.5	0.1	5	1.20075	1.08049	1.31785	-0.339658	-0.490303	-0.160991	fast	0.476483	0.335015	0.524421	0.111294	0.0895288	0.178353	4.16667	8.01603	2.77393
	SC2	0.5	0.1	5	1.24642	1.1373	1.35895	-0.34458	-0.49569	-0.181555	fast	0.494304	0.480854	0.496157	0.103049	0.102061	0.108008	100	100	13.289
	SC3	0.5	0.1	5	1.2221	1.12763	1.32753	-0.277166	-0.390882	-0.116004	fast	0.505984	0.456763	0.538197	0.110419	0.0962166	0.131863	5.88235	15.444	3.91773
	SC4	0.5	0.1	5	1.20214	1.10172	1.29393	-0.220147	-0.350966	-0.0850451	fast	1e-06	1e-06	0.0494919	0.37004	0.350739	0.37054	2.27273	2.32558	2.27273
	SC1	0.5	0.1	1.3	0.758022	0.688253	0.814696	-0.76359	-0.894324	-0.685776	slow	0.533837	1e-06	0.596034	0.0825807	0.0532903	0.350656	1.21951	1.71013	1.05263
	SC2	0.5	0.1	1.3	1.23741	1.1364	1.35569	-0.364423	-0.507256	-0.17484	fast	0.499313	0.487271	0.501154	0.0998422	0.0986028	0.10402	100	100	14.2857
	SC3	0.5	0.1	1.3	0.790012	0.735303	0.844668	-0.683276	-0.778047	-0.593841	slow	0.633356	0.588893	0.634833	0.0472619	0.0467492	0.0681029	1.05263	1.19119	1.05263
	SC4	0.5	0.1	1.3	0.7687	0.71572	0.820691	-0.485473	-0.564916	-0.395941	slow	1e-06	1e-06	1e-06	0.418853	0.418579	0.426382	1.69492	1.72414	1.69492
	SC1	0.5	0.1	2	0.998592	0.91415	1.09456	-0.515341	-0.647476	-0.375919	similar	0.701079	0.494941	0.702492	1e-06	1e-06	0.0996357	2.17391	2.5	1.66667
	SC2	0.5	0.1	2	1.24079	1.12469	1.37346	-0.34864	-0.539511	-0.161897	fast	0.493626	0.484946	0.495302	0.103413	0.102458	0.106383	100	100	18.0995
	SC3	0.5	0.1	2	1.03684	0.958457	1.11457	-0.433323	-0.544598	-0.307674	similar	0.62781	1e-06	0.705854	0.0481975	1e-06	0.36033	2.17391	2.5	1.96078
	SC4	0.5	0.1	2	1.00182	0.915641	1.08279	-0.295879	-0.407189	-0.172017	similar	0.52579	0.522458	0.812926	0.14395	1e-06	0.148982	2	2.27273	1.66667
	SC1	0.5	0.1	5	1.21065	1.10069	1.32779	-0.318924	-0.461007	-0.152255	fast	0.471804	0.353789	0.52311	0.114364	0.0910942	0.170123	4.16667	8.33333	2.85714
	SC2	0.5	0.1	5	1.2583	1.15888	1.35002	-0.332859	-0.477456	-0.196496	fast	0.491598	0.481192	0.494712	0.104843	0.103396	0.108931	50	100	14.2857
	SC3	0.5	0.1	5	1.21338	1.13005	1.31523	-0.274659	-0.393769	-0.134242	fast	0.523143	0.489134	0.544769	0.103563	0.0934916	0.117595	7.69231	18.2648	4.64576
	SC4	0.5	0.1	5	1.20531	1.09309	1.31753	-0.219538	-0.342235	-0.0487483	fast	0.00720919	1e-06	0.0203346	0.37066	0.363294	0.373813	2.32558	2.32558	2.27273
	SC1	0.5	0.1	1.3	0.766907	0.716864	0.815885	-0.759924	-0.838099	-0.673437	slow	0.510593	1e-06	0.602309	0.0947893	0.0515213	0.352977	1.28205	1.72414	1.05263
	SC2	0.5	0.1	1.3	1.2424	1.11756	1.36599	-0.354319	-0.525196	-0.175931	fast	0.495096	0.480361	0.497157	0.102226	0.101086	0.107695	100	100	12.4224
	SC3	0.5	0.1	1.3	0.793651	0.730381	0.859083	-0.683502	-0.777336	-0.573946	slow	0.634122	0.240059	0.63591	0.0465397	0.0459783	0.243507	1.05263	1.55945	1.05263
	SC4	0.5	0.1	1.3	0.756417	0.696717	0.824499	-0.496767	-0.582789	-0.402519	slow	1e-06	1e-06	1e-06	0.419969	0.412523	0.427554	1.69492	1.72414	1.66667
	SC1	0.5	0.1	2	0.999187	0.929858	1.10832	-0.516193	-0.641045	-0.36446	similar	0.698644	0.495768	0.699986	1e-06	1e-06	0.0992572	2.12766	2.5	1.66667
	SC2	0.5	0.1	2	1.25403	1.1426	1.35855	-0.337044	-0.508806	-0.172568	fast	0.494274	0.483471	0.495686	0.103434	0.102459	0.107318	100	100	15.3257
	SC3	0.5	0.1	2	1.03015	0.933814	1.1208	-0.436058	-0.570543	-0.291178	similar	0.646026	0.502026	0.70915	0.0390453	1e-06	0.110665	2.17391	2.5	1.81818
	SC4	0.5	0.1	2	0.998775	0.936298	1.07996	-0.297131	-0.401546	-0.17922	similar	0.525939	0.523161	0.813491	0.143943	1e-06	0.148903	2	2.27273	1.66667
	SC1	0.5	0.1	5	1.19942	1.10571	1.30517	-0.3366	-0.478678	-0.195623	fast	0.474772	0.348804	0.521906	0.111962	0.0905023	0.171511	4.16667	7.72201	2.81492
	SC2	0.5	0.1	5	1.24842	1.14326	1.39126	-0.344204	-0.510171	-0.157599	fast	0.493204	0.48157	0.495172	0.103499	0.102568	0.107722	100	100	14.2857
	SC3	0.5	0.1	5	1.22205	1.12448	1.34523	-0.258922	-0.396421	-0.0850834	fast	0.5095	0.464668	0.53685	0.109917	0.0975961	0.129355	6.25	13.3779	4.07747
	SC4	0.5	0.1	5	1.19515	1.09817	1.31824	-0.227196	-0.361812	-0.0537374	fast	0.0269863	1e-06	0.0403903	0.36082	0.353716	0.368148	2.32558	2.32558	2.27273
	SC1	0.5	0.1	1.3	0.764405	0.709086	0.826957	-0.761645	-0.85189	-0.667706	slow	0.498627	1e-06	0.601509	0.100561	0.0516327	0.352741	1.30719	1.72414	1.05263
	SC2	0.5	0.1	1.3	1.25572	1.1427	1.38075	-0.331885	-0.498214	-0.164187	fast	0.49313	0.478089	0.495015	0.10358	0.102519	0.109312	100	100	12.5
	SC3	0.5	0.1	1.3	0.794497	0.743823	0.846308	-0.679986	-0.773726	-0.591949	slow	0.633777	0.524946	0.635487	0.0463838	0.0458952	0.0994176	1.05263	1.34454	1.05263
	SC4	0.5	0.1	1.3	0.760706	0.692147	0.821055	-0.492831	-0.601115	-0.395261	slow	1e-06	1e-06	0.00888105	0.418914	0.407832	0.426522	1.69492	1.72414	1.66667
	SC1	0.5	0.1	2	0.997297	0.93953	1.07569	-0.512209	-0.600512	-0.399465	similar	0.644114	0.495345	0.697885	0.027477	1e-06	0.0991115	2.04082	2.08333	1.67997
	SC2	0.5	0.1	2	1.25328	1.14454	1.3817	-0.344176	-0.494208	-0.156953	fast	0.494131	0.482983	0.496259	0.103791	0.102676	0.10811	100	100	15.3257
	SC3	0.5	0.1	2	1.02381	0.969236	1.11008	-0.443005	-0.525682	-0.320682	similar	0.505768	0.504278	0.707518	0.108042	1e-06	0.110219	2.17391	2.5	1.81818
	SC4	0.5	0.1	2	1.00477	0.923021	1.08727	-0.294202	-0.402332	-0.16909	similar	0.525784	0.523061	0.812699	0.143998	1e-06	0.148895	2	2.27273	1.66667
	SC1	0.5	0.1	5	1.19948	1.11371	1.29586	-0.336367	-0.474083	-0.206281	fast	0.492321	0.439518	0.54097	0.103365	0.0808188	0.127334	4.7619	18.2648	3.44828
	SC2	0.5	0.1	5	1.24012	1.11636	1.3889	-0.3596	-0.527627	-0.136993	fast	0.497043	0.487274	0.49893	0.100744	0.0998038	0.10423	100	100	16.6667
	SC3	0.5	0.1	5	1.22585	1.14549	1.35668	-0.265335	-0.388643	-0.0812187	fast	0.495314	0.437769	0.537887	0.116156	0.0972937	0.14204	5.26316	14.2857	3.62647
	SC4	0.5	0.1	5	1.19899	1.09476	1.29215	-0.237585	-0.376468	-0.0884716	fast	1e-06	1e-06	0.0590416	0.369433	0.343992	0.369839	2.27273	2.32558	2.22222
	SC1	0.5	0.1	1.3	0.762611	0.697918	0.820565	-0.758928	-0.848788	-0.683964	slow	0.458631	1e-06	0.579733	0.120676	0.0620199	0.353911	1.36986	1.72414	1.11701
	SC2	0.5	0.1	1.3	1.25668	1.15148	1.36315	-0.326551	-0.468107	-0.203251	fast	0.49262	0.481508	0.494467	0.104883	0.10386	0.108901	100	100	15.3257
	SC3	0.5	0.1	1.3	0.787839	0.730289	0.856637	-0.690926	-0.779861	-0.587905	slow	0.631733	0.601257	0.633305	0.0471543	0.0466706	0.0612388	1.05263	1.15009	1.05263
	SC4	0.5	0.1	1.3	0.760336	0.696857	0.828438	-0.496064	-0.578671	-0.377091	slow	1e-06	1e-06	0.00873641	0.4199	0.408893	0.427585	1.69492	1.72414	1.66667
	SC1	0.5	0.1	2	0.99916	0.920501	1.09206	-0.51479	-0.629027	-0.379112	similar	0.696783	0.494938	0.702823	0.00230915	1e-06	0.0996404	2	2.5	1.81818
	SC2	0.5	0.1	2	1.2446	1.14023	1.36704	-0.352012	-0.5156	-0.174331	fast	0.494341	0.48589	0.496241	0.102424	0.101425	0.105644	100	100	18.0995
	SC3	0.5	0.1	2	1.03146	0.958976	1.13273	-0.440474	-0.54847	-0.306107	similar	0.637385	0.50403	0.706049	0.042719	1e-06	0.109644	2.17391	2.5	1.84672
	SC4	0.5	0.1	2	0.999682	0.917829	1.10251	-0.296538	-0.42505	-0.141419	similar	0.525814	0.522411	0.812988	0.143869	1e-06	0.149007	2	2.27273	1.66667
	SC1	0.5	0.1	5	1.19891	1.09515	1.32966	-0.342153	-0.470379	-0.148736	fast	0.498359	0.43626	0.541949	0.100861	0.080705	0.129025	5	20.202	3.38696
	SC2	0.5	0.1	5	1.24661	1.15392	1.35345	-0.346958	-0.493541	-0.194004	fast	0.497315	0.483762	0.498953	0.101496	0.100391	0.106725	100	100	13.289
	SC3	0.5	0.1	5	1.2204	1.10642	1.3464	-0.276375	-0.427469	-0.107358	fast	0.514927	0.482064	0.545961	0.106198	0.0920878	0.120174	6.66667	20.202	4.43951
	SC4	0.5	0.1	5	1.19565	1.10917	1.31517	-0.224871	-0.363948	-0.0608681	fast	0.0154905	1e-06	0.0261575	0.367217	0.361472	0.368	2.32558	2.32558	2.27273
	SC1	0.5	0.1	1.3	0.760592	0.712583	0.829693	-0.761718	-0.845475	-0.660303	slow	0.48334	1e-06	0.579327	0.108228	0.0622279	0.353411	1.33333	1.72414	1.12296
	SC2	0.5	0.1	1.3	1.24101	1.10846	1.35895	-0.367001	-0.521159	-0.175073	fast	0.497475	0.484342	0.499053	0.10071	0.0998083	0.105183	100	100	12.4224
	SC3	0.5	0.1	1.3	0.794776	0.741015	0.856198	-0.683876	-0.765287	-0.60387	slow	0.632473	0.239578	0.634094	0.0466116	0.0461371	0.242163	1.05263	1.54799	1.05263
	SC4	0.5	0.1	1.3	0.762409	0.703555	0.821691	-0.491178	-0.57869	-0.399105	slow	1e-06	1e-06	0.00843962	0.419536	0.412106	0.427172	1.69492	1.72414	1.67997
	SC1	0.5	0.1	2	1.003	0.924693	1.10123	-0.513702	-0.626088	-0.370927	similar	0.631161	0.495394	0.696761	0.0342962	1e-06	0.0990707	2.04082	2.28311	1.69348
	SC2	0.5	0.1	2	1.24518	1.15079	1.35714	-0.35234	-0.501883	-0.194799	fast	0.495832	0.486561	0.497331	0.102227	0.101349	0.105852	100	100	18.0995
	SC3	0.5	0.1	2	1.02631	0.943604	1.11112	-0.432025	-0.553	-0.319735	similar	0.506074	0.50465	0.708902	0.108743	1e-06	0.11103	2.17391	2.5	1.96078
	SC4	0.5	0.1	2	1.00184	0.927718	1.08232	-0.295116	-0.396223	-0.183697	similar	0.52606	0.522644	0.813826	0.144245	1e-06	0.149396	2	2.30017	1.66667
	SC1	0.5	0.1	5	1.20351	1.11084	1.30014	-0.341356	-0.481858	-0.184671	fast	0.49369	0.446246	0.534539	0.103031	0.0844832	0.124353	4.7619	11.7994	3.5057
	SC2	0.5	0.1	5	1.23145	1.12857	1.40486	-0.371824	-0.539853	-0.134939	fast	0.497492	0.491063	0.499169	0.101118	0.100143	0.103484	100	100	22.0994
	SC3	0.5	0.1	5	1.23211	1.1298	1.34003	-0.253774	-0.380823	-0.106765	fast	0.499343	0.447054	0.533769	0.115399	0.09991	0.138327	5.88235	14.2857	3.84615
	SC4	0.5	0.1	5	1.20938	1.11358	1.29712	-0.217808	-0.358937	-0.0841985	fast	0.0102056	1e-06	0.0229756	0.36824	0.364062	0.371789	2.32558	2.32558	2.27273
	SC1	0.5	0.1	1.3	0.768035	0.716958	0.832386	-0.758988	-0.839473	-0.627333	slow	0.483657	1e-06	0.604901	0.108493	0.0505164	0.352426	1.34228	1.72414	1.05263
	SC2	0.5	0.1	1.3	1.23257	1.12229	1.33749	-0.368941	-0.532491	-0.207081	fast	0.501523	0.494251	0.503186	0.0996521	0.0986778	0.102344	100	100	20
	SC3	0.5	0.1	1.3	0.79191	0.723826	0.857785	-0.688778	-0.79108	-0.589547	slow	0.633941	0.23546	0.635475	0.0465332	0.0460829	0.244835	1.05263	1.55945	1.05263
	SC4	0.5	0.1	1.3	0.761014	0.720291	0.829525	-0.497638	-0.561698	-0.401295	slow	1e-06	1e-06	1e-06	0.417972	0.417529	0.425672	1.69492	1.72414	1.69492
	SC1	0.5	0.1	2	0.996876	0.925152	1.08406	-0.514947	-0.632377	-0.392405	similar	0.686667	0.495413	0.698378	0.00484969	1e-06	0.0991064	2.04082	2.5	1.75439
	SC2	0.5	0.1	2	1.2466	1.14925	1.36747	-0.353415	-0.490543	-0.174761	fast	0.493168	0.482381	0.494258	0.103473	0.102814	0.1073	100	100	15.3257
	SC3	0.5	0.1	2	1.02545	0.948165	1.11782	-0.437973	-0.538655	-0.311112	similar	0.506439	0.504889	0.710146	0.109087	1e-06	0.111211	2.17391	2.5	1.96078
	SC4	0.5	0.1	2	1.00175	0.922473	1.08846	-0.297346	-0.427429	-0.170328	similar	0.525583	0.522853	0.811869	0.143638	1e-06	0.148538	2	2.10637	1.66667
	SC1	0.5	0.1	5	1.18216	1.07747	1.29809	-0.352008	-0.5075	-0.19356	fast	0.514177	0.438262	0.54578	0.09323	0.0787582	0.127424	5.88235	20	3.33333
	SC2	0.5	0.1	5	1.23665	1.13882	1.37477	-0.356189	-0.491584	-0.131702	fast	0.498444	0.486414	0.500976	0.100457	0.0991927	0.105276	100	100	14.2857
	SC3	0.5	0.1	5	1.22795	1.13241	1.31891	-0.260997	-0.414233	-0.103238	fast	0.511477	0.484078	0.544485	0.108488	0.0935629	0.120526	6.25	22.3464	4.64576
	SC4	0.5	0.1	5	1.18749	1.08489	1.33663	-0.24004	-0.377423	-0.031879	fast	1e-06	1e-06	0.0647041	0.370585	0.34227	0.371188	2.27273	2.32558	2.22222
	SC1	0.5	0.1	1.3	0.758642	0.6943	0.813103	-0.765438	-0.866898	-0.67769	slow	0.501718	1e-06	0.598077	0.0992526	0.0534847	0.354505	1.29032	1.72414	1.05263
	SC2	0.5	0.1	1.3	1.24525	1.14914	1.34952	-0.354865	-0.493408	-0.208371	fast	0.493517	0.483714	0.494852	0.10356	0.102884	0.106932	100	100	16.6667
	SC3	0.5	0.1	1.3	0.791924	0.727025	0.846145	-0.68271	-0.788073	-0.601162	slow	0.634847	0.240126	0.636125	0.0465268	0.046102	0.243705	1.05263	1.55945	1.05263
	SC4	0.5	0.1	1.3	0.764606	0.713083	0.827071	-0.490027	-0.572949	-0.38951	slow	1e-06	1e-06	0.0107896	0.41924	0.410666	0.42699	1.69492	1.72414	1.67997
	SC1	0.5	0.1	2	0.995995	0.937506	1.0867	-0.519444	-0.61312	-0.379449	similar	0.696886	0.495034	0.702472	0.00202664	1e-06	0.0996702	1.96078	2.32558	1.66667
	SC2	0.5	0.1	2	1.23727	1.14504	1.37676	-0.35378	-0.479652	-0.167434	fast	0.496707	0.485547	0.498342	0.101434	0.100753	0.105874	100	100	14.2857
	SC3	0.5	0.1	2	1.03769	0.95877	1.11579	-0.422347	-0.556926	-0.30835	similar	0.623915	1e-06	0.670519	0.0512727	0.0226331	0.360908	2.46914	2.5	1.998
	SC4	0.5	0.1	2	1.00978	0.912606	1.08892	-0.292221	-0.426728	-0.174997	similar	0.526207	0.522188	0.814469	0.142433	1e-06	0.149692	2.0202	2.32558	1.66667
	SC1	0.5	0.1	5	1.20127	1.11115	1.29675	-0.32842	-0.462863	-0.198977	fast	0.492756	0.360683	0.529706	0.104033	0.0868325	0.16576	4.87805	10	2.85714
	SC2	0.5	0.1	5	1.24546	1.14395	1.34234	-0.346994	-0.483532	-0.206294	fast	0.494297	0.484678	0.495677	0.102994	0.102089	0.106444	100	100	16.6667
	SC3	0.5	0.1	5	1.23274	1.14967	1.3303	-0.261647	-0.376645	-0.120787	fast	0.499009	0.458831	0.536796	0.114661	0.0972747	0.131954	5.88235	16.6667	4.07747
	SC4	0.5	0.1	5	1.20821	1.09748	1.30322	-0.211738	-0.360629	-0.0553997	fast	0.0127586	1e-06	0.0254692	0.368686	0.36279	0.371116	2.32558	2.32558	2.27273
	SC1	0.5	0.1	1.3	0.76449	0.703974	0.821476	-0.762364	-0.855265	-0.672395	slow	0.519782	1e-06	0.601487	0.0901642	0.0514556	0.352487	1.26582	1.72414	1.05263
	SC2	0.5	0.1	1.3	1.24368	1.13863	1.35833	-0.359758	-0.494989	-0.202282	fast	0.494659	0.485976	0.496287	0.102998	0.102048	0.106301	100	100	20
	SC3	0.5	0.1	1.3	0.792013	0.740499	0.852774	-0.682948	-0.767433	-0.598129	slow	0.63292	0.560312	0.634835	0.0459836	0.0453648	0.0804378	1.05263	1.26662	1.05263
	SC4	0.5	0.1	1.3	0.760228	0.69581	0.816017	-0.493777	-0.610884	-0.400734	slow	1e-06	1e-06	1e-06	0.418981	0.41167	0.426477	1.69492	1.72414	1.66667
	SC1	0.5	0.1	2	0.997712	0.929124	1.08606	-0.518816	-0.615257	-0.373848	similar	0.692692	0.497346	0.70182	0.00355722	1e-06	0.0995888	1.96078	2.30017	1.66667
	SC2	0.5	0.1	2	1.24814	1.13833	1.35159	-0.354192	-0.505511	-0.197667	fast	0.495607	0.483315	0.497202	0.101469	0.100598	0.105969	100	100	14.2857
	SC3	0.5	0.1	2	1.02607	0.945407	1.11767	-0.43697	-0.547977	-0.30836	similar	0.50611	0.504563	0.708612	0.108733	1e-06	0.111078	2.17391	2.5	1.96078
	SC4	0.5	0.1	2	1.00503	0.938741	1.10092	-0.292115	-0.391055	-0.157202	similar	0.525261	0.522581	0.810027	0.14422	1e-06	0.149208	2.0202	2.10637	1.75439
	SC1	0.5	0.1	5	1.19928	1.0987	1.28476	-0.332861	-0.48435	-0.213203	fast	0.499802	0.43323	0.538109	0.1	0.082722	0.130478	5	11.7994	3.33333
	SC2	0.5	0.1	5	1.24103	1.13286	1.33221	-0.357401	-0.496933	-0.229414	fast	0.500346	0.495718	0.501867	0.0999887	0.0991715	0.101514	100	100	28.3688
	SC3	0.5	0.1	5	1.21823	1.11956	1.3137	-0.274021	-0.426117	-0.138393	fast	0.519843	0.486699	0.545089	0.10469	0.0931865	0.118834	6.66667	15.444	4.43951
	SC4	0.5	0.1	5	1.18825	1.08601	1.30903	-0.230202	-0.367553	-0.0683255	fast	1e-06	1e-06	0.0631774	0.370399	0.342971	0.370909	2.27273	2.32558	2.22222
	SC1	0.5	0.1	1.3	0.760547	0.706016	0.819693	-0.759719	-0.853162	-0.66577	slow	0.417546	1e-06	0.539905	0.141003	0.0815206	0.353917	1.42857	1.72414	1.22587
	SC2	0.5	0.1	1.3	1.23475	1.13247	1.35177	-0.36116	-0.513917	-0.181683	fast	0.499047	0.487888	0.500514	0.0999369	0.0993705	0.104285	100	100	16.6667
	SC3	0.5	0.1	1.3	0.792967	0.748378	0.856205	-0.675118	-0.760084	-0.593556	slow	0.637164	0.505317	0.638578	0.0454919	0.0450669	0.109539	1.05263	1.38889	1.05263
	SC4	0.5	0.1	1.3	0.769559	0.696386	0.832657	-0.483348	-0.595172	-0.379326	slow	1e-06	1e-06	1e-06	0.418119	0.417672	0.425816	1.69492	1.72414	1.69492
	SC1	0.5	0.1	2	0.992005	0.913135	1.08751	-0.521324	-0.646343	-0.400895	similar	0.657405	0.496464	0.70094	0.020351	1e-06	0.0999714	1.96078	2.32558	1.66667
	SC2	0.5	0.1	2	1.24743	1.16256	1.36504	-0.339391	-0.473383	-0.1907	fast	0.49052	0.477653	0.492709	0.105182	0.104034	0.110089	50	100	13.289
	SC3	0.5	0.1	2	1.03721	0.966212	1.12522	-0.427335	-0.548744	-0.304955	similar	0.506239	1e-06	0.705416	0.110572	1e-06	0.360159	2.22222	2.5	1.96078
	SC4	0.5	0.1	2	0.99982	0.927678	1.08057	-0.295894	-0.402991	-0.166389	similar	0.526431	0.523588	0.815548	0.142618	1e-06	0.147695	1.96078	2.04082	1.66667
	SC1	0.5	0.1	5	1.19973	1.09008	1.31826	-0.337414	-0.483901	-0.162482	fast	0.500169	0.434482	0.538198	0.100237	0.08288	0.130133	5	12.5	3.33333
	SC2	0.5	0.1	5	1.24707	1.1529	1.3769	-0.344249	-0.463713	-0.174814	fast	0.493233	0.480036	0.494835	0.104133	0.103288	0.108884	100	100	13.289
	SC3	0.5	0.1	5	1.22351	1.1186	1.33365	-0.267521	-0.426722	-0.143989	fast	0.509662	0.470081	0.540692	0.109023	0.0952382	0.126207	6.25	18.2648	4.2508
	SC4	0.5	0.1	5	1.20573	1.12481	1.3073	-0.210849	-0.339036	-0.0574021	fast	0.0110094	1e-06	0.024036	0.368351	0.363489	0.371526	2.32558	2.32558	2.27273
	SC1	0.5	0.1	1.3	0.764423	0.709407	0.82309	-0.756723	-0.843419	-0.667792	slow	0.486412	1e-06	0.604109	0.107549	0.0512821	0.35356	1.33333	1.72414	1.05263
	SC2	0.5	0.1	1.3	1.23054	1.12343	1.37726	-0.361888	-0.507741	-0.160965	fast	0.500467	0.489947	0.502069	0.100665	0.0998913	0.104322	100	100	15.3257
	SC3	0.5	0.1	1.3	0.788991	0.719255	0.85817	-0.682771	-0.783969	-0.578101	slow	0.629235	0.229578	0.636588	0.0497309	0.046336	0.248768	1.07527	1.57109	1.05263
	SC4	0.5	0.1	1.3	0.754833	0.702789	0.810865	-0.495147	-0.58145	-0.417984	slow	1e-06	1e-06	1e-06	0.420498	0.413123	0.424712	1.69492	1.71013	1.66667
	SC1	0.5	0.1	2	1.00139	0.913129	1.09393	-0.507331	-0.624255	-0.35574	similar	0.618566	0.496589	0.700025	0.0417974	1e-06	0.0993935	2.04082	2.30814	1.75439
	SC2	0.5	0.1	2	1.25009	1.15209	1.38601	-0.348115	-0.487386	-0.158725	fast	0.491066	0.481749	0.493786	0.103849	0.10255	0.107689	50	100	16.6667
	SC3	0.5	0.1	2	1.03313	0.953345	1.10548	-0.428257	-0.545443	-0.332113	similar	0.568725	1e-06	0.707854	0.0778354	1e-06	0.361363	2.17391	2.5	1.94081
	SC4	0.5	0.1	2	1.001	0.904939	1.09234	-0.291461	-0.424711	-0.136507	similar	0.526136	0.522166	0.814555	0.144561	1e-06	0.150612	2	2.20143	1.66667
	SC1	0.5	0.1	5	1.20164	1.07712	1.29617	-0.338132	-0.487431	-0.190153	fast	0.503145	0.435396	0.537715	0.0988609	0.0830208	0.129907	5.26316	13.3779	3.38696
	SC2	0.5	0.1	5	1.2282	1.13737	1.34846	-0.359086	-0.49125	-0.207377	fast	0.500227	0.494432	0.501508	0.100334	0.0994102	0.102587	100	100	25
	SC3	0.5	0.1	5	1.22584	1.15043	1.3333	-0.262634	-0.378105	-0.114269	fast	0.507626	0.472896	0.532368	0.111224	0.10032	0.126141	6.45161	12.5	4.43951
	SC4	0.5	0.1	5	1.19485	1.10081	1.30178	-0.235722	-0.352666	-0.0579289	fast	1e-06	1e-06	0.0522468	0.360844	0.348499	0.369917	2.27273	2.32558	2.22222
	SC1	0.5	0.1	1.3	0.766719	0.705965	0.820362	-0.754217	-0.856351	-0.667202	slow	0.487477	1e-06	0.603381	0.106288	0.0508132	0.352487	1.33333	1.72414	1.05263
	SC2	0.5	0.1	1.3	1.24132	1.14497	1.3412	-0.355597	-0.525411	-0.211105	fast	0.496891	0.487511	0.498264	0.100789	0.100135	0.104322	100	100	18.0995
	SC3	0.5	0.1	1.3	0.786722	0.728709	0.85299	-0.698021	-0.794435	-0.589999	slow	0.628634	0.540096	0.630496	0.0477185	0.0471895	0.0906086	1.05263	1.28617	1.05263
	SC4	0.5	0.1	1.3	0.764234	0.706654	0.806062	-0.485753	-0.582809	-0.422252	slow	1e-06	1e-06	0.0114318	0.419627	0.407478	0.427198	1.69492	1.72414	1.66667
	SC1	0.5	0.1	2	1.0034	0.938037	1.10087	-0.518227	-0.616165	-0.369216	similar	0.689052	0.4954	0.697999	0.00548628	1e-06	0.099123	2.04082	2.5	1.66667
	SC2	0.5	0.1	2	1.24633	1.13421	1.34616	-0.352317	-0.502466	-0.210548	fast	0.49583	0.486825	0.497343	0.101716	0.100947	0.104982	100	100	18.0995
	SC3	0.5	0.1	2	1.03111	0.950332	1.1206	-0.43428	-0.541847	-0.288405	similar	0.506441	0.504648	0.709455	0.108664	1e-06	0.111253	2.17391	2.5	1.96078
	SC4	0.5	0.1	2	0.99682	0.914871	1.09758	-0.299763	-0.417606	-0.165699	similar	0.526109	0.52212	0.814253	0.142186	1e-06	0.149208	2	2.30017	1.66667
	SC1	0.5	0.1	5	1.19751	1.07664	1.29498	-0.352649	-0.530612	-0.211971	fast	0.503065	0.438223	0.542697	0.0981494	0.0797485	0.127581	5	15.444	3.33333
	SC2	0.5	0.1	5	1.25393	1.14211	1.36327	-0.346194	-0.49689	-0.198869	fast	0.4965	0.484783	0.497919	0.102572	0.101758	0.106689	100	100	15.3257
	SC3	0.5	0.1	5	1.22287	1.10659	1.33379	-0.275222	-0.432091	-0.102768	fast	0.520731	0.47179	0.552469	0.104058	0.0887253	0.124761	7.14286	50	4.07747
	SC4	0.5	0.1	5	1.19042	1.07801	1.29007	-0.231761	-0.372812	-0.073379	fast	1e-06	1e-06	0.0835287	0.371312	0.331723	0.371824	2.27273	2.32558	2.22222
	SC1	0.5	0.1	1.3	0.760197	0.707187	0.810786	-0.760552	-0.846676	-0.676684	slow	0.452581	1e-06	0.599676	0.123446	0.0528154	0.353552	1.37931	1.72414	1.05792
	SC2	0.5	0.1	1.3	1.23509	1.15152	1.37439	-0.359397	-0.491617	-0.17067	fast	0.493654	0.480174	0.495184	0.103645	0.10276	0.108242	100	100	13.289
	SC3	0.5	0.1	1.3	0.79724	0.733779	0.852554	-0.679157	-0.788329	-0.572971	slow	0.635399	0.505281	0.63687	0.046049	0.0454337	0.109793	1.05263	1.38889	1.05263
	SC4	0.5	0.1	1.3	0.763917	0.711797	0.821128	-0.488507	-0.56312	-0.393703	slow	1e-06	1e-06	1e-06	0.41906	0.418663	0.42664	1.69492	1.72414	1.69492
	SC1	0.5	0.1	2	0.995092	0.921811	1.07341	-0.518289	-0.631299	-0.401081	similar	0.689476	0.496743	0.701341	0.00456029	1e-06	0.0997872	1.96078	2.32558	1.66667
	SC2	0.5	0.1	2	1.24292	1.13344	1.34972	-0.349592	-0.51788	-0.202744	fast	0.496222	0.486831	0.497863	0.101178	0.100195	0.104783	100	100	16.6667
	SC3	0.5	0.1	2	1.03468	0.962429	1.10104	-0.434422	-0.548882	-0.308949	similar	0.630182	1e-06	0.706917	0.0479212	1e-06	0.361181	2.5	2.5	1.96078
	SC4	0.5	0.1	2	0.99837	0.900909	1.0859	-0.304438	-0.430101	-0.185107	similar	0.526123	0.522137	0.814384	0.142199	1e-06	0.149409	1.96078	2.08333	1.66667
	SC1	0.5	0.1	5	1.20684	1.09019	1.33599	-0.333459	-0.500226	-0.146433	fast	0.482984	0.333614	0.538175	0.108357	0.0830914	0.17914	4.34783	13.3779	2.73785
	SC2	0.5	0.1	5	1.24522	1.15047	1.34161	-0.349935	-0.488035	-0.224198	fast	0.495646	0.483868	0.497492	0.101664	0.100812	0.106234	100	100	14.2857
	SC3	0.5	0.1	5	1.21766	1.13257	1.31982	-0.271674	-0.411433	-0.145093	fast	0.52394	0.49081	0.55051	0.101984	0.0894849	0.11581	7.14286	28.777	4.64576
	SC4	0.5	0.1	5	1.19038	1.11447	1.32279	-0.23796	-0.334697	-0.0624407	fast	0.0339426	1e-06	0.0436625	0.35795	0.352741	0.369386	2.32558	2.32558	2.22222
	SC1	0.5	0.1	1.3	0.766068	0.706212	0.812714	-0.762209	-0.871441	-0.677105	slow	0.482156	1e-06	0.592149	0.10848	0.0559626	0.352942	1.33333	1.72414	1.08079
	SC2	0.5	0.1	1.3	1.25708	1.14162	1.35637	-0.33295	-0.49333	-0.199268	fast	0.491138	0.476893	0.494979	0.104057	0.102228	0.109235	40	100	11.7302
	SC3	0.5	0.1	1.3	0.791981	0.725599	0.85709	-0.685393	-0.794062	-0.575692	slow	0.631559	1e-06	0.633735	0.0469742	0.0463207	0.36402	1.05263	1.75439	1.05263
	SC4	0.5	0.1	1.3	0.772713	0.695927	0.825385	-0.472916	-0.577505	-0.389065	slow	1e-06	1e-06	1e-06	0.418556	0.418046	0.426152	1.69492	1.72414	1.69492
	SC1	0.5	0.1	2	1.0078	0.918646	1.08888	-0.506624	-0.632276	-0.390646	similar	0.643062	0.495402	0.698188	0.0284186	1e-06	0.0991438	2.04082	2.08333	1.69348
	SC2	0.5	0.1	2	1.25126	1.14249	1.37029	-0.334571	-0.502058	-0.156705	fast	0.494269	0.482434	0.497474	0.10307	0.101757	0.107702	50	100	13.289
	SC3	0.5	0.1	2	1.02968	0.934008	1.10379	-0.441273	-0.566796	-0.326628	similar	0.649998	0.502062	0.709072	0.0368854	1e-06	0.109277	2.5	2.5	1.78571
	SC4	0.5	0.1	2	1.0002	0.937913	1.10788	-0.295563	-0.388923	-0.14462	similar	0.525638	0.521755	0.812265	0.143826	1e-06	0.148838	2	2.08333	1.66667
	SC1	0.5	0.1	5	1.18599	1.10191	1.29128	-0.360066	-0.486379	-0.19348	fast	0.509327	0.444566	0.546417	0.0949636	0.0777259	0.124427	5.26316	18.4332	3.38696
	SC2	0.5	0.1	5	1.23658	1.13847	1.3304	-0.356727	-0.507573	-0.228929	fast	0.499072	0.490425	0.50068	0.099741	0.0987964	0.102755	100	100	18.0995
	SC3	0.5	0.1	5	1.22854	1.11988	1.34937	-0.258914	-0.393587	-0.0883779	fast	0.515	0.46248	0.544765	0.107616	0.0937412	0.130107	7.14286	28.777	4.07747
	SC4	0.5	0.1	5	1.182	1.08457	1.30976	-0.244376	-0.3719	-0.0777906	fast	1e-06	1e-06	0.0668594	0.369543	0.340326	0.370211	2.27273	2.32558	2.22222
	SC1	0.5	0.1	1.3	0.76777	0.694266	0.813215	-0.757217	-0.862439	-0.672633	slow	0.503715	1e-06	0.601549	0.098215	0.0515691	0.353031	1.2987	1.72414	1.05263
	SC2	0.5	0.1	1.3	1.24703	1.1567	1.36516	-0.353814	-0.478673	-0.160255	fast	0.489027	0.479433	0.492098	0.104228	0.102669	0.107728	50	100	15.3257
	SC3	0.5	0.1	1.3	0.789074	0.740833	0.857096	-0.679881	-0.768071	-0.581391	slow	0.633086	0.235356	0.634739	0.047001	0.0464336	0.245289	1.05263	1.55945	1.05263
	SC4	0.5	0.1	1.3	0.759367	0.704252	0.817625	-0.49023	-0.574347	-0.391994	slow	1e-06	1e-06	1e-06	0.420044	0.41975	0.427675	1.69492	1.72414	1.69492
	SC1	0.5	0.1	2	0.995387	0.912331	1.10087	-0.523728	-0.645021	-0.37194	similar	0.695661	0.494822	0.70153	0.00214969	1e-06	0.0995115	1.96078	2.27273	1.66667
	SC2	0.5	0.1	2	1.25354	1.12887	1.33826	-0.336239	-0.522173	-0.204259	fast	0.496391	0.485528	0.498254	0.101812	0.100893	0.106281	100	100	15.3257
	SC3	0.5	0.1	2	1.03479	0.946106	1.12368	-0.435579	-0.550272	-0.303895	similar	0.629131	1e-06	0.706001	0.0479504	1e-06	0.360659	2.5	2.5	1.94081
	SC4	0.5	0.1	2	1.00081	0.924211	1.09021	-0.295222	-0.402934	-0.186167	similar	0.525059	0.522397	0.8158	0.14276	1e-06	0.149993	1.96078	2.08333	1.66667
	SC1	0.5	0.1	5	1.19232	1.11819	1.31069	-0.349553	-0.479553	-0.190709	fast	0.509351	0.462765	0.538824	0.0950494	0.081863	0.115813	5.55556	13.3779	3.76294
	SC2	0.5	0.1	5	1.24936	1.16473	1.36372	-0.345604	-0.457074	-0.198381	fast	0.493129	0.477419	0.496195	0.103209	0.101633	0.108892	50	100	11.1111
	SC3	0.5	0.1	5	1.22993	1.11385	1.33682	-0.26238	-0.435644	-0.108845	fast	0.511932	0.453864	0.545385	0.108311	0.0925783	0.133037	6.66667	25.3165	3.83877
	SC4	0.5	0.1	5	1.18452	1.09238	1.30622	-0.241539	-0.380969	-0.0772388	fast	1e-06	1e-06	0.0796275	0.369928	0.332509	0.370445	2.27273	2.32558	2.22222
	SC1	0.5	0.1	1.3	0.76985	0.697278	0.819379	-0.754899	-0.856856	-0.667611	slow	0.520361	1e-06	0.601187	0.0900729	0.0516998	0.352983	1.26582	1.72414	1.05263
	SC2	0.5	0.1	1.3	1.24508	1.14705	1.3442	-0.352204	-0.486925	-0.20085	fast	0.498461	0.490108	0.499645	0.101221	0.100501	0.104229	100	100	20
	SC3	0.5	0.1	1.3	0.789001	0.740194	0.841544	-0.683237	-0.773334	-0.597349	slow	0.633887	0.534336	0.635422	0.0470682	0.0465564	0.0946619	1.05263	1.31752	1.05263
	SC4	0.5	0.1	1.3	0.760323	0.70487	0.824546	-0.494735	-0.587171	-0.382141	slow	1e-06	1e-06	0.0139359	0.419001	0.405803	0.426603	1.69492	1.72414	1.66667
	SC1	0.5	0.1	2	0.994203	0.930594	1.08577	-0.524066	-0.613327	-0.39482	similar	0.698415	0.495732	0.6999	0.000353497	1e-06	0.0992772	2.0202	2.5	1.69348
	SC2	0.5	0.1	2	1.24005	1.14624	1.37134	-0.365052	-0.483345	-0.176758	fast	0.498433	0.488587	0.499796	0.100176	0.0994374	0.103653	100	100	16.6667
	SC3	0.5	0.1	2	1.03083	0.9395	1.10853	-0.434191	-0.583286	-0.305429	similar	0.632914	1e-06	0.706606	0.0454829	1e-06	0.360496	2.17391	2.5	1.78571
	SC4	0.5	0.1	2	1.00583	0.925142	1.09181	-0.288747	-0.397676	-0.158188	similar	0.525675	0.522247	0.81224	0.14379	1e-06	0.148748	2	2.27273	1.66667
	SC1	0.5	0.1	5	1.19529	1.08415	1.33774	-0.340407	-0.5024	-0.144149	fast	0.49697	0.41153	0.530434	0.101088	0.0857671	0.140519	5	9.54654	3.16706
	SC2	0.5	0.1	5	1.23851	1.14205	1.33762	-0.350925	-0.470322	-0.214917	fast	0.49753	0.488796	0.499538	0.100755	0.0998513	0.104077	66.6667	100	16.6667
	SC3	0.5	0.1	5	1.23835	1.14128	1.34493	-0.251201	-0.381207	-0.108095	fast	0.492656	0.426133	0.525766	0.117676	0.103045	0.147228	5.55556	11.1111	3.57143
	SC4	0.5	0.1	5	1.20157	1.11876	1.31521	-0.218743	-0.330991	-0.0823335	fast	0.0197073	1e-06	0.0303252	0.365629	0.360035	0.368605	2.32558	2.32558	2.27273
	SC1	0.5	0.1	1.3	0.761983	0.699718	0.811652	-0.758203	-0.855303	-0.677855	slow	0.529251	1e-06	0.60083	0.0862958	0.0524087	0.353905	1.24224	1.72414	1.05263
	SC2	0.5	0.1	1.3	1.23687	1.15104	1.35642	-0.356353	-0.494014	-0.219655	fast	0.497343	0.493629	0.498457	0.101843	0.101168	0.103372	100	100	33.3333
	SC3	0.5	0.1	1.3	0.792031	0.730699	0.860392	-0.689515	-0.778229	-0.595188	slow	0.633081	1e-06	0.635077	0.0464701	0.0458762	0.36368	1.05263	1.75439	1.05263
	SC4	0.5	0.1	1.3	0.758103	0.706157	0.824525	-0.49669	-0.582037	-0.397845	slow	1e-06	1e-06	1e-06	0.419969	0.412636	0.427652	1.69492	1.72414	1.66667
	SC1	0.5	0.1	2	0.993052	0.921884	1.09329	-0.521768	-0.631328	-0.389879	similar	0.69085	0.49467	0.701906	0.00473988	1e-06	0.0995889	1.96078	2.27273	1.81653
	SC2	0.5	0.1	2	1.23748	1.1351	1.39793	-0.350031	-0.498936	-0.134023	fast	0.496839	0.48496	0.498545	0.101538	0.10047	0.105678	100	100	14.2857
	SC3	0.5	0.1	2	1.02993	0.963317	1.10077	-0.443358	-0.533798	-0.321111	similar	0.505976	0.504423	0.708583	0.108222	1e-06	0.110438	2.17391	2.5	1.80099
	SC4	0.5	0.1	2	1.00462	0.932777	1.07566	-0.28628	-0.398257	-0.184421	similar	0.525537	0.522249	0.811967	0.143667	1e-06	0.148515	2	2.08333	1.66667
	SC1	0.5	0.1	5	1.20018	1.09521	1.32039	-0.338333	-0.490257	-0.175781	fast	0.494788	0.41172	0.535828	0.102209	0.0834807	0.140752	4.7619	11.1732	3.125
	SC2	0.5	0.1	5	1.24491	1.13244	1.36971	-0.356815	-0.504252	-0.18487	fast	0.493354	0.483767	0.494952	0.103122	0.102275	0.106594	100	100	16.6667
	SC3	0.5	0.1	5	1.22753	1.1507	1.35588	-0.269603	-0.384882	-0.062625	fast	0.492764	0.441484	0.530309	0.116723	0.100075	0.139393	5.26316	11.1111	3.7037
	SC4	0.5	0.1	5	1.2007	1.09448	1.30936	-0.21275	-0.375775	-0.067689	fast	0.0303706	1e-06	0.0416909	0.360182	0.354222	0.369414	2.32558	2.32558	2.22222
	SC1	0.5	0.1	1.3	0.765543	0.704581	0.82883	-0.761714	-0.852457	-0.665622	slow	0.453919	1e-06	0.581301	0.122967	0.0615919	0.353692	1.37931	1.72414	1.11701
	SC2	0.5	0.1	1.3	1.25626	1.10874	1.36742	-0.334808	-0.540195	-0.176223	fast	0.494192	0.480329	0.495841	0.10377	0.102908	0.108526	100	100	13.289
	SC3	0.5	0.1	1.3	0.792694	0.739821	0.854465	-0.677326	-0.759449	-0.58842	slow	0.634975	0.505359	0.636632	0.0462814	0.0458041	0.109823	1.05263	1.38889	1.05263
	SC4	0.5	0.1	1.3	0.767592	0.705907	0.823065	-0.489603	-0.578882	-0.400655	slow	1e-06	1e-06	1e-06	0.418823	0.418356	0.426363	1.69492	1.72414	1.69492
	SC1	0.5	0.1	2	1.00345	0.940008	1.10209	-0.511486	-0.610501	-0.354744	similar	0.567608	0.495535	0.698521	0.066932	1e-06	0.100006	2.04082	2.5	1.66667
	SC2	0.5	0.1	2	1.23653	1.1373	1.3596	-0.365573	-0.486022	-0.201815	fast	0.502414	0.494816	0.504001	0.098427	0.097455	0.101261	100	100	20
	SC3	0.5	0.1	2	1.03286	0.928113	1.11304	-0.431555	-0.570262	-0.316863	similar	0.506478	0.505033	0.710755	0.109328	1e-06	0.111401	2.17391	2.5	1.96078
	SC4	0.5	0.1	2	1.00119	0.920465	1.10131	-0.298267	-0.415833	-0.132466	similar	0.525714	0.521789	0.81239	0.14387	1e-06	0.148889	2	2.20143	1.66667
	SC1	0.5	0.1	5	1.20097	1.09694	1.31382	-0.340461	-0.489327	-0.169864	fast	0.500563	0.448909	0.542555	0.100611	0.0813066	0.124071	5	15.444	3.5057
	SC2	0.5	0.1	5	1.23309	1.14149	1.34358	-0.36686	-0.480551	-0.205937	fast	0.497685	0.489345	0.499279	0.100888	0.0999944	0.10402	100	100	20
	SC3	0.5	0.1	5	1.23447	1.11603	1.3101	-0.261191	-0.412813	-0.156023	fast	0.512423	0.481675	0.539667	0.107322	0.0953787	0.120645	6.66667	18.2648	4.64576
	SC4	0.5	0.1	5	1.19711	1.10073	1.29249	-0.220634	-0.369603	-0.0795731	fast	1e-06	1e-06	0.0495007	0.370415	0.351324	0.371128	2.27273	2.32558	2.27273
	SC1	0.5	0.1	1.3	0.760413	0.705823	0.814668	-0.767029	-0.852879	-0.670292	slow	0.506466	1e-06	0.597762	0.096529	0.053031	0.34774	1.28205	1.69492	1.05263
	SC2	0.5	0.1	1.3	1.23224	1.14308	1.35667	-0.359805	-0.509725	-0.173555	fast	0.498167	0.488814	0.500032	0.100817	0.0998802	0.104316	100	100	16.6667
	SC3	0.5	0.1	1.3	0.789241	0.739951	0.850416	-0.690897	-0.766244	-0.606137	slow	0.631787	0.542958	0.633368	0.046905	0.0464641	0.0894728	1.05263	1.29324	1.05263
	SC4	0.5	0.1	1.3	0.761374	0.698778	0.838062	-0.496001	-0.592101	-0.385352	slow	1e-06	1e-06	0.00766893	0.419616	0.409036	0.427244	1.69492	1.72414	1.66667
	SC1	0.5	0.1	2	1.00466	0.923327	1.06647	-0.506341	-0.63925	-0.427029	similar	0.696655	0.495629	0.699624	0.0011418	1e-06	0.099242	1.96078	2.5	1.66667
	SC2	0.5	0.1	2	1.26678	1.15837	1.36797	-0.319042	-0.475601	-0.184232	fast	0.483412	0.470875	0.488777	0.108043	0.105478	0.11271	33.3333	100	12.5
	SC3	0.5	0.1	2	1.03687	0.953829	1.11177	-0.434326	-0.550986	-0.312461	similar	0.50568	1e-06	0.70725	0.109919	1e-06	0.361167	2.17391	2.5	1.81818
	SC4	0.5	0.1	2	1.00022	0.915867	1.09574	-0.282629	-0.425303	-0.152936	similar	0.52548	0.522766	0.811662	0.143583	1e-06	0.150565	2	2.27273	1.69492
	SC1	0.5	0.1	5	1.20806	1.10739	1.32542	-0.32407	-0.478659	-0.160273	fast	0.471061	0.31328	0.522521	0.114758	0.0909205	0.189681	4.16667	8.33333	2.7027
	SC2	0.5	0.1	5	1.24215	1.1294	1.36232	-0.355023	-0.524647	-0.205228	fast	0.495565	0.486495	0.496871	0.101913	0.101137	0.105115	100	100	16.6667
	SC3	0.5	0.1	5	1.23338	1.12854	1.36318	-0.247951	-0.394194	-0.0524775	fast	0.496482	0.424795	0.532771	0.116608	0.100434	0.148533	5.55556	13.3779	3.5057
	SC4	0.5	0.1	5	1.20532	1.11161	1.32748	-0.215406	-0.348516	-0.0330503	fast	0.00281961	1e-06	0.0152751	0.371508	0.367406	0.376223	2.32558	2.32558	2.27273
	SC1	0.5	0.1	1.3	0.759502	0.698661	0.815332	-0.770961	-0.869196	-0.684779	slow	0.506396	1e-06	0.592566	0.0966821	0.055876	0.35379	1.28205	1.72414	1.07527
	SC2	0.5	0.1	1.3	1.23978	1.10986	1.42753	-0.354222	-0.530204	-0.133077	fast	0.494464	0.482613	0.495827	0.10224	0.101355	0.106369	100	100	14.2857
	SC3	0.5	0.1	1.3	0.789989	0.727556	0.842671	-0.69079	-0.779899	-0.604002	slow	0.62966	0.504721	0.631356	0.0476777	0.0470897	0.108496	1.05263	1.36986	1.05263
	SC4	0.5	0.1	1.3	0.757117	0.715736	0.833174	-0.495465	-0.5589	-0.388422	slow	1e-06	1e-06	0.0232054	0.419053	0.402002	0.426739	1.69492	1.72414	1.66667
	SC1	0.5	0.1	2	1.00104	0.91186	1.07984	-0.520296	-0.649082	-0.396258	similar	0.698759	0.495689	0.699925	1e-06	1e-06	0.0992476	2.12766	2.5	1.66667
	SC2	0.5	0.1	2	1.24473	1.14523	1.33767	-0.353924	-0.494395	-0.193617	fast	0.497954	0.4872	0.499768	0.100508	0.0997507	0.104451	100	100	15.3257
	SC3	0.5	0.1	2	1.02926	0.949214	1.10117	-0.436972	-0.559542	-0.320476	similar	0.643371	0.504757	0.709649	0.0410498	1e-06	0.110953	2.17391	2.5	1.96078
	SC4	0.5	0.1	2	1.00502	0.922689	1.07084	-0.292978	-0.420108	-0.184525	similar	0.52584	0.522407	0.812918	0.14386	1e-06	0.14899	2	2.12766	1.66667
	SC1	0.5	0.1	5	1.19535	1.09072	1.31543	-0.342433	-0.481051	-0.185766	fast	0.487983	0.333494	0.537825	0.105671	0.0827579	0.178597	4.54545	13.3779	2.73785
	SC2	0.5	0.1	5	1.24131	1.15986	1.35705	-0.349926	-0.482243	-0.1983	fast	0.4934	0.483344	0.49489	0.102848	0.101939	0.106405	100	100	16.6667
	SC3	0.5	0.1	5	1.22105	1.12818	1.34543	-0.273556	-0.41619	-0.0818141	fast	0.51171	0.463174	0.547655	0.107708	0.0913732	0.128885	6.25	28.777	4
	SC4	0.5	0.1	5	1.20015	1.09303	1.28095	-0.224047	-0.358823	-0.109108	fast	1e-06	1e-06	0.0493072	0.369552	0.350098	0.370194	2.27273	2.32558	2.27273
	SC1	0.5	0.1	1.3	0.758498	0.6997	0.820944	-0.765997	-0.851928	-0.665005	slow	0.461652	1e-06	0.599958	0.119284	0.0528569	0.351472	1.36054	1.71013	1.05263
	SC2	0.5	0.1	1.3	1.24165	1.13803	1.35924	-0.35244	-0.487317	-0.163294	fast	0.497408	0.484882	0.499168	0.100929	0.0998923	0.105542	100	100	13.289
	SC3	0.5	0.1	1.3	0.78676	0.733516	0.857164	-0.681482	-0.791763	-0.588484	slow	0.632509	0.593454	0.633753	0.047055	0.0465936	0.0655152	1.05263	1.17716	1.05263
	SC4	0.5	0.1	1.3	0.762645	0.701611	0.805884	-0.488285	-0.570748	-0.421339	slow	1e-06	1e-06	0.00606529	0.420341	0.410439	0.427874	1.69492	1.72414	1.66667
	SC1	0.5	0.1	2	0.996815	0.923951	1.0798	-0.521338	-0.619656	-0.39935	similar	0.693913	0.496737	0.701605	0.00277313	1e-06	0.0995201	1.96078	2.27273	1.66667
	SC2	0.5	0.1	2	1.25463	1.12153	1.36496	-0.337595	-0.528187	-0.175968	fast	0.495002	0.482931	0.496795	0.102132	0.101117	0.106263	100	100	13.289
	SC3	0.5	0.1	2	1.02975	0.967309	1.13211	-0.439064	-0.543646	-0.296362	similar	0.630856	1e-06	0.706501	0.0467739	1e-06	0.360627	2.5	2.5	1.78571
	SC4	0.5	0.1	2	0.99837	0.93504	1.08241	-0.302648	-0.393777	-0.191009	similar	0.525002	0.521737	0.812484	0.143753	1e-06	0.148811	2	2.08333	1.66667
	SC1	0.5	0.1	5	1.19366	1.11149	1.2771	-0.347545	-0.481583	-0.22795	fast	0.51597	0.465566	0.545806	0.0925477	0.0789658	0.114976	5.88235	16.6667	3.69686
	SC2	0.5	0.1	5	1.23986	1.13288	1.34871	-0.352476	-0.523689	-0.20359	fast	0.496327	0.489336	0.497668	0.102419	0.101655	0.104996	100	100	22.0994
	SC3	0.5	0.1	5	1.2199	1.11255	1.34097	-0.273689	-0.431976	-0.112042	fast	0.523417	0.493207	0.544028	0.102394	0.0930498	0.115102	8	22.3464	5
	SC4	0.5	0.1	5	1.19727	1.1148	1.30432	-0.225454	-0.35063	-0.0621587	fast	0.0374691	1e-06	0.0462448	0.356359	0.351467	0.369637	2.32558	2.32558	2.24593
	SC1	0.5	0.1	1.3	0.763298	0.69524	0.822081	-0.766927	-0.871913	-0.663861	slow	0.50002	1e-06	0.599904	0.0999051	0.0523283	0.353399	1.2987	1.72414	1.05263
	SC2	0.5	0.1	1.3	1.25509	1.13089	1.37753	-0.3346	-0.50802	-0.154187	fast	0.490888	0.477085	0.494095	0.10557	0.103817	0.110572	50	100	12.5
	SC3	0.5	0.1	1.3	0.793377	0.727939	0.842186	-0.681328	-0.775744	-0.615097	slow	0.63228	0.547358	0.633682	0.0472903	0.0468258	0.088062	1.05263	1.29074	1.05263
	SC4	0.5	0.1	1.3	0.762636	0.700874	0.819097	-0.492427	-0.591799	-0.402839	slow	1e-06	1e-06	1e-06	0.418953	0.41858	0.426607	1.69492	1.72414	1.69492
	SC1	0.5	0.1	2	1.0068	0.922159	1.09962	-0.498484	-0.623645	-0.368437	similar	0.590992	0.494109	0.696667	0.0548774	1e-06	0.103351	2.04082	2.5	1.75439
	SC2	0.5	0.1	2	1.24866	1.14224	1.36926	-0.345328	-0.505198	-0.172134	fast	0.492802	0.478121	0.49533	0.103617	0.102171	0.109206	50	100	12.5
	SC3	0.5	0.1	2	1.02908	0.951367	1.09251	-0.428409	-0.530947	-0.344854	similar	0.646575	0.505106	0.710512	0.0396479	1e-06	0.111351	2.5	2.5	1.96078
	SC4	0.5	0.1	2	0.999895	0.912558	1.08213	-0.292078	-0.434209	-0.167361	similar	0.52633	0.522315	0.81533	0.142641	1e-06	0.149885	2	2.30017	1.66667
	SC1	0.5	0.1	5	1.20727	1.10699	1.31754	-0.331278	-0.485676	-0.185405	fast	0.478936	0.387822	0.523696	0.11076	0.0905033	0.153316	4.34783	8.7146	3.0303
	SC2	0.5	0.1	5	1.24978	1.14823	1.39358	-0.349845	-0.495388	-0.15823	fast	0.492861	0.477785	0.495638	0.103092	0.101618	0.108781	50	100	11.7302
	SC3	0.5	0.1	5	1.2242	1.12594	1.35214	-0.264367	-0.421895	-0.0939979	fast	0.504139	0.46048	0.538444	0.112432	0.0969767	0.131081	5.88235	15.444	4
	SC4	0.5	0.1	5	1.20078	1.06906	1.29723	-0.220533	-0.401347	-0.0881267	fast	1e-06	1e-06	0.0539763	0.360778	0.347365	0.369951	2.27273	2.32558	2.22222
	SC1	0.5	0.1	1.3	0.7635	0.710762	0.838359	-0.760274	-0.84564	-0.647025	slow	0.503766	1e-06	0.601677	0.0981474	0.0513925	0.352771	1.2987	1.72414	1.05263
	SC2	0.5	0.1	1.3	1.2498	1.15735	1.36835	-0.340622	-0.480456	-0.16921	fast	0.494421	0.482473	0.496741	0.103234	0.102002	0.107536	100	100	14.2857
	SC3	0.5	0.1	1.3	0.787954	0.727622	0.855375	-0.686418	-0.794678	-0.581693	slow	0.631233	0.504761	0.632855	0.0475244	0.0469863	0.108714	1.05263	1.36986	1.05263
	SC4	0.5	0.1	1.3	0.767622	0.709903	0.833621	-0.485886	-0.571667	-0.387777	slow	1e-06	1e-06	1e-06	0.418163	0.417791	0.42578	1.69492	1.72414	1.69492
	SC1	0.5	0.1	2	1.00397	0.938422	1.09388	-0.519296	-0.612328	-0.373997	similar	0.666344	0.49556	0.698707	0.0166668	6.54732e-05	0.0992059	2.04082	2.5	1.72414
	SC2	0.5	0.1	2	1.25566	1.12694	1.36735	-0.338386	-0.526556	-0.171806	fast	0.491351	0.478354	0.493623	0.104045	0.102798	0.109006	50	100	13.289
	SC3	0.5	0.1	2	1.03567	0.956061	1.11924	-0.427502	-0.547162	-0.303524	similar	0.628869	1e-06	0.706473	0.0484442	1e-06	0.360945	2.5	2.5	1.94081
	SC4	0.5	0.1	2	0.997155	0.928904	1.07782	-0.306524	-0.409521	-0.191684	similar	0.52544	0.521469	0.81125	0.143153	1e-06	0.148286	2	2.22717	1.66667
	SC1	0.5	0.1	5	1.18046	1.09172	1.31144	-0.365844	-0.496179	-0.184159	fast	0.515331	0.45722	0.549524	0.0924274	0.0762625	0.118485	5.55556	20.4082	3.5057
	SC2	0.5	0.1	5	1.24982	1.15643	1.36507	-0.350715	-0.492886	-0.185085	fast	0.493118	0.48393	0.494709	0.103725	0.10283	0.107137	100	100	18.0995
	SC3	0.5	0.1	5	1.22173	1.12335	1.33612	-0.264052	-0.440953	-0.105074	fast	0.512424	0.46916	0.543385	0.108045	0.0936866	0.126504	6.66667	25	4.2508
	SC4	0.5	0.1	5	1.1911	1.10343	1.31319	-0.243511	-0.375209	-0.0570586	fast	1e-06	1e-06	0.0713153	0.369344	0.337055	0.369857	2.27273	2.32558	2.22222
	SC1	0.5	0.1	1.3	0.765202	0.708252	0.817403	-0.766828	-0.84519	-0.684443	slow	0.532965	1e-06	0.600919	0.0834641	0.0516167	0.35289	1.23457	1.72414	1.05263
	SC2	0.5	0.1	1.3	1.25012	1.14206	1.36832	-0.348539	-0.50831	-0.169545	fast	0.494833	0.486695	0.4962	0.102842	0.102107	0.105413	100	100	20
	SC3	0.5	0.1	1.3	0.78803	0.731115	0.846438	-0.689102	-0.791625	-0.577597	slow	0.63129	1e-06	0.63418	0.0476727	0.0464353	0.364282	1.0582	1.75439	1.05263
	SC4	0.5	0.1	1.3	0.770715	0.701069	0.839444	-0.480037	-0.581606	-0.391793	slow	1e-06	1e-06	1e-06	0.418742	0.418172	0.426238	1.69492	1.72414	1.69492
	SC1	0.5	0.1	2	0.996358	0.912528	1.07469	-0.527456	-0.640719	-0.391275	similar	0.685829	0.497445	0.702366	0.00647765	1e-06	0.0996596	1.96078	2.38095	1.66667
	SC2	0.5	0.1	2	1.24891	1.15406	1.39615	-0.351196	-0.495078	-0.158892	fast	0.48969	0.474728	0.49269	0.10536	0.103797	0.110889	50	100	11.7302
	SC3	0.5	0.1	2	1.03234	0.955804	1.11761	-0.432769	-0.548816	-0.308529	similar	0.628175	1e-06	0.705859	0.0480512	1e-06	0.360421	2.32558	2.5	1.96078
	SC4	0.5	0.1	2	0.995049	0.933098	1.08289	-0.304915	-0.39659	-0.188706	similar	0.52582	0.521919	0.813316	0.141735	1e-06	0.148838	1.96078	2.10637	1.66667
	SC1	0.5	0.1	5	1.19822	1.08688	1.29306	-0.347895	-0.48724	-0.223041	fast	0.510482	0.436699	0.542842	0.0937281	0.0787179	0.127078	5.40541	14.2857	3.276
	SC2	0.5	0.1	5	1.24489	1.11929	1.35732	-0.339752	-0.531333	-0.177984	fast	0.49827	0.484546	0.499825	0.100777	0.0998721	0.10567	100	100	12.5
	SC3	0.5	0.1	5	1.23144	1.12789	1.32362	-0.257557	-0.401517	-0.137003	fast	0.50968	0.46124	0.54115	0.10969	0.0953966	0.130604	6.25	18.2648	4
	SC4	0.5	0.1	5	1.2035	1.1059	1.3097	-0.219084	-0.373297	-0.0700797	fast	0.0338104	1e-06	0.0432566	0.358057	0.352868	0.369282	2.32558	2.32558	2.27273
	SC1	0.5	0.1	1.3	0.760113	0.706625	0.82206	-0.759828	-0.850944	-0.660544	slow	0.499911	1e-06	0.592364	0.100212	0.0558345	0.353617	1.2987	1.72414	1.07469
	SC2	0.5	0.1	1.3	1.24173	1.14399	1.38517	-0.363368	-0.492582	-0.148523	fast	0.495321	0.484208	0.497412	0.10205	0.100986	0.10601	100	100	15.3257
	SC3	0.5	0.1	1.3	0.796821	0.745598	0.846156	-0.679618	-0.755824	-0.593761	slow	0.636601	0.567925	0.637969	0.0452811	0.0447801	0.0778002	1.05263	1.25905	1.05263
	SC4	0.5	0.1	1.3	0.761083	0.712448	0.815302	-0.497614	-0.579917	-0.41463	slow	1e-06	1e-06	1e-06	0.420015	0.412747	0.4276	1.69492	1.72414	1.66667
	SC1	0.5	0.1	2	0.997479	0.917785	1.08662	-0.513215	-0.637986	-0.394152	similar	0.6948	0.494491	0.702024	0.00301922	1e-06	0.0995756	1.9802	2.5	1.73536
	SC2	0.5	0.1	2	1.22709	1.11803	1.35423	-0.381846	-0.537112	-0.222799	fast	0.501467	0.497108	0.502816	0.0985372	0.0976055	0.100175	100	100	28.3688
	SC3	0.5	0.1	2	1.03517	0.94699	1.10788	-0.430365	-0.555801	-0.31748	similar	0.506619	0.504997	0.710498	0.109191	1e-06	0.111533	2.17391	2.5	1.88324
	SC4	0.5	0.1	2	0.999576	0.93414	1.08933	-0.298309	-0.387975	-0.166429	similar	0.525557	0.522226	0.811619	0.143635	1e-06	0.148493	2.04082	2.32558	1.70867
	SC1	0.5	0.1	5	1.21208	1.09437	1.34408	-0.313523	-0.484674	-0.139183	fast	0.468825	0.255656	0.524307	0.116367	0.0909876	0.21901	4	8.01603	2.5641
	SC2	0.5	0.1	5	1.24864	1.14908	1.39375	-0.348771	-0.479922	-0.148281	fast	0.494509	0.481878	0.496032	0.103219	0.10217	0.107905	100	100	13.289
	SC3	0.5	0.1	5	1.22147	1.14635	1.34615	-0.260169	-0.389994	-0.108198	fast	0.500965	0.464761	0.530004	0.113699	0.100666	0.129098	5.88235	11.1732	4.16667
	SC4	0.5	0.1	5	1.19993	1.10082	1.3053	-0.220501	-0.377466	-0.0703659	fast	0.0315725	1e-06	0.0443679	0.358563	0.351997	0.368771	2.32558	2.32558	2.24593
	SC1	0.5	0.1	1.3	0.765408	0.692891	0.814552	-0.76083	-0.865425	-0.666197	slow	0.499168	1e-06	0.593216	0.100034	0.0553074	0.353281	1.2987	1.72414	1.07527
	SC2	0.5	0.1	1.3	1.24851	1.14342	1.35285	-0.338347	-0.490721	-0.197855	fast	0.49429	0.482114	0.497995	0.103243	0.101651	0.108154	40	100	13.289
	SC3	0.5	0.1	1.3	0.78963	0.730726	0.859745	-0.688774	-0.777271	-0.584782	slow	0.633	0.581957	0.634519	0.04664	0.0460324	0.0706637	1.05263	1.207	1.05263
	SC4	0.5	0.1	1.3	0.759538	0.704082	0.816745	-0.49154	-0.586329	-0.409244	slow	1e-06	1e-06	1e-06	0.420221	0.412869	0.427793	1.69492	1.72414	1.66667
	SC1	0.5	0.1	2	0.997909	0.913924	1.07024	-0.51342	-0.637469	-0.406727	similar	0.689004	0.495512	0.703204	0.00542934	1e-06	0.0997533	1.96078	2.35433	1.66667
	SC2	0.5	0.1	2	1.24241	1.10855	1.33288	-0.357484	-0.536996	-0.222904	fast	0.497465	0.488834	0.498871	0.100951	0.10009	0.103855	100	100	18.0995
	SC3	0.5	0.1	2	1.02865	0.956395	1.10251	-0.435657	-0.547418	-0.333811	similar	0.50627	0.504699	0.709323	0.108618	1e-06	0.110864	2.17391	2.5	1.96078
	SC4	0.5	0.1	2	1.00494	0.935885	1.07944	-0.295582	-0.399574	-0.171348	similar	0.525376	0.522656	0.81097	0.143407	1e-06	0.150262	2.0202	2.12766	1.66667
	SC1	0.5	0.1	5	1.20876	1.09491	1.27894	-0.328761	-0.508648	-0.224557	fast	0.483926	0.406944	0.536224	0.107288	0.0836987	0.143317	4.34783	11.7994	3.12012
	SC2	0.5	0.1	5	1.24477	1.13123	1.36776	-0.351965	-0.511744	-0.181004	fast	0.496757	0.489208	0.498172	0.102042	0.101037	0.104667	100	100	19.802
	SC3	0.5	0.1	5	1.22439	1.12683	1.3218	-0.277546	-0.409388	-0.121567	fast	0.518728	0.475493	0.540244	0.104707	0.0953322	0.123121	7.14286	16.6667	4.34783
	SC4	0.5	0.1	5	1.19102	1.10053	1.33037	-0.231891	-0.359012	-0.0470367	fast	1e-06	1e-06	0.0597005	0.369926	0.34493	0.370574	2.27273	2.32558	2.22222
	SC1	0.5	0.1	1.3	0.761155	0.701157	0.81734	-0.76591	-0.856779	-0.667936	slow	0.531215	1e-06	0.599353	0.0847683	0.0526723	0.353863	1.23457	1.72414	1.05263
	SC2	0.5	0.1	1.3	1.24074	1.13822	1.35588	-0.351939	-0.511061	-0.189327	fast	0.495068	0.487278	0.496232	0.103392	0.102638	0.106195	100	100	20
	SC3	0.5	0.1	1.3	0.788327	0.743122	0.855011	-0.693478	-0.771169	-0.585733	slow	0.631743	0.571256	0.633792	0.0473199	0.0467488	0.0761996	1.05263	1.22963	1.05263
	SC4	0.5	0.1	1.3	0.760006	0.695159	0.824343	-0.492742	-0.594018	-0.392885	slow	1e-06	1e-06	1e-06	0.420419	0.412994	0.428022	1.69492	1.72414	1.66667
	SC1	0.5	0.1	2	0.997489	0.923622	1.07732	-0.516392	-0.62645	-0.388692	similar	0.694755	0.496149	0.704312	0.00442086	1e-06	0.0998818	1.96078	2.5	1.88679
	SC2	0.5	0.1	2	1.24096	1.12719	1.38582	-0.342735	-0.515193	-0.140522	fast	0.49339	0.478452	0.496207	0.103222	0.101938	0.108751	50	100	11.7302
	SC3	0.5	0.1	2	1.02757	0.948906	1.10342	-0.441564	-0.580667	-0.327688	similar	0.64385	0.504373	0.707707	0.0393101	1e-06	0.109996	2.5	2.5	1.75439
	SC4	0.5	0.1	2	0.993541	0.913974	1.06786	-0.301013	-0.409279	-0.197084	similar	0.525647	0.522319	0.815349	0.142663	1e-06	0.147674	1.96078	2.43902	1.66667
	SC1	0.5	0.1	5	1.19612	1.08564	1.31792	-0.341544	-0.490735	-0.188639	fast	0.499848	0.407716	0.542509	0.100179	0.0801237	0.142761	5	16.6667	3.07456
	SC2	0.5	0.1	5	1.24511	1.1387	1.36452	-0.340096	-0.505672	-0.184944	fast	0.496162	0.485717	0.497778	0.102138	0.101371	0.106259	100	100	16.6667
	SC3	0.5	0.1	5	1.23097	1.12555	1.32867	-0.250964	-0.397677	-0.127624	fast	0.503495	0.445711	0.53249	0.112839	0.100197	0.138158	5.88235	11.7994	3.77003
	SC4	0.5	0.1	5	1.19899	1.10485	1.29032	-0.226876	-0.334674	-0.0887207	fast	0.0374181	1e-06	0.0492171	0.35583	0.349582	0.369199	2.32558	2.32558	2.27273
	SC1	0.5	0.1	1.3	0.767645	0.694983	0.82506	-0.760367	-0.856488	-0.671069	slow	0.523163	1e-06	0.601059	0.0887618	0.0517763	0.353015	1.25786	1.72414	1.05263
	SC2	0.5	0.1	1.3	1.2432	1.14703	1.3665	-0.354366	-0.487783	-0.166882	fast	0.494543	0.48113	0.496494	0.102399	0.10155	0.107573	100	100	13.289
	SC3	0.5	0.1	1.3	0.786892	0.741448	0.849758	-0.699461	-0.772529	-0.603342	slow	0.628458	0.572754	0.629681	0.047956	0.047617	0.0745066	1.05263	1.221	1.05263
	SC4	0.5	0.1	1.3	0.763369	0.690516	0.822853	-0.492441	-0.588803	-0.39162	slow	1e-06	1e-06	0.0085054	0.419331	0.408435	0.426917	1.69492	1.72414	1.66667
	SC1	0.5	0.1	2	1.01129	0.930602	1.10111	-0.49572	-0.609847	-0.363932	similar	0.5866	0.450014	0.698091	0.058301	1e-06	0.126412	2.08333	2.5	1.75439
	SC2	0.5	0.1	2	1.22075	1.13261	1.3382	-0.381548	-0.500212	-0.199342	fast	0.503793	0.499174	0.505051	0.0977171	0.096826	0.0990709	100	100	25
	SC3	0.5	0.1	2	1.02839	0.951486	1.10629	-0.452737	-0.552365	-0.308179	similar	0.643278	0.504473	0.708312	0.0400235	1e-06	0.110297	2.17391	2.5	1.78571
	SC4	0.5	0.1	2	0.998208	0.914474	1.07252	-0.295146	-0.42152	-0.199783	similar	0.526063	0.521959	0.813883	0.141998	1e-06	0.149168	1.96078	2.17865	1.66667
	SC1	0.5	0.1	5	1.1978	1.08557	1.30644	-0.342576	-0.489335	-0.192577	fast	0.503184	0.444484	0.538215	0.0979692	0.0819988	0.124528	5.40541	14.2857	3.5057
	SC2	0.5	0.1	5	1.238	1.12102	1.33883	-0.363126	-0.513755	-0.236278	fast	0.499254	0.493009	0.50029	0.0993455	0.0986487	0.101532	100	100	22.0994
	SC3	0.5	0.1	5	1.22394	1.13485	1.32802	-0.263066	-0.40725	-0.130968	fast	0.509807	0.46174	0.53419	0.109071	0.0980709	0.129542	6.45161	13.3779	4.07747
	SC4	0.5	0.1	5	1.2035	1.10237	1.34589	-0.224272	-0.353013	-0.0117154	fast	0.00958407	1e-06	0.0204955	0.368224	0.365026	0.37218	2.32558	2.32558	2.27273
	SC1	0.5	0.1	1.3	0.766443	0.705941	0.820103	-0.755052	-0.851736	-0.669712	slow	0.483361	1e-06	0.58329	0.108084	0.0600815	0.352908	1.33333	1.72414	1.11111
	SC2	0.5	0.1	1.3	1.24896	1.14411	1.36231	-0.350617	-0.498472	-0.167399	fast	0.495003	0.48299	0.49692	0.102806	0.101752	0.107295	100	100	14.2857
	SC3	0.5	0.1	1.3	0.786959	0.732376	0.831145	-0.697164	-0.7666	-0.612309	slow	0.629387	0.603943	0.630733	0.0482977	0.0478343	0.0601271	1.05263	1.13701	1.05263
	SC4	0.5	0.1	1.3	0.759203	0.699276	0.822548	-0.496244	-0.590059	-0.394226	slow	1e-06	1e-06	0.00897394	0.419331	0.408089	0.427009	1.69492	1.72414	1.66667
	SC1	0.5	0.1	2	1.00925	0.930154	1.09075	-0.499745	-0.615322	-0.372977	similar	0.568747	0.495531	0.699059	0.0667324	1e-06	0.100989	2.04082	2.5	1.69492
	SC2	0.5	0.1	2	1.23359	1.13042	1.35639	-0.351956	-0.499459	-0.198861	fast	0.499132	0.491292	0.500472	0.101294	0.100421	0.104258	100	100	18.0995
	SC3	0.5	0.1	2	1.02061	0.950021	1.11682	-0.457425	-0.551682	-0.313474	similar	0.504777	0.503122	0.707967	0.106543	1e-06	0.108621	2.12766	2.5	1.72414
	SC4	0.5	0.1	2	0.99792	0.934425	1.07344	-0.295889	-0.404824	-0.184423	similar	0.525027	0.521881	0.812618	0.143899	1e-06	0.148829	2	2.08333	1.66667
	SC1	0.5	0.1	5	1.21048	1.1172	1.38169	-0.333767	-0.463126	-0.0710554	fast	0.462284	0.308631	0.530991	0.118792	0.0869248	0.192102	4	11.7994	2.7027
	SC2	0.5	0.1	5	1.24374	1.11967	1.36701	-0.347839	-0.526901	-0.175252	fast	0.496812	0.487352	0.498272	0.101485	0.100597	0.104662	100	100	16.5289
	SC3	0.5	0.1	5	1.22508	1.12076	1.32449	-0.26804	-0.418127	-0.129971	fast	0.521214	0.488505	0.54871	0.103878	0.0912946	0.117597	7.14286	25.3165	4.64576
	SC4	0.5	0.1	5	1.18956	1.11103	1.31662	-0.232042	-0.369169	-0.0462116	fast	0.0177568	1e-06	0.0453747	0.358717	0.351756	0.369461	2.29885	2.32558	2.27273
	SC1	0.5	0.1	1.3	0.76303	0.702637	0.824069	-0.7626	-0.85313	-0.671521	slow	0.486786	1e-06	0.599492	0.106644	0.0529563	0.353767	1.3245	1.72414	1.05792
	SC2	0.5	0.1	1.3	1.24165	1.14796	1.35227	-0.357607	-0.489197	-0.201035	fast	0.495018	0.489401	0.496273	0.102844	0.102157	0.104888	100	100	25
	SC3	0.5	0.1	1.3	0.7826	0.734034	0.835378	-0.696846	-0.767605	-0.621081	slow	0.629264	0.545329	0.631019	0.0484135	0.0479164	0.0890614	1.05263	1.27065	1.05263
	SC4	0.5	0.1	1.3	0.759007	0.697456	0.823683	-0.489784	-0.603657	-0.405252	slow	1e-06	1e-06	0.0133814	0.419279	0.406652	0.427067	1.69492	1.72414	1.66667
	SC1	0.5	0.1	2	1.00776	0.921493	1.07536	-0.496196	-0.618433	-0.39541	similar	0.502651	0.495722	0.698952	0.0991962	1e-06	0.10111	2.04082	2.5	1.69492
	SC2	0.5	0.1	2	1.24891	1.13336	1.40474	-0.339427	-0.523654	-0.122445	fast	0.490177	0.473841	0.493051	0.105049	0.103433	0.110972	50	100	11.1111
	SC3	0.5	0.1	2	1.02965	0.973387	1.11672	-0.431808	-0.533731	-0.310881	similar	0.628866	1e-06	0.634883	0.0482705	0.0450325	0.3609	2.17391	2.5	2.01918
	SC4	0.5	0.1	2	1.00514	0.92808	1.071	-0.295344	-0.393661	-0.196044	similar	0.52567	0.521766	0.812622	0.143766	1e-06	0.148593	2	2.08333	1.66667
	SC1	0.5	0.1	5	1.19347	1.08987	1.33464	-0.345966	-0.497844	-0.151621	fast	0.493863	0.404194	0.540446	0.103137	0.0817473	0.144626	4.7619	14.3885	3.07456
	SC2	0.5	0.1	5	1.24832	1.16639	1.3385	-0.346994	-0.474387	-0.214091	fast	0.498401	0.48738	0.500321	0.101419	0.100363	0.105407	100	100	14.2857
	SC3	0.5	0.1	5	1.22937	1.12322	1.33985	-0.267268	-0.391972	-0.106985	fast	0.502459	0.437459	0.530068	0.112835	0.100557	0.14132	5.88235	11.1111	3.63306
	SC4	0.5	0.1	5	1.20284	1.11958	1.29121	-0.219768	-0.345033	-0.0715134	fast	0.0153984	1e-06	0.0255885	0.367662	0.362158	0.368511	2.32558	2.32558	2.27273
	SC1	0.5	0.1	1.3	0.759407	0.695376	0.817098	-0.769786	-0.875518	-0.677873	slow	0.554839	0.344876	0.598533	0.0735104	0.0528567	0.175874	1.17647	1.49365	1.05263
	SC2	0.5	0.1	1.3	1.22211	1.12876	1.35439	-0.370676	-0.530579	-0.207121	fast	0.500014	0.493901	0.501366	0.0998358	0.0988325	0.10177	100	100	20
	SC3	0.5	0.1	1.3	0.792915	0.727228	0.851132	-0.685369	-0.779892	-0.592742	slow	0.632673	0.572429	0.634663	0.0470465	0.0463622	0.0757007	1.05263	1.23457	1.05263
	SC4	0.5	0.1	1.3	0.761685	0.695765	0.816195	-0.491093	-0.598181	-0.410017	slow	1e-06	1e-06	1e-06	0.419333	0.412025	0.426814	1.69492	1.72414	1.66667
	SC1	0.5	0.1	2	1.00426	0.926814	1.07233	-0.515999	-0.613008	-0.397887	similar	0.688523	0.494548	0.701594	0.00620314	1e-06	0.0995543	2.04082	2.5	1.72414
	SC2	0.5	0.1	2	1.253	1.15741	1.37898	-0.342668	-0.482106	-0.174703	fast	0.4904	0.476229	0.492361	0.105365	0.104304	0.11043	100	100	12.5
	SC3	0.5	0.1	2	1.02363	0.938819	1.12634	-0.451328	-0.582038	-0.282876	similar	0.505863	0.0895823	0.707822	0.10812	1e-06	0.315476	2.17391	2.5	1.78571
	SC4	0.5	0.1	2	0.99346	0.913611	1.08757	-0.304191	-0.420555	-0.17116	similar	0.525239	0.521955	0.816827	0.143004	1e-06	0.150177	2	2.32558	1.88679
	SC1	0.5	0.1	5	1.1948	1.10601	1.2951	-0.329807	-0.492622	-0.190618	fast	0.494381	0.421328	0.538438	0.102793	0.0827062	0.136332	4.7619	13.3779	3.22581
	SC2	0.5	0.1	5	1.2452	1.14858	1.35463	-0.351626	-0.499557	-0.194288	fast	0.495457	0.483425	0.497362	0.101998	0.101051	0.106783	100	100	15.3257
	SC3	0.5	0.1	5	1.23208	1.13015	1.33754	-0.258323	-0.384443	-0.115776	fast	0.497524	0.448233	0.533861	0.115418	0.0990389	0.137248	5.55556	13.3779	3.84615
	SC4	0.5	0.1	5	1.20696	1.10873	1.30379	-0.204848	-0.348202	-0.0853279	fast	0.0128621	1e-06	0.0239886	0.367432	0.362947	0.369467	2.32558	2.32558	2.27273
	SC1	0.5	0.1	1.3	0.760365	0.697042	0.808982	-0.761828	-0.855499	-0.681534	slow	0.469355	1e-06	0.56831	0.115257	0.0676719	0.353995	1.35135	1.72414	1.14943
	SC2	0.5	0.1	1.3	1.23601	1.14262	1.34265	-0.366817	-0.490322	-0.217287	fast	0.496565	0.490357	0.498442	0.100978	0.0997955	0.103485	100	100	22.0994
	SC3	0.5	0.1	1.3	0.795667	0.737999	0.84985	-0.681549	-0.774235	-0.58844	slow	0.634511	0.505308	0.636378	0.0462233	0.0456838	0.10975	1.05263	1.38889	1.05263
	SC4	0.5	0.1	1.3	0.762148	0.689851	0.834559	-0.490726	-0.600224	-0.37826	slow	1e-06	1e-06	0.0156169	0.419352	0.405677	0.427005	1.69492	1.72414	1.66667
	SC1	0.5	0.1	2	0.993826	0.908365	1.08811	-0.517371	-0.659513	-0.40136	similar	0.690054	0.496913	0.701922	0.00449514	1e-06	0.0996164	1.96078	2.414	1.66667
	SC2	0.5	0.1	2	1.22947	1.14842	1.36521	-0.369566	-0.485912	-0.168696	fast	0.498809	0.488757	0.50034	0.100827	0.100001	0.104574	100	100	16.6667
	SC3	0.5	0.1	2	1.03135	0.961416	1.10361	-0.436331	-0.553572	-0.326408	similar	0.626704	1e-06	0.670014	0.0483929	0.0216383	0.359812	2.5	2.5	1.998
	SC4	0.5	0.1	2	1.00479	0.91248	1.09612	-0.288666	-0.419854	-0.165811	similar	0.524564	0.522063	0.813453	0.144095	1e-06	0.14912	2	2.12993	1.66667
	SC1	0.5	0.1	5	1.19668	1.10468	1.30263	-0.338129	-0.470023	-0.198017	fast	0.48716	0.395671	0.532059	0.106319	0.0860107	0.148885	4.44444	10.0503	3.0303
	SC2	0.5	0.1	5	1.23129	1.13282	1.35745	-0.375379	-0.518037	-0.171978	fast	0.501212	0.499913	0.502184	0.099498	0.0989187	0.100562	100	100	65.5738
	SC3	0.5	0.1	5	1.23515	1.14399	1.34863	-0.255372	-0.392529	-0.105444	fast	0.485949	0.438016	0.526503	0.120455	0.102404	0.141829	5	10.5541	3.7037
	SC4	0.5	0.1	5	1.21217	1.12031	1.31347	-0.20695	-0.342814	-0.0564896	fast	1e-06	1e-06	0.0100581	0.374519	0.367114	0.376565	2.32558	2.32558	2.27273
	SC1	0.5	0.1	1.3	0.757078	0.704061	0.819091	-0.767425	-0.857848	-0.668528	slow	0.505962	1e-06	0.598282	0.0967652	0.052827	0.353712	1.28205	1.72414	1.05263
	SC2	0.5	0.1	1.3	1.24852	1.1405	1.34715	-0.352632	-0.514213	-0.221182	fast	0.493022	0.484791	0.494673	0.103314	0.102468	0.106287	100	100	20
	SC3	0.5	0.1	1.3	0.792745	0.74115	0.852786	-0.680153	-0.766451	-0.58338	slow	0.63564	0.505485	0.637352	0.0463382	0.0458329	0.110255	1.05263	1.38889	1.05263
	SC4	0.5	0.1	1.3	0.766539	0.689255	0.823279	-0.487026	-0.593685	-0.395816	slow	1e-06	1e-06	0.0151643	0.41959	0.405974	0.427348	1.69492	1.72414	1.66667
	SC1	0.5	0.1	2	0.997348	0.908996	1.08429	-0.516168	-0.642069	-0.387449	similar	0.688396	0.495431	0.700989	0.005604	1e-06	0.0999751	1.96078	2.5	1.66667
	SC2	0.5	0.1	2	1.2343	1.1251	1.34987	-0.363893	-0.513303	-0.215925	fast	0.500195	0.493753	0.501662	0.0999558	0.0990789	0.10222	100	100	22.0994
	SC3	0.5	0.1	2	1.03522	0.965486	1.12167	-0.434992	-0.52708	-0.293951	similar	0.506297	1e-06	0.62163	0.110759	0.0521949	0.360279	2.22222	2.5	2.04082
	SC4	0.5	0.1	2	0.997432	0.922732	1.08929	-0.300933	-0.407105	-0.177615	similar	0.524935	0.522394	0.815226	0.142607	1e-06	0.148695	1.96078	2.06292	1.66667
	SC1	0.5	0.1	5	1.20531	1.10344	1.33455	-0.332244	-0.463083	-0.154205	fast	0.475526	0.368574	0.523391	0.113208	0.0916458	0.163416	4.34783	8.7146	2.93686
	SC2	0.5	0.1	5	1.24223	1.14121	1.35859	-0.361009	-0.500357	-0.198332	fast	0.498516	0.48849	0.500268	0.1011	0.100216	0.104588	100	100	16.6667
	SC3	0.5	0.1	5	1.22757	1.1362	1.35451	-0.266301	-0.388014	-0.115459	fast	0.495862	0.397103	0.537086	0.115976	0.0971636	0.160865	5.26316	13.3779	3.17209
	SC4	0.5	0.1	5	1.19511	1.08394	1.31222	-0.22956	-0.386746	-0.0518779	fast	0.0329369	1e-06	0.0448829	0.358371	0.352012	0.369167	2.32558	2.32558	2.22222
	SC1	0.5	0.1	1.3	0.767724	0.720535	0.830294	-0.755017	-0.821389	-0.650246	slow	0.409025	1e-06	0.568608	0.145415	0.0681428	0.352677	1.44928	1.72414	1.16925
	SC2	0.5	0.1	1.3	1.24946	1.14337	1.37907	-0.344046	-0.499805	-0.162663	fast	0.494518	0.479827	0.496647	0.103113	0.10207	0.108513	100	100	12.5
	SC3	0.5	0.1	1.3	0.793679	0.740435	0.84448	-0.678119	-0.77039	-0.593525	slow	0.635351	0.505677	0.636828	0.0465086	0.0460401	0.110279	1.05263	1.38889	1.05263
	SC4	0.5	0.1	1.3	0.762757	0.711476	0.832905	-0.485545	-0.563912	-0.378467	slow	1e-06	1e-06	1e-06	0.419218	0.418734	0.426851	1.69492	1.72414	1.69492
	SC1	0.5	0.1	2	1.00284	0.924807	1.08223	-0.515599	-0.643694	-0.389008	similar	0.68922	0.49461	0.701776	0.00552834	1e-06	0.0995736	1.96078	2.5	1.74978
	SC2	0.5	0.1	2	1.24946	1.1507	1.35815	-0.332606	-0.493826	-0.181162	fast	0.495302	0.486539	0.497543	0.102454	0.101251	0.105835	100	100	18.0995
	SC3	0.5	0.1	2	1.02464	0.958873	1.09731	-0.436114	-0.544475	-0.324026	similar	0.506252	0.504593	0.708945	0.108443	1e-06	0.110862	2.17391	2.5	1.96078
	SC4	0.5	0.1	2	1.00534	0.924342	1.07723	-0.284206	-0.417439	-0.190094	similar	0.525648	0.522323	0.811899	0.143702	1e-06	0.148726	2	2.30017	1.66667
	SC1	0.5	0.1	5	1.20206	1.0861	1.32049	-0.344235	-0.494545	-0.180339	fast	0.492781	0.429554	0.543645	0.103391	0.0795012	0.132482	4.7619	22.5989	3.33333
	SC2	0.5	0.1	5	1.24053	1.11347	1.36209	-0.354904	-0.521532	-0.166255	fast	0.496645	0.48553	0.498228	0.101928	0.101087	0.105809	100	100	14.2857
	SC3	0.5	0.1	5	1.24284	1.12466	1.3421	-0.247251	-0.396027	-0.0986938	fast	0.48372	0.426518	0.519094	0.122875	0.106994	0.148324	5	8.33333	3.57143
	SC4	0.5	0.1	5	1.19528	1.1105	1.32227	-0.236475	-0.350962	-0.0503172	fast	0.0256064	1e-06	0.0387853	0.36257	0.355623	0.369163	2.32558	2.32558	2.27273
	SC1	0.5	0.1	1.3	0.757861	0.700298	0.814346	-0.761217	-0.869675	-0.661826	slow	0.500155	1e-06	0.600853	0.10049	0.0526524	0.35435	1.2987	1.72414	1.05263
	SC2	0.5	0.1	1.3	1.23294	1.15003	1.33844	-0.360516	-0.4831	-0.220591	fast	0.499432	0.492793	0.500896	0.0998653	0.0988667	0.102264	100	100	22.0994
	SC3	0.5	0.1	1.3	0.786512	0.732644	0.857034	-0.693058	-0.78117	-0.587902	slow	0.629551	0.23978	0.63168	0.0478955	0.047271	0.243244	1.05263	1.54799	1.05263
	SC4	0.5	0.1	1.3	0.757953	0.701542	0.825181	-0.494619	-0.589806	-0.404524	slow	1e-06	1e-06	0.00426286	0.419773	0.410712	0.42739	1.69492	1.72414	1.66667
	SC1	0.5	0.1	2	1.00414	0.929335	1.10254	-0.508164	-0.641303	-0.366473	similar	0.689641	0.576977	0.696973	0.00409626	1e-06	0.0611812	2.04082	2.5	1.66667
	SC2	0.5	0.1	2	1.23197	1.14035	1.3583	-0.365487	-0.496965	-0.200673	fast	0.495729	0.488542	0.497124	0.101314	0.100573	0.103717	100	100	20
	SC3	0.5	0.1	2	1.03404	0.953133	1.11954	-0.430796	-0.556772	-0.319018	similar	0.631928	1e-06	0.707293	0.0467809	1e-06	0.361105	2.17391	2.5	1.81818
	SC4	0.5	0.1	2	1.00526	0.931054	1.07145	-0.291522	-0.401065	-0.182006	similar	0.525572	0.522755	0.811866	0.143552	1e-06	0.14835	2	2.17865	1.66667
	SC1	0.5	0.1	5	1.18825	1.10241	1.30647	-0.348672	-0.491281	-0.205644	fast	0.503751	0.45106	0.543416	0.0980593	0.0795536	0.121822	5.26316	18.4332	3.56506
	SC2	0.5	0.1	5	1.24258	1.10073	1.34285	-0.345057	-0.538074	-0.216997	fast	0.499635	0.489788	0.501084	0.100499	0.0997192	0.104065	100	100	16.6667
	SC3	0.5	0.1	5	1.23039	1.1417	1.32533	-0.262657	-0.390283	-0.0998216	fast	0.504872	0.44189	0.528554	0.112369	0.101637	0.139628	6.25	10.5541	3.7037
	SC4	0.5	0.1	5	1.21105	1.09606	1.31801	-0.203586	-0.386738	-0.0555786	fast	0.00858765	1e-06	0.0199232	0.368128	0.364671	0.371711	2.32558	2.32558	2.27273
	SC1	0.5	0.1	1.3	0.767333	0.707622	0.824201	-0.760708	-0.84846	-0.661335	slow	0.457095	1e-06	0.596385	0.120942	0.0541272	0.352743	1.37931	1.72414	1.07527
	SC2	0.5	0.1	1.3	1.23215	1.12925	1.35915	-0.373382	-0.527685	-0.156059	fast	0.502031	0.493741	0.503531	0.098034	0.0973225	0.100911	100	100	18.0995
	SC3	0.5	0.1	1.3	0.795157	0.731547	0.856785	-0.678161	-0.783099	-0.578294	slow	0.636169	0.57458	0.637938	0.0460535	0.0453965	0.075373	1.05263	1.24262	1.05263
	SC4	0.5	0.1	1.3	0.764117	0.714041	0.819125	-0.488152	-0.56048	-0.408376	slow	1e-06	1e-06	1e-06	0.418607	0.418273	0.426254	1.69492	1.72414	1.69492
	SC1	0.5	0.1	2	0.998932	0.918573	1.09381	-0.516705	-0.638198	-0.385233	similar	0.689648	0.4939	0.700276	0.00493876	1e-06	0.0993126	2.04082	2.5	1.75439
	SC2	0.5	0.1	2	1.2401	1.12832	1.37667	-0.354443	-0.516193	-0.161529	fast	0.497627	0.487872	0.499184	0.100965	0.0998722	0.104329	100	100	16.5289
	SC3	0.5	0.1	2	1.02524	0.942308	1.12454	-0.437437	-0.573908	-0.315197	similar	0.505824	0.504231	0.707487	0.107914	1e-06	0.110277	2.17391	2.5	1.78571
	SC4	0.5	0.1	2	0.99792	0.922945	1.08122	-0.301245	-0.413596	-0.18715	similar	0.524292	0.521721	0.812174	0.143631	1e-06	0.148528	2	2.08333	1.66667
	SC1	0.5	0.1	5	1.19715	1.10308	1.30759	-0.340321	-0.470557	-0.18807	fast	0.498274	0.416543	0.538501	0.101289	0.0828006	0.138884	4.7619	11.1111	3.125
	SC2	0.5	0.1	5	1.24026	1.1537	1.34862	-0.348147	-0.490119	-0.213221	fast	0.493914	0.484263	0.495451	0.102905	0.102149	0.106471	100	100	16.6667
	SC3	0.5	0.1	5	1.22488	1.13147	1.33784	-0.258538	-0.421496	-0.10091	fast	0.503774	0.445422	0.539922	0.112125	0.0959902	0.137771	5.88235	20	3.77003
	SC4	0.5	0.1	5	1.20182	1.09484	1.3271	-0.223791	-0.372452	-0.0445586	fast	0.0125146	1e-06	0.0254922	0.36801	0.362635	0.369991	2.32558	2.32558	2.27273
	SC1	0.5	0.1	1.3	0.759312	0.700418	0.820366	-0.774052	-0.862728	-0.66933	slow	0.485451	1e-06	0.581175	0.106574	0.0605751	0.352882	1.3245	1.72414	1.11049
	SC2	0.5	0.1	1.3	1.23851	1.14904	1.36156	-0.354764	-0.487046	-0.165902	fast	0.49943	0.491098	0.501011	0.100438	0.0994984	0.103323	100	100	16.6667
	SC3	0.5	0.1	1.3	0.791764	0.733919	0.859228	-0.683124	-0.7737	-0.590087	slow	0.635559	0.258638	0.637141	0.0460509	0.04543	0.231861	1.05263	1.54679	1.05263
	SC4	0.5	0.1	1.3	0.760326	0.704936	0.831634	-0.497843	-0.574208	-0.382131	slow	1e-06	1e-06	0.0188983	0.418961	0.403636	0.426573	1.69492	1.72414	1.66667
	SC1	0.5	0.1	2	0.996732	0.920899	1.07648	-0.512589	-0.629279	-0.416389	similar	0.691136	0.496502	0.701133	0.00431197	1e-06	0.0999736	1.96078	2.27273	1.88679
	SC2	0.5	0.1	2	1.24069	1.12001	1.37102	-0.350064	-0.541273	-0.181253	fast	0.49634	0.487655	0.498091	0.101803	0.100919	0.104997	100	100	16.6667
	SC3	0.5	0.1	2	1.02895	0.953021	1.12055	-0.436559	-0.553432	-0.303442	similar	0.640887	0.504583	0.708806	0.0419661	1e-06	0.110664	2.17391	2.5	1.92308
	SC4	0.5	0.1	2	0.991225	0.921191	1.06835	-0.309903	-0.41577	-0.203887	similar	0.524967	0.522269	0.815309	0.142569	1e-06	0.149829	1.9802	2.43902	1.70867
	SC1	0.5	0.1	5	1.20473	1.10189	1.34635	-0.336861	-0.488056	-0.109869	fast	0.479034	0.356837	0.525372	0.110051	0.089071	0.167484	4.34783	9.09091	2.85714
	SC2	0.5	0.1	5	1.24013	1.13632	1.36308	-0.354281	-0.516467	-0.163227	fast	0.497538	0.48834	0.499368	0.102168	0.100997	0.105385	100	100	16.6667
	SC3	0.5	0.1	5	1.22417	1.13441	1.35134	-0.26684	-0.39129	-0.102894	fast	0.50907	0.469883	0.539162	0.109985	0.0959168	0.126571	6.66667	20	4.34783
	SC4	0.5	0.1	5	1.2053	1.09604	1.29926	-0.212518	-0.368367	-0.0932784	fast	0.033194	1e-06	0.0434783	0.358004	0.352349	0.369082	2.32558	2.32558	2.27273
	SC1	0.5	0.1	1.3	0.76081	0.70802	0.843018	-0.760249	-0.853249	-0.632262	slow	0.430186	1e-06	0.569606	0.13439	0.0671744	0.353832	1.40845	1.72414	1.14943
	SC2	0.5	0.1	1.3	1.2309	1.12912	1.36213	-0.377561	-0.517326	-0.188083	fast	0.500272	0.494198	0.501722	0.0998824	0.0987761	0.102208	100	100	25
	SC3	0.5	0.1	1.3	0.782601	0.719341	0.848076	-0.69508	-0.792851	-0.602204	slow	0.628438	0.584518	0.630144	0.0487118	0.0481912	0.0694688	1.05263	1.18448	1.05263
	SC4	0.5	0.1	1.3	0.761316	0.715401	0.818892	-0.492688	-0.574834	-0.395737	slow	1e-06	1e-06	1e-06	0.41923	0.418875	0.426776	1.69492	1.72414	1.69492
	SC1	0.5	0.1	2	1.00003	0.920045	1.06759	-0.516042	-0.625113	-0.402624	similar	0.696523	0.494444	0.701563	0.00212628	1e-06	0.0995315	1.96078	2.5	1.69348
	SC2	0.5	0.1	2	1.23984	1.15143	1.32581	-0.362591	-0.483304	-0.223302	fast	0.49594	0.486663	0.497636	0.101225	0.100374	0.104565	100	100	18.0995
	SC3	0.5	0.1	2	1.04114	0.938831	1.1064	-0.418413	-0.570145	-0.332603	similar	0.625521	1e-06	0.70598	0.0501177	1e-06	0.36062	2.5	2.5	1.96078
	SC4	0.5	0.1	2	0.995137	0.929916	1.07965	-0.303228	-0.401648	-0.188684	similar	0.526298	0.523485	0.815187	0.142572	1e-06	0.149584	1.96078	2.08333	1.66667
	SC1	0.5	0.1	5	1.18675	1.10387	1.3129	-0.3595	-0.472959	-0.171681	fast	0.507872	0.458788	0.542568	0.0961935	0.0803609	0.11827	5.40541	15.444	3.63306
	SC2	0.5	0.1	5	1.24816	1.1193	1.38251	-0.337211	-0.510385	-0.1501	fast	0.491541	0.475044	0.496488	0.104253	0.1017	0.110199	33.3333	100	10
	SC3	0.5	0.1	5	1.23239	1.1327	1.34389	-0.26327	-0.40294	-0.0944701	fast	0.504162	0.461707	0.537741	0.111696	0.0967066	0.130518	5.88235	16.6667	4.07747
	SC4	0.5	0.1	5	1.19062	1.10706	1.29309	-0.230855	-0.361729	-0.102827	fast	1e-06	1e-06	0.0635246	0.370404	0.342585	0.370792	2.27273	2.32558	2.22222
	SC1	0.5	0.1	1.3	0.762092	0.700898	0.813188	-0.758277	-0.856653	-0.674567	slow	0.495073	1e-06	0.582351	0.102672	0.0610106	0.353922	1.30719	1.72414	1.11049
	SC2	0.5	0.1	1.3	1.23695	1.12926	1.35082	-0.354947	-0.503776	-0.202243	fast	0.498703	0.487741	0.50028	0.101131	0.100268	0.105091	100	100	15.3257
	SC3	0.5	0.1	1.3	0.791615	0.728807	0.848281	-0.690962	-0.79457	-0.600385	slow	0.629319	0.599559	0.630996	0.0480618	0.0475431	0.0619273	1.05263	1.15009	1.05263
	SC4	0.5	0.1	1.3	0.756543	0.696006	0.823094	-0.492928	-0.602401	-0.390464	slow	1e-06	1e-06	0.00857143	0.419318	0.411756	0.426953	1.69492	1.72414	1.67997
	SC1	0.5	0.1	2	1.00326	0.93286	1.08962	-0.510622	-0.62776	-0.388859	similar	0.691114	0.495904	0.699638	0.00484883	1e-06	0.0993462	2.10526	2.5	1.66667
	SC2	0.5	0.1	2	1.22819	1.1531	1.37585	-0.374375	-0.476866	-0.160337	fast	0.497179	0.48889	0.498545	0.10169	0.100914	0.104936	100	100	20
	SC3	0.5	0.1	2	1.03206	0.962841	1.11493	-0.428657	-0.544335	-0.308993	similar	0.627027	1e-06	0.706024	0.0490699	1e-06	0.360575	2.17391	2.5	1.78571
	SC4	0.5	0.1	2	0.998394	0.932684	1.08683	-0.296812	-0.403851	-0.197764	similar	0.526117	0.522183	0.814441	0.142288	1e-06	0.149586	1.96078	2.08333	1.66667
	SC1	0.5	0.1	5	1.19421	1.11279	1.29708	-0.339218	-0.46977	-0.207757	fast	0.500418	0.452765	0.533238	0.100314	0.0856295	0.121896	5	10	3.57143
	SC2	0.5	0.1	5	1.24389	1.14986	1.35068	-0.361726	-0.49371	-0.183449	fast	0.492783	0.482933	0.494051	0.102911	0.102003	0.106354	100	100	16.6667
	SC3	0.5	0.1	5	1.22654	1.13459	1.31453	-0.263379	-0.389786	-0.13673	fast	0.501454	0.459916	0.536989	0.112869	0.0971559	0.131223	5.55556	13.3779	3.99202
	SC4	0.5	0.1	5	1.19096	1.08951	1.30323	-0.223538	-0.365006	-0.0629736	fast	1e-06	1e-06	0.0555921	0.369291	0.346428	0.369878	2.27273	2.32558	2.22222
	SC1	0.5	0.1	1.3	0.757442	0.700859	0.819026	-0.765048	-0.858886	-0.681147	slow	0.524078	1e-06	0.599211	0.0882162	0.0525795	0.350648	1.25	1.71013	1.05263
	SC2	0.5	0.1	1.3	1.24179	1.1269	1.36961	-0.355006	-0.499941	-0.158303	fast	0.494876	0.481147	0.496546	0.103011	0.102089	0.107845	100	100	12.5
	SC3	0.5	0.1	1.3	0.788859	0.72869	0.844304	-0.686124	-0.768902	-0.605961	slow	0.633507	0.254419	0.634828	0.0469602	0.046497	0.235953	1.05263	1.51458	1.05263
	SC4	0.5	0.1	1.3	0.764793	0.69008	0.831138	-0.486582	-0.604539	-0.391687	slow	1e-06	1e-06	0.0174754	0.419303	0.407711	0.427002	1.69492	1.72414	1.67997
	SC1	0.5	0.1	2	0.997139	0.936777	1.07724	-0.519232	-0.625463	-0.393643	similar	0.685746	0.49395	0.700415	0.00730972	1e-06	0.0994008	2	2.5	1.73837
[truncated: 10,003 more rows]

## Sheet: Figure 2c
Figure 2c
	pheno	slope	intercept	significant
	Alanine_aminotransferase	1.2985	-1.4359	Fast
	Albumin	1.06685	-1.53425	Similar
	Alkaline_phosphatase	1.02318	-0.791445	Similar
	Apolipoprotein_A	0.98251	-1.10705	Similar
	Apolipoprotein_B	1.06383	-1.49298	Similar
	Arm_fat_mass__left_	0.94765	-1.28643	Similar
	Arm_fat_mass__right_	0.93909	-1.25971	Similar
	Arm_fat_percentage__left_	0.912777	-1.15951	Slow
	Arm_fat_percentage__right_	0.927293	-1.15845	Similar
	Arm_fat-free_mass__left_	0.933686	-0.919282	Similar
	Arm_fat-free_mass__right_	0.939599	-0.919915	Similar
	Arm_predicted_mass__left_	0.925622	-0.934277	Slow
	Arm_predicted_mass__right_	0.907168	-0.966748	Slow
	Aspartate_aminotransferase	1.29705	-1.31602	Fast
	Basophill_count	0.637056	-2.88182	Slow
	Basophill_percentage	0.842934	-3.54549	Similar
	Body_fat_percentage	0.880274	-1.1424	Slow
	Body_mass_index__BMI_	0.898494	-1.15854	Slow
	C-reactive_protein	0.793283	-2.25958	Slow
	Calcium	1.01546	-1.72625	Similar
	Cholesterol	1.03915	-1.70169	Similar
	Creatinine__enzymatic__in_urine	0.909214	-3.36734	Similar
	Creatinine	1.02596	-1.28504	Similar
	Cystatin_C	1.03826	-0.985386	Similar
	Direct_bilirubin	1.21995	-1.23081	Fast
	Eosinophill_count	0.955576	-1.56232	Similar
	Eosinophill_percentage	0.840233	-1.77914	Slow
	FEV1__FVC_ratio_Z-score	0.991035	-1.41233	Similar
	Forced_expiratory_volume_in_1-second__FEV1__Z-score	0.947262	-1.43755	Similar
	Forced_expiratory_volume_in_1-second__FEV1_,_Best_measure	0.820982	-1.24372	Slow
	Forced_expiratory_volume_in_1-second__FEV1_	0.875287	-1.14417	Slow
	Forced_vital_capacity__FVC__Z-score	0.808448	-1.54223	Slow
	Forced_vital_capacity__FVC_,_Best_measure	0.726977	-1.16019	Slow
	Forced_vital_capacity__FVC_	0.778862	-1.11107	Slow
	Gamma_glutamyltransferase	1.06671	-1.42304	Similar
	Glucose	0.949539	-2.62748	Similar
	Glycated_haemoglobin__HbA1c_	0.963769	-1.27229	Similar
	Haematocrit_percentage	0.929977	-1.58084	Similar
	Haemoglobin_concentration	0.969059	-1.47143	Similar
	Hand_grip_strength__left_	0.821341	-1.85873	Slow
	Hand_grip_strength__right_	0.906179	-1.63231	Similar
	HDL_cholesterol	0.938199	-0.926114	Similar
	Heel_bone_mineral_density__BMD__T-score,_automated	1.0879	-0.673893	Similar
	High_light_scatter_reticulocyte_count	0.975132	-1.29506	Similar
	High_light_scatter_reticulocyte_percentage	0.938533	-1.30668	Slow
	Hip_circumference	1.0242	-1.17914	Similar
	IGF-1	0.940941	-1.20264	Similar
	Immature_reticulocyte_fraction	0.875942	-1.57567	Slow
	Impedance_of_arm__left_	0.923489	-1.2244	Similar
	Impedance_of_arm__right_	0.883602	-1.22958	Slow
	Impedance_of_leg__left_	1.17165	-0.714367	Fast
	Impedance_of_leg__right_	1.15102	-0.765383	Fast
	Impedance_of_whole_body	1.08088	-0.851463	Fast
	LDL_direct	1.08301	-1.69741	Similar
	Leg_fat_mass__left_	0.878664	-1.34847	Slow
	Leg_fat_mass__right_	0.902742	-1.27954	Slow
	Leg_fat_percentage__left_	0.776977	-1.23018	Slow
	Leg_fat_percentage__right_	0.768371	-1.26917	Slow
	Leg_fat-free_mass__left_	1.03511	-0.787939	Similar
	Leg_fat-free_mass__right_	0.99245	-0.796071	Similar
	Leg_predicted_mass__left_	1.03675	-0.768502	Similar
	Leg_predicted_mass__right_	0.995399	-0.795818	Similar
	Lipoprotein_A	1.16438	-0.213242	Fast
	Lymphocyte_count	1.01225	-1.12856	Similar
	Lymphocyte_percentage	1.17496	-1.24147	Fast
	Mean_corpuscular_haemoglobin_concentration	1.10143	-1.87016	Similar
	Mean_corpuscular_haemoglobin	0.957458	-0.853449	Similar
	Mean_corpuscular_volume	0.948855	-0.823781	Similar
	Mean_platelet__thrombocyte__volume	0.940241	-0.735184	Similar
	Mean_reticulocyte_volume	1.01506	-1.10679	Similar
	Mean_sphered_cell_volume	0.843901	-1.11364	Slow
	Monocyte_count	1.03904	-1.10425	Similar
	Monocyte_percentage	1.00172	-1.3038	Similar
	Neutrophill_count	1.02284	-1.53677	Similar
	Neutrophill_percentage	1.1381	-1.34571	Fast
	Phosphate	0.848245	-2.06191	Slow
	Platelet_count	1.04627	-0.692196	Similar
	Platelet_crit	1.03914	-0.77406	Similar
	Platelet_distribution_width	1.06995	-1.09243	Similar
	Potassium_in_urine	1.19017	-2.76886	Similar
	Red_blood_cell__erythrocyte__count	1.0026	-1.05619	Similar
	Red_blood_cell__erythrocyte__distribution_width	1.12275	-1.21461	Fast
	Reticulocyte_count	0.917817	-1.37859	Similar
	Reticulocyte_percentage	0.901738	-1.3825	Slow
	Seated_height	0.694529	-0.926919	Slow
	SHBG	1.03569	-1.37508	Similar
	Sitting_height	0.88537	-0.51152	Slow
	Sodium_in_urine	0.892246	-2.60405	Similar
	Standing_height	0.734788	-0.191449	Slow
	Testosterone	1.07994	-2.23935	Similar
	Total_bilirubin	1.05071	-1.12792	Similar
	Total_protein	0.954345	-1.47712	Similar
	Triglycerides	1.06285	-1.53492	Similar
	Trunk_fat_mass	0.966454	-1.0939	Similar
	Trunk_fat_percentage	0.905952	-1.19	Slow
	Trunk_fat-free_mass	0.903627	-0.728602	Slow
	Trunk_predicted_mass	0.893215	-0.763807	Slow
	Urate	1.11443	-1.11555	Fast
	Urea	0.83082	-2.20799	Slow
	Vitamin_D	0.917946	-1.68267	Similar
	Waist_circumference	0.938016	-1.33039	Similar
	Weight	0.980146	-0.962878	Similar
	White_blood_cell__leukocyte__count	1.04384	-1.20929	Similar
	Whole_body_fat_mass	0.941263	-1.1815	Similar
	Whole_body_fat-free_mass	0.928613	-0.751678	Slow
	Whole_body_water_mass	0.92491	-0.752599	Slow

## Sheet: Figure 2d
Figure 2d
	pheno	slope	intercept	significant	Vg_median	Vg_lower	Vg_upper	Vs_median	Vs_lower	Vs_upper	w_median	w_lower	w_upper
	Albumin	1.06685	-1.53425	Similar	0.227976	0.223726	0.260808	0.0506323	0.0353566	0.0531417	0.43	0.4	0.49
	Apolipoprotein_B	1.06383	-1.49298	Similar	0.257683	0.22594	0.262014	0.0406579	0.0384138	0.052964	0.4	0.4	0.48
	Arm_fat_mass__left_	0.94765	-1.28643	Similar	0.346639	0.304732	0.350495	0.0414843	0.0397841	0.0630831	0.6	0.53	0.6
	Arm_fat_mass__right_	0.93909	-1.25971	Similar	0.333609	0.30681	0.338859	0.0491642	0.047002	0.0635152	0.6	0.54	0.6
	Arm_fat_percentage__left_	0.912777	-1.15951	Slow	0.442239	0.440619	0.443752	0.0155619	0.0151654	0.0160094	0.95	0.95	0.95
	Arm_fat_percentage__right_	0.927293	-1.15845	Similar	0.33639	0.159364	0.349638	0.0670369	0.0612031	0.158201	0.6	0.5485	0.6
	Arm_fat-free_mass__left_	0.933686	-0.919282	Similar	0.394069	0.391841	0.417868	0.0785676	0.0671435	0.0796191	0.59	0.58	0.6
	Arm_fat-free_mass__right_	0.939599	-0.919915	Similar	0.418943	0.392369	0.422662	0.0662209	0.0646513	0.0799413	0.6	0.57	0.6
	Arm_predicted_mass__left_	0.925622	-0.934277	Slow	0.515908	0.514134	0.517564	0.0148371	0.0143859	0.0153467	0.95	0.95	0.95
	Arm_predicted_mass__right_	0.907168	-0.966748	Slow	0.511745	0.510037	0.51334	0.0169546	0.0165376	0.0174247	0.95	0.95	0.95
	Basophill_percentage	0.842934	-3.54549	Similar	0.0678468	0.0668708	0.0732813	0.0135019	0.0131462	0.0146056	0.59	0.48	0.6
	Body_fat_percentage	0.880274	-1.1424	Slow	0.443889	0.442409	0.445277	0.0215657	0.0212113	0.0219619	0.95	0.95	0.95
	Body_mass_index__BMI_	0.898494	-1.15854	Slow	0.447234	0.445718	0.448657	0.0171637	0.0167988	0.0175735	0.95	0.95	0.95
	Cholesterol	1.03915	-1.70169	Similar	0.217862	0.207636	0.218626	0.0435256	0.0417181	0.0436642	0.4	0.4	0.48
	Creatinine__enzymatic__in_urine	0.909214	-3.36734	Similar	0.0594496	0.0536395	0.0744089	0.0194444	0.0151366	0.022028	0.59	0.52	0.6
	Creatinine	1.02596	-1.28504	Similar	0.355246	0.28152	0.359706	0.0242375	0.0220651	0.0571083	0.4	0.4	0.54525
	Eosinophill_count	0.955576	-1.56232	Similar	0.256769	0.0973314	0.304225	0.0471034	0.0223095	0.12521	0.54	0.51	0.6
	Eosinophill_percentage	0.840233	-1.77914	Slow	0.292543	0.291546	0.293833	0.0168416	0.0164456	0.01715	0.95	0.95	0.95
	Forced_expiratory_volume_in_1-second__FEV1_,_Best_measure	0.820982	-1.24372	Slow	0.418449	0.417198	0.420163	0.0282764	0.0277617	0.0286739	0.95	0.95	0.95
	Forced_expiratory_volume_in_1-second__FEV1_	0.875287	-1.14417	Slow	0.350547	0.05032	0.459966	0.0702372	0.0170553	0.219238	0.64	0.55	0.95
	Forced_vital_capacity__FVC__Z-score	0.808448	-1.54223	Slow	0.332688	0.331586	0.334165	0.0252343	0.0248211	0.025556	0.95	0.95	0.95
	Forced_vital_capacity__FVC_,_Best_measure	0.726977	-1.16019	Slow	0.444955	0.443831	0.446356	0.0488713	0.0484389	0.049195	0.95	0.95	0.95
	Forced_vital_capacity__FVC_	0.778862	-1.11107	Slow	0.460854	0.45986	0.462193	0.0389897	0.0385973	0.0392767	0.95	0.95	0.95
	Glycated_haemoglobin__HbA1c_	0.963769	-1.27229	Similar	0.361892	0.301219	0.365065	0.0309768	0.0295686	0.0618529	0.6	0.52	0.6
	Haematocrit_percentage	0.929977	-1.58084	Similar	0.25216	0.24969	0.257403	0.0472602	0.0470828	0.0473273	0.59	0.57	0.6
	Haemoglobin_concentration	0.969059	-1.47143	Similar	0.327022	0.266435	0.355469	0.0207508	0.00905318	0.0539714	0.6	0.47475	0.6
	Hand_grip_strength__left_	0.821341	-1.85873	Slow	0.279984	0.278773	0.281153	0.0174566	0.0171894	0.0178255	0.95	0.95	0.95
	High_light_scatter_reticulocyte_count	0.975132	-1.29506	Similar	0.378833	0.295592	0.382215	0.0193042	0.0179417	0.0611252	0.6	0.49	0.6
	High_light_scatter_reticulocyte_percentage	0.938533	-1.30668	Slow	0.406375	0.353513	0.407755	0.00883276	0.00850784	0.0366758	0.95	0.74525	0.95
	IGF-1	0.940941	-1.20264	Similar	0.360924	0.320548	0.363992	0.0449798	0.0435238	0.065823	0.6	0.54	0.6
	Immature_reticulocyte_fraction	0.875942	-1.57567	Slow	0.050418	0.0387063	0.325903	0.158323	0.0219639	0.163835	0.55	0.55	0.79
	Impedance_of_arm__left_	0.923489	-1.2244	Similar	0.323058	0.322328	0.326686	0.0645725	0.0643919	0.0656571	0.6	0.58	0.6
	Impedance_of_arm__right_	0.883602	-1.22958	Slow	0.426821	0.425557	0.428102	0.0179611	0.0176593	0.0183524	0.95	0.95	0.95
	Impedance_of_whole_body	1.08088	-0.851463	Fast	0.470465	0.468938	0.471851	0.0407037	0.0398451	0.0414776	0.01	0.01	0.01
	LDL_direct	1.08301	-1.69741	Similar	0.191589	0.188229	0.19622	0.0512077	0.0488284	0.0531385	0.4	0.4	0.41
	Leg_fat_mass__left_	0.878664	-1.34847	Slow	0.384681	0.383442	0.385888	0.0196389	0.0193452	0.0200074	0.95	0.95	0.95
	Leg_fat_mass__right_	0.902742	-1.27954	Slow	0.401622	0.400298	0.402897	0.016416	0.0161506	0.0167669	0.95	0.95	0.95
	Leg_fat_percentage__left_	0.776977	-1.23018	Slow	0.420075	0.418752	0.421199	0.0377021	0.0373908	0.0380542	0.95	0.95	0.95
	Leg_fat_percentage__right_	0.768371	-1.26917	Slow	0.412137	0.410995	0.413134	0.0391248	0.0388664	0.0394108	0.95	0.95	0.95
	Leg_fat-free_mass__left_	1.03511	-0.787939	Similar	0.488183	0.401008	0.49365	0.0414582	0.0384408	0.0809101	0.4	0.4	0.48
	Leg_fat-free_mass__right_	0.99245	-0.796071	Similar	0.562483	0.407857	0.579591	0.00743409	0.00065776	0.0834327	0.53	0.4	0.6
	Leg_predicted_mass__left_	1.03675	-0.768502	Similar	0.473501	0.398605	0.478838	0.0487124	0.0456586	0.0807768	0.4	0.4	0.48
	Leg_predicted_mass__right_	0.995399	-0.795818	Similar	0.569393	0.409498	0.575857	0.00426296	0.00272374	0.0833609	0.51	0.4	0.6
	Mean_sphered_cell_volume	0.843901	-1.11364	Slow	0.465308	0.463864	0.46668	0.0243698	0.0239977	0.0247755	0.95	0.95	0.95
	Monocyte_count	1.03904	-1.10425	Similar	0.320789	0.312955	0.323223	0.0642251	0.0629706	0.0643902	0.45	0.44	0.49
	Neutrophill_percentage	1.1381	-1.34571	Fast	0.0422944	0.0331417	0.276966	0.156454	0.0397703	0.161205	0.45	0.258	0.45
	Platelet_crit	1.03914	-0.77406	Similar	0.404817	0.39805	0.4057	0.0809324	0.0799608	0.0810708	0.45	0.45	0.47525
	Platelet_distribution_width	1.06995	-1.09243	Similar	0.339849	0.316818	0.342562	0.0522765	0.0507311	0.0633641	0.4	0.4	0.42
	Red_blood_cell__erythrocyte__count	1.0026	-1.05619	Similar	0.461399	0.332801	0.463279	0.00761126	0.00460404	0.0676509	0.4	0.4	0.6
	Red_blood_cell__erythrocyte__distribution_width	1.12275	-1.21461	Fast	0.34886	0.320601	0.35088	0.0285194	0.0274941	0.0398228	0.02	0.01	0.26575
	Reticulocyte_count	0.917817	-1.37859	Similar	0.290471	0.289284	0.291592	0.0582562	0.0580121	0.0588569	0.6	0.59	0.6
	Reticulocyte_percentage	0.901738	-1.3825	Slow	0.380564	0.379396	0.381824	0.0153222	0.015021	0.0156361	0.95	0.95	0.95
	SHBG	1.03569	-1.37508	Similar	0.311849	0.276039	0.318192	0.0347339	0.03161	0.0458843	0.4	0.4	0.51
	Sitting_height	0.88537	-0.51152	Slow	0.694545	0.440697	0.713505	0.0347882	0.026198	0.159636	0.865	0.5995	0.95
	Standing_height	0.734788	-0.191449	Slow	0.567949	0.257959	0.73326	0.244915	0.164181	0.398178	0.7	0.63	0.78
	Testosterone	1.07994	-2.23935	Similar	0.14292	0.136406	0.150469	0.0284922	0.021419	0.0286783	0.4	0.4	0.51525
	Total_bilirubin	1.05071	-1.12792	Similar	0.364669	0.307449	0.368441	0.0395304	0.037147	0.0626809	0.4	0.4	0.49
	Total_protein	0.954345	-1.47712	Similar	0.264447	0.131403	0.303915	0.0529613	0.0320854	0.117388	0.55	0.52	0.5905
	Triglycerides	1.06285	-1.53492	Similar	0.228204	0.224136	0.261934	0.0492568	0.0345408	0.0529251	0.42	0.4	0.48
	Trunk_fat_mass	0.966454	-1.0939	Similar	0.406244	0.348372	0.409982	0.0350549	0.0332346	0.0687024	0.6	0.51475	0.6
	Trunk_fat_percentage	0.905952	-1.19	Slow	0.437811	0.436675	0.438946	0.0151447	0.0148745	0.0154219	0.95	0.95	0.95
	Trunk_fat-free_mass	0.903627	-0.728602	Slow	0.606118	0.604891	0.607347	0.0189388	0.0185865	0.0192851	0.95	0.95	0.95
	Trunk_predicted_mass	0.893215	-0.763807	Slow	0.602296	0.600897	0.603673	0.019729	0.0193994	0.0200933	0.95	0.95	0.95
	Urate	1.11443	-1.11555	Fast	0.368764	0.367736	0.370184	0.041354	0.040587	0.0419765	0.01	0.01	0.01
	Urea	0.83082	-2.20799	Slow	0.216381	0.214792	0.217739	0.0132188	0.0129154	0.0135434	0.95	0.95	0.95
	Vitamin_D	0.917946	-1.68267	Similar	0.2269	0.226509	0.241149	0.0510691	0.0482639	0.0532364	0.6	0.57	0.6
	Waist_circumference	0.938016	-1.33039	Similar	0.33505	0.330927	0.338454	0.0402231	0.0389398	0.0418958	0.6	0.6	0.6
	Weight	0.980146	-0.962878	Similar	0.461259	0.373772	0.465271	0.0280848	0.0264783	0.0753644	0.6	0.51	0.6
	Whole_body_fat_mass	0.941263	-1.1815	Similar	0.364441	0.326604	0.367084	0.0483617	0.0472066	0.0651262	0.6	0.59	0.6
	Whole_body_fat-free_mass	0.928613	-0.751678	Slow	0.594912	0.593256	0.596248	0.0145461	0.0142299	0.0148857	0.95	0.95	0.95
	Whole_body_water_mass	0.92491	-0.752599	Slow	0.594605	0.593079	0.596019	0.0145279	0.0141823	0.0149053	0.95	0.95	0.95

## Sheet: Figure 3
Figure 3
Figure S6
Figure S7
	cohort	phenotype	RDR	lower_RDR	upper_RDR	HE-CP	lower_HE-CP	upper_HE-CP	HE-SD	lower_HE-SD	upper_HE-SD	BIGFAM	lower_BIGFAM	upper_BIGFAM	GCTA-snp	lower_GCTA-snp	upper_GCTA-snp	GCTA-ped	lower_GCTA-ped	upper_GCTA-ped	SEM	lower_SEM	upper_SEM	LDSC	lower_LDSC	upper_LDSC	LDpred2	lower_LDpred2	upper_LDpred2
	GS:SFHS	FVC	0.4461	0.3479	0.5444	0.5314	0.4751	0.5876	0.5329	0.4736	0.5921	0.3307	0.3268	0.3342	0.2991	0.2524	0.3458	0.5273	0.4539	0.6008	0.0992	0.0924	0.1054
	GS:SFHS	Total_cholesterol	0.1999	0.1383	0.2615	0.2563	0.2164	0.2961	0.259	0.2146	0.3035	0.1778	0.1767	0.1789	0.1725	0.1313	0.2138	0.302	0.2368	0.3671	0.0532	0.0478	0.0587
	GS:SFHS	avg_hr	0.1782	0.1169	0.2395	0.2557	0.2184	0.293	0.2559	0.2143	0.2975	0.1601	0.1578	0.1621	0.1582	0.1187	0.1977	0.3112	0.2485	0.3739	0.0584	0.053	0.064
	GS:SFHS	expected	0.6313	0.5067	0.7559	0.793	0.738	0.848	0.7943	0.7427	0.8459	0.6637	0.6605	0.6669	0.4631	0.4232	0.5031	0.7931	0.7316	0.8545	0.1607	0.1554	0.1665
	GS:SFHS	max_arm	0.1031	0.0457	0.1605	0.2184	0.1827	0.254	0.2192	0.1729	0.2655	0.1098	0.1067	0.1125	0.1189	0.0793	0.1585	0.2708	0.208	0.3336	0.0497	0.0448	0.0548
	GS:SFHS	max_leg	0.0979	0.0372	0.1585	0.242	0.2037	0.2803	0.2402	0.1944	0.2859	0.1327	0.1297	0.1361	0.0875	0.0483	0.1267	0.3121	0.2491	0.375	0.0499	0.0455	0.0551
	UKB	Arm_fat_mass__left_	0.2274	0.1881	0.2667	0.3082	0.2713	0.3451	0.3344	0.2727	0.3961	0.3466	0.3047	0.3505	0.2389	0.1884	0.2895	0.5156	0.4344	0.5968	0.0597	0.0561	0.0634	0.2322	0.2165	0.2479	0.1532	0.1499	0.1565
	UKB	Arm_fat_mass__right_	0.2258	0.1864	0.2652	0.3129	0.2758	0.3499	0.3407	0.2817	0.3998	0.3336	0.3068	0.3389	0.2403	0.1897	0.2908	0.5314	0.4503	0.6125	0.0616	0.0578	0.0652	0.2318	0.2159	0.2477	0.1531	0.1498	0.1564
	UKB	Arm_fat_percentage__left_	0.259	0.2176	0.3005	0.3428	0.3083	0.3773	0.3607	0.3192	0.4022	0.4422	0.4406	0.4438	0.2526	0.2024	0.3028	0.5425	0.4621	0.623	0.0808	0.0754	0.0855	0.2248	0.2115	0.2382	0.1478	0.1445	0.1511
	UKB	Arm_fat_percentage__right_	0.2516	0.2106	0.2925	0.3374	0.3031	0.3717	0.3576	0.3155	0.3997	0.3364	0.1594	0.3496	0.2541	0.2186	0.2895	0.5444	0.4876	0.6012	0.0791	0.0743	0.0834	0.2222	0.2087	0.2358	0.1465	0.1433	0.1497
	UKB	Arm_predicted_mass__left_	0.3273	0.2819	0.3727	0.4074	0.3709	0.444	0.4037	0.3585	0.4489	0.5159	0.5141	0.5176	0.3147	0.2785	0.351	0.5987	0.5411	0.6562	0.0899	0.0858	0.0942	0.2691	0.2494	0.2887	0.1821	0.1787	0.1857
	UKB	Arm_predicted_mass__right_	0.3345	0.2885	0.3806	0.413	0.3756	0.4504	0.4115	0.3639	0.4591	0.5117	0.51	0.5133	0.314	0.2627	0.3653	0.6023	0.5208	0.6838	0.0906	0.0865	0.0951	0.2748	0.255	0.2946	0.1837	0.1802	0.1873
	UKB	Body_fat_percentage	0.2759	0.2334	0.3184	0.358	0.3234	0.3926	0.3672	0.3271	0.4072	0.4439	0.4424	0.4453	0.2814	0.2308	0.3321	0.5494	0.4686	0.6301	0.0909	0.0856	0.0957	0.23	0.2166	0.2434	0.1515	0.1483	0.1548
	UKB	Body_mass_index__BMI_	0.269	0.2271	0.3109	0.3576	0.3227	0.3926	0.3785	0.333	0.4239	0.4472	0.4457	0.4487	0.2834	0.2479	0.3188	0.5852	0.5286	0.6417	0.0776	0.0733	0.0817	0.2482	0.2317	0.2647	0.1656	0.1622	0.1689
	UKB	Eosinophill_percentage	0.1668	0.1322	0.2015	0.202	0.1679	0.2361	0.1885	0.0721	0.3048	0.2925	0.2915	0.2938	0.1336	0.0847	0.1826	0.2752	0.1953	0.3552	0.0431	0.0395	0.0469	0.2153	0.1842	0.2463	0.1312	0.128	0.1344
	UKB	Forced_vital_capacity__FVC_,_Best_measure	0.2915	0.241	0.3419	0.3559	0.3104	0.4013	0.3623	0.2944	0.4303	0.445	0.4438	0.4464	0.3039	0.2562	0.3515	0.5109	0.4336	0.5883	0.0995	0.0937	0.1055	0.2369	0.2187	0.2552	0.1596	0.1556	0.1636
	UKB	Haematocrit_percentage	0.2144	0.1779	0.2509	0.2454	0.2121	0.2786	0.235	0.1869	0.2831	0.2522	0.2497	0.2574	0.2022	0.1524	0.252	0.3203	0.2392	0.4014	0.067	0.0626	0.0718	0.1631	0.1409	0.1852	0.1085	0.1053	0.1116
	UKB	Haemoglobin_concentration	0.2263	0.1894	0.2632	0.2504	0.2165	0.2842	0.2434	0.1939	0.2928	0.327	0.2664	0.3555	0.2145	0.1793	0.2496	0.2968	0.2395	0.3541	0.0673	0.0626	0.0722	0.1739	0.152	0.1959	0.1162	0.1129	0.1194
	UKB	Hip_circumference	0.2463	0.2065	0.2861	0.3226	0.2884	0.3569	0.3439	0.2971	0.3907	0.3893	0.3069	0.4293	0.2631	0.2129	0.3134	0.5243	0.444	0.6046	0.0693	0.065	0.0732	0.2232	0.2079	0.2385	0.1444	0.1412	0.1476
	UKB	Immature_reticulocyte_fraction	0.1609	0.1262	0.1956	0.2225	0.1898	0.2551	0.2262	0.1859	0.2665	0.0504	0.0387	0.3259	0.1579	0.1081	0.2078	0.3741	0.2928	0.4555	0.0665	0.0615	0.0721	0.1641	0.1221	0.2061	0.0855	0.0825	0.0885
	UKB	Impedance_of_arm__left_	0.2492	0.209	0.2895	0.3219	0.2882	0.3556	0.3386	0.2899	0.3872	0.3231	0.3223	0.3267	0.2835	0.2323	0.3346	0.5126	0.4311	0.5941	0.0832	0.0787	0.0878	0.2444	0.2284	0.2603	0.1555	0.1523	0.1588
	UKB	Impedance_of_arm__right_	0.2529	0.2126	0.2932	0.325	0.291	0.359	0.3449	0.2908	0.399	0.4268	0.4256	0.4281	0.2764	0.2253	0.3275	0.5137	0.4319	0.5955	0.0848	0.0801	0.0898	0.2482	0.2324	0.264	0.155	0.1517	0.1583
	UKB	Impedance_of_whole_body	0.2881	0.2459	0.3304	0.3591	0.3249	0.3934	0.376	0.3344	0.4175	0.4705	0.4689	0.4719	0.3323	0.2809	0.3836	0.5672	0.4858	0.6485	0.0912	0.0862	0.0961	0.2685	0.2497	0.2874	0.172	0.1685	0.1753
	UKB	Leg_fat_mass__left_	0.2382	0.198	0.2783	0.3208	0.2856	0.3561	0.349	0.2967	0.4014	0.3847	0.3834	0.3859	0.2536	0.2178	0.2895	0.5493	0.4919	0.6067	0.0671	0.0632	0.0711	0.2338	0.2189	0.2487	0.1555	0.1522	0.1588
	UKB	Leg_fat_mass__right_	0.2387	0.1985	0.2788	0.3214	0.2862	0.3566	0.3489	0.2966	0.4011	0.4016	0.4003	0.4029	0.2501	0.2142	0.286	0.5546	0.4972	0.612	0.0673	0.0633	0.0712	0.2323	0.2173	0.2472	0.1547	0.1514	0.158
	UKB	Leg_fat_percentage__left_	0.2786	0.2359	0.3212	0.3623	0.3273	0.3974	0.3725	0.3312	0.4138	0.4201	0.4188	0.4212	0.2791	0.2288	0.3293	0.5581	0.4777	0.6385	0.0921	0.087	0.0968	0.221	0.2085	0.2336	0.1477	0.1445	0.1509
	UKB	Leg_fat_percentage__right_	0.2785	0.236	0.321	0.3636	0.3287	0.3985	0.3744	0.3335	0.4152	0.4121	0.411	0.4131	0.2744	0.2389	0.31	0.5731	0.5163	0.63	0.0934	0.0885	0.0981	0.2214	0.2088	0.234	0.1476	0.1444	0.1508
	UKB	Leg_predicted_mass__left_	0.3229	0.2776	0.3682	0.4082	0.3713	0.4451	0.4117	0.3637	0.4598	0.4735	0.3986	0.4788	0.3291	0.2777	0.3805	0.6247	0.5433	0.706	0.0919	0.0878	0.0962	0.2812	0.26	0.3025	0.1899	0.1863	0.1935
	UKB	Leg_predicted_mass__right_	0.3341	0.288	0.3801	0.4205	0.3831	0.4579	0.4259	0.3774	0.4745	0.5694	0.4095	0.5759	0.3361	0.2847	0.3875	0.6402	0.5588	0.7215	0.0956	0.0913	0.0995	0.2822	0.2609	0.3035	0.1915	0.1879	0.1951
	UKB	Mean_corpuscular_haemoglobin	0.3298	0.2859	0.3738	0.3712	0.3321	0.4104	0.382	0.3045	0.4594	0.4066	0.204	0.5861	0.2896	0.2533	0.326	0.469	0.4107	0.5272	0.0878	0.0839	0.0922	0.253	0.1879	0.3181	0.1752	0.1717	0.1787
	UKB	Mean_reticulocyte_volume	0.2361	0.1969	0.2752	0.2824	0.2457	0.3191	0.2833	0.2327	0.3339	0.3265	0.2386	0.4489	0.1763	0.1265	0.2261	0.4056	0.3243	0.4868	0.0706	0.0662	0.0751	0.2	0.1465	0.2535	0.1287	0.1254	0.132
	UKB	Mean_sphered_cell_volume	0.2556	0.2147	0.2966	0.3271	0.2911	0.3632	0.3371	0.2914	0.3828	0.4653	0.4639	0.4667	0.2263	0.1756	0.277	0.4911	0.4092	0.573	0.095	0.0902	0.0998	0.2001	0.151	0.2491	0.1338	0.1304	0.1373
	UKB	Neutrophill_count	0.1705	0.1356	0.2054	0.2176	0.1849	0.2502	0.2159	0.1687	0.2632	0.292	0.2287	0.3338	0.1379	0.0886	0.1873	0.3523	0.2711	0.4335	0.0565	0.052	0.0609	0.1641	0.1479	0.1803	0.1106	0.1076	0.1137
	UKB	Neutrophill_percentage	0.1447	0.1114	0.178	0.1956	0.1639	0.2273	0.1986	0.1536	0.2437	0.0423	0.0331	0.277	0.1358	0.0867	0.1849	0.3317	0.2511	0.4124	0.0604	0.0559	0.0651	0.1527	0.1326	0.1727	0.095	0.0921	0.0979
	UKB	Platelet_crit	0.2184	0.18	0.2568	0.2952	0.2628	0.3277	0.2887	0.2379	0.3396	0.4048	0.3981	0.4057	0.241	0.1893	0.2927	0.498	0.4154	0.5807	0.0911	0.0865	0.096	0.2557	0.1883	0.323	0.172	0.1681	0.1758
	UKB	Platelet_distribution_width	0.2426	0.2025	0.2826	0.3124	0.2773	0.3475	0.3118	0.2683	0.3552	0.3398	0.3168	0.3426	0.2229	0.172	0.2739	0.4798	0.3977	0.5619	0.0745	0.07	0.0793	0.2034	0.1185	0.2883	0.1596	0.156	0.1634
	UKB	Red_blood_cell__erythrocyte__count	0.3641	0.3185	0.4097	0.3947	0.3568	0.4326	0.3863	0.3373	0.4352	0.4614	0.3328	0.4633	0.303	0.2515	0.3545	0.4505	0.368	0.533	0.0844	0.0795	0.0893	0.2337	0.1881	0.2794	0.1562	0.152	0.1606
	UKB	Red_blood_cell__erythrocyte__distribution_width	0.1388	0.1067	0.1709	0.1726	0.1406	0.2046	0.1776	0.0855	0.2697	0.3489	0.3206	0.3509	0.1431	0.0938	0.1924	0.3071	0.2255	0.3887	0.0566	0.053	0.06	0.2172	0.1822	0.2521	0.1349	0.1317	0.1382
	UKB	Sitting_height	0.4108	0.3605	0.4612	0.4982	0.4619	0.5345	0.5057	0.4582	0.5531	0.6945	0.4407	0.7135	0.4097	0.3588	0.4607	0.7019	0.6219	0.7818	0.1331	0.1285	0.1372	0.3487	0.316	0.3814	0.2416	0.2376	0.2455
	UKB	Trunk_fat_mass	0.259	0.2172	0.3008	0.3485	0.314	0.383	0.3601	0.3175	0.4027	0.4062	0.3484	0.41	0.2808	0.2296	0.332	0.5665	0.4852	0.6478	0.0819	0.0769	0.0864	0.2387	0.2231	0.2543	0.1574	0.1541	0.1607
	UKB	Trunk_fat_percentage	0.2564	0.2151	0.2977	0.3361	0.3018	0.3703	0.3414	0.3011	0.3817	0.4378	0.4367	0.4389	0.2666	0.2159	0.3173	0.5223	0.4415	0.6031	0.087	0.0822	0.0921	0.2206	0.2073	0.2339	0.1435	0.1403	0.1467
	UKB	Trunk_predicted_mass	0.4048	0.3544	0.4552	0.4858	0.4472	0.5245	0.4799	0.4345	0.5254	0.6023	0.6009	0.6037	0.3486	0.2974	0.3997	0.6562	0.5753	0.7371	0.1087	0.1042	0.1132	0.2963	0.2739	0.3187	0.201	0.1975	0.2047
	UKB	Waist_circumference	0.2019	0.1642	0.2396	0.2857	0.2535	0.3178	0.3055	0.2652	0.3459	0.335	0.3309	0.3385	0.2138	0.1787	0.2488	0.5153	0.459	0.5715	0.0739	0.0695	0.0786	0.2057	0.1913	0.22	0.1318	0.1288	0.135
[truncated: 3 more rows]

## Sheet: Figure 4a
Figure 4a
	A_true	X_true	scenario	X	lower_X	upper_X
	0.4	0.02	SC1	0.0257766	0.0120609	0.0393536
	0.4	0.02	SC2	0.00193641	-0.0103003	0.0185826
[truncated: 398 more rows]

## Sheet: Figure 4b
Figure 4b
[truncated: 30 more rows]

## Sheet: Figure 5a
Figure 5a
[truncated: 22 more rows]

[truncated: 13 more sheets: Figure 5b, Figure S1a, Figure S1b, Figure S2, Figure S4a, Figure S4b, Figure S5, Figure S8, Figure S9a, Figure S9b, Figure S10a, Figure S10b, Figure S11]
